# Supplementary material for: Elp2 mutations perturb the epitranscriptome and lead to a complex neurodevelopmental phenotype
Source: Nat Commun. 2021 May 11;12:2678. doi: 10.1038/s41467-021-22888-5 (PMC8113450; doi:10.1038/s41467-021-22888-5)
Supplement: Supplementary file 3 — Supplementary Data 1 [file 41467_2021_22888_MOESM3_ESM.xlsx]

## Sheet: DE genes
Gene	Gene name	logFC	logCPM	F	p-value	FDR
ENSMUSG00000071337	Tia1	0.347665	8.05137	86.7882	1.11e-07	0.00158588
ENSMUSG00000007783	Cpt1c	0.322759	5.84288	71.0913	4.02e-07	0.00191252
NA	Zfp187	0.347512	5.78947	72.5114	3.55e-07	0.00191252
ENSMUSG00000091509	Gm17066	0.469186	5.05675	67.2	5.74e-07	0.00204679
ENSMUSG00000022822	Abcc5	0.334985	6.94686	60.4415	1.11e-06	0.00236306
ENSMUSG00000026103	Gls	0.326859	7.00241	61.0473	1.04e-06	0.00236306
ENSMUSG00000033981	Gria2	0.539343	8.37052	65.8949	1.16e-06	0.00236306
ENSMUSG00000053716	Dusp7	-0.352329	4.42322	56.738	1.64e-06	0.00291772
ENSMUSG00000050334	C130071C03Rik	0.538895	3.07353	55.4787	1.88e-06	0.00297269
NA	2810432D09Rik	-0.308748	4.41565	46.5179	5.35e-06	0.00359732
ENSMUSG00000061393	Acvr2b	-0.305462	4.54923	46.4318	5.41e-06	0.00359732
ENSMUSG00000044147	Arf6	-0.185311	6.59337	47.8255	4.55e-06	0.00359732
ENSMUSG00000020052	Ascl1	-0.469831	6.3696	54.8878	2.7e-06	0.00359732
ENSMUSG00000072082	Ccnf	-0.430183	5.71577	49.6087	4.17e-06	0.00359732
ENSMUSG00000026349	Ccnt2	0.304348	6.48789	46.4443	5.4e-06	0.00359732
ENSMUSG00000022884	Eif4a2	0.220593	8.60836	44.3114	7.1e-06	0.00359732
ENSMUSG00000024240	Epc1	0.193331	6.95958	48.6304	4.13e-06	0.00359732
ENSMUSG00000036904	Fzd8	-0.416229	5.58858	46.8026	5.54e-06	0.00359732
ENSMUSG00000048001	Hes5	-0.602596	5.04044	51.3601	4.39e-06	0.00359732
ENSMUSG00000036181	Hist1h1c	0.758216	3.46683	52.0921	3.03e-06	0.00359732
ENSMUSG00000093273	Mir3064	-0.905861	1.6046	46.2101	5.57e-06	0.00359732
ENSMUSG00000040268	Plekha1	0.405217	6.32317	50.1299	3.79e-06	0.00359732
ENSMUSG00000014782	Plekhg4	0.620505	2.38748	45.7912	5.87e-06	0.00359732
ENSMUSG00000020070	Rufy2	0.25755	5.66656	44.5828	6.85e-06	0.00359732
NA	Tmem2	-0.316702	7.3784	44.4691	6.96e-06	0.00359732
ENSMUSG00000074682	Zcchc3	-0.365353	5.26191	50.1457	3.44e-06	0.00359732
ENSMUSG00000040721	Zfhx2	-0.37005	6.12132	44.2893	7.31e-06	0.00359732
ENSMUSG00000018820	Zfyve27	0.277688	6.0969	44.5389	6.89e-06	0.00359732
ENSMUSG00000042408	Zmym6	0.320386	5.58184	44.5853	6.85e-06	0.00359732
ENSMUSG00000020674	Pxdn	0.258438	7.41794	43.6632	7.73e-06	0.00367555
ENSMUSG00000032295	Man2c1	0.25048	5.82339	43.2126	8.2e-06	0.00377553
ENSMUSG00000020926	Adam11	0.290284	5.20698	42.5531	8.96e-06	0.00399443
ENSMUSG00000055491	Pprc1	-0.242762	6.10133	42.1258	9.49e-06	0.00410324
ENSMUSG00000078485	Plekhn1	0.350365	3.55915	41.8688	9.83e-06	0.00412395
ENSMUSG00000034165	Ccnd3	-0.272403	5.23089	40.8789	1.13e-05	0.00414171
ENSMUSG00000023391	Dlx2	-0.310899	7.11925	40.3063	1.22e-05	0.00414171
ENSMUSG00000038524	Fchsd1	0.346511	4.58505	40.3591	1.21e-05	0.00414171
ENSMUSG00000036246	Gmip	0.272722	6.03333	40.9779	1.11e-05	0.00414171
ENSMUSG00000050567	Maml1	-0.228271	5.74833	40.3851	1.21e-05	0.00414171
ENSMUSG00000031808	Slc27a1	0.294865	5.91129	40.5191	1.18e-05	0.00414171
ENSMUSG00000030846	Tial1	0.228726	7.20458	40.5194	1.18e-05	0.00414171
ENSMUSG00000023951	Vegfa	0.587334	6.24454	47.3504	1.2e-05	0.00414171
ENSMUSG00000027829	Ccnl1	0.238966	5.98339	39.3894	1.39e-05	0.00447028
ENSMUSG00000002109	Ddb2	0.366984	3.39971	38.9741	1.47e-05	0.00447028
ENSMUSG00000030002	Dusp11	0.249428	7.23508	39.0993	1.45e-05	0.00447028
ENSMUSG00000025212	Sfxn3	0.253905	6.23128	39.4948	1.37e-05	0.00447028
ENSMUSG00000033948	Zswim5	-0.301097	7.13745	39.0176	1.46e-05	0.00447028
NA	1500012F01Rik	0.340419	5.10771	38.7304	1.53e-05	0.0045333
ENSMUSG00000039233	Tbce	0.249456	5.62278	38.3207	1.62e-05	0.00471215
ENSMUSG00000086968	4933431E20Rik	0.239142	5.19848	38.0701	1.68e-05	0.00478957
ENSMUSG00000058881	Zfp516	-0.278707	6.22934	37.4504	1.84e-05	0.00514324
ENSMUSG00000072501	Phf20l1	0.30647	7.05066	37.2981	1.88e-05	0.00515932
ENSMUSG00000026034	Clk1	0.347108	6.61291	37.3839	2e-05	0.00518685
NA	D830029L11	0.642531	1.19886	36.7651	2.04e-05	0.00518685
ENSMUSG00000038418	Egr1	1.41596	2.09298	41.3978	1.97e-05	0.00518685
ENSMUSG00000096780	Tmem181b-ps	0.42348	4.95576	36.7813	2.03e-05	0.00518685
NA	BC017647	-0.254069	5.62622	36.5754	2.09e-05	0.00523928
ENSMUSG00000024472	Dcp2	-0.278565	6.67102	36.4646	2.13e-05	0.00523928
ENSMUSG00000051413	Plagl2	-0.344977	5.9538	36.4388	2.24e-05	0.0054134
ENSMUSG00000002274	Metrn	-0.377701	5.01561	35.9441	2.3e-05	0.00548008
NA	Lass4	0.394966	4.99095	35.5468	2.45e-05	0.00558964
ENSMUSG00000028469	Npr2	0.240513	5.68967	35.4958	2.47e-05	0.00558964
ENSMUSG00000026360	Rgs2	-0.278196	5.63629	35.5783	2.44e-05	0.00558964
ENSMUSG00000023034	Nr4a1	0.421239	2.82441	35.1567	2.6e-05	0.00574665
ENSMUSG00000017144	Rnd3	-0.273205	7.52211	35.1136	2.62e-05	0.00574665
ENSMUSG00000032968	Inha	0.437697	3.76685	34.902	2.71e-05	0.00578488
ENSMUSG00000001156	Mxd1	-0.253573	5.32536	34.8757	2.72e-05	0.00578488
NA	4933432B09Rik	0.467467	4.02642	34.6789	2.8e-05	0.00579233
ENSMUSG00000017677	Wsb1	0.391084	8.16489	36.6072	2.8e-05	0.00579233
ENSMUSG00000052812	Atad2b	-0.186972	6.82968	34.5099	2.88e-05	0.0058626
ENSMUSG00000057337	Chst3	-0.365511	4.09486	34.2903	2.98e-05	0.0059566
ENSMUSG00000034771	Tle2	0.420679	4.76908	34.2297	3.01e-05	0.0059566
ENSMUSG00000098087	Gm17750	0.358276	4.22491	33.8141	3.21e-05	0.00606894
ENSMUSG00000022353	Mtss1	0.26786	7.96092	33.7707	3.23e-05	0.00606894
ENSMUSG00000031398	Plxna3	0.231785	8.1849	34.0136	3.11e-05	0.00606894
ENSMUSG00000000632	Sez6	0.246216	9.04392	33.7813	3.23e-05	0.00606894
ENSMUSG00000024871	Doc2g	0.513122	3.41429	33.6386	3.3e-05	0.00610995
ENSMUSG00000035597	Prpf39	0.242686	6.113	33.5657	3.34e-05	0.00610995
ENSMUSG00000021196	Pfkp	0.675111	5.00537	38.3239	3.47e-05	0.00627088
ENSMUSG00000032503	Arpp21	0.511458	4.86195	34.7834	3.64e-05	0.00640573
NA	Pion	0.565544	3.43479	33.0725	3.62e-05	0.00640573
NA	BC005764	0.306509	8.6392	32.818	3.78e-05	0.00650444
ENSMUSG00000032580	Rbm5	0.243734	7.90309	32.8206	3.77e-05	0.00650444
NA	Lrrc16b	0.239454	7.8401	32.56	3.93e-05	0.00667535
ENSMUSG00000019467	Arhgef25	0.237202	6.52214	32.2576	4.13e-05	0.00670853
NA	Epb4.1l3	0.225353	6.46453	32.2473	4.14e-05	0.00670853
ENSMUSG00000035713	Usp35	0.359652	4.24723	32.2461	4.14e-05	0.00670853
ENSMUSG00000030393	Zik1	-0.185662	6.78927	32.2492	4.14e-05	0.00670853
ENSMUSG00000002625	Akap8l	0.276428	6.25941	31.6584	4.56e-05	0.00684958
NA	D7Ertd715e	0.40485	4.9624	31.8449	4.51e-05	0.00684958
ENSMUSG00000045114	Prrt2	0.294913	5.07157	31.7835	4.47e-05	0.00684958
ENSMUSG00000032356	Rasgrf1	0.773002	2.45412	31.9203	4.47e-05	0.00684958
ENSMUSG00000007207	Stx1a	0.328716	5.40515	31.6923	4.54e-05	0.00684958
ENSMUSG00000047749	Zc3hav1l	-0.258871	6.08722	31.9664	4.33e-05	0.00684958
ENSMUSG00000036036	Zfp57	0.383152	7.71318	33.9119	4.38e-05	0.00684958
ENSMUSG00000051285	Pcmtd1	0.242633	5.68788	31.4387	4.73e-05	0.00695916
ENSMUSG00000022537	Tmem44	0.242252	6.9392	31.4407	4.73e-05	0.00695916
ENSMUSG00000024940	Ltbp3	0.242469	5.80735	31.2317	4.9e-05	0.0070129
ENSMUSG00000098488	Pla2g4b	0.43611	4.79968	31.6382	4.92e-05	0.0070129
ENSMUSG00000053550	Shisa7	0.32115	6.64207	31.7098	4.91e-05	0.0070129
ENSMUSG00000101970	1810026B05Rik	0.332986	5.26123	31.1114	5e-05	0.00706163
ENSMUSG00000004815	Dgkq	0.350201	5.24119	30.7947	5.27e-05	0.00733035
ENSMUSG00000027603	Ggt7	0.23775	5.49343	30.7184	5.34e-05	0.00733035
ENSMUSG00000027522	Stx16	0.221927	6.56626	30.7512	5.31e-05	0.00733035
ENSMUSG00000020423	Btg2	-0.268163	6.43734	30.6535	5.4e-05	0.00734116
ENSMUSG00000025413	Ttc4	0.223716	6.18293	30.3643	5.68e-05	0.00764077
ENSMUSG00000032449	Slc25a36	0.225296	5.47504	30.1479	5.89e-05	0.00785646
ENSMUSG00000029769	Ccdc136	0.229433	5.96359	29.8787	6.17e-05	0.00795114
ENSMUSG00000110195	Pde2a	0.25365	6.22165	29.9629	6.08e-05	0.00795114
ENSMUSG00000039410	Prdm16	-0.219825	6.38518	29.8665	6.19e-05	0.00795114
ENSMUSG00000048280	Zfp738	0.28267	4.93691	29.9272	6.12e-05	0.00795114
NA	2610109H07Rik	0.277562	8.04695	29.5841	6.5e-05	0.00819737
ENSMUSG00000036636	Clcn7	0.191336	5.70736	29.509	6.58e-05	0.00819737
ENSMUSG00000022122	Ednrb	-0.320747	6.23936	29.548	7.09e-05	0.00819737
ENSMUSG00000029208	Guf1	0.270037	5.74417	29.3334	6.79e-05	0.00819737
ENSMUSG00000010047	Hyal2	-0.192464	5.62649	29.0671	7.12e-05	0.00819737
ENSMUSG00000045903	Npas4	0.709011	0.83373	29.1192	7.05e-05	0.00819737
ENSMUSG00000075590	Nrbp2	0.356979	5.64206	30.0979	6.8e-05	0.00819737
ENSMUSG00000074818	Pdzd7	0.592179	2.33461	29.394	6.72e-05	0.00819737
ENSMUSG00000021466	Ptch1	-0.323011	5.35541	29.0604	7.13e-05	0.00819737
ENSMUSG00000048271	Rbm33	0.217449	7.22586	29.3604	6.76e-05	0.00819737
ENSMUSG00000022797	Tfrc	0.401419	6.72906	32.0269	6.53e-05	0.00819737
ENSMUSG00000039239	Tgfb2	0.432245	4.22158	29.0728	7.11e-05	0.00819737
ENSMUSG00000017667	Zfp334	-0.187629	6.40995	29.2149	6.93e-05	0.00819737
ENSMUSG00000042607	Asb4	-0.8023	4.8786	34.4492	7.36e-05	0.00824921
ENSMUSG00000029710	Ephb4	-0.24944	4.87075	28.8437	7.4e-05	0.00824921
ENSMUSG00000051855	Mest	-0.342208	8.21756	30.0436	7.28e-05	0.00824921
ENSMUSG00000042436	Mfap4	0.247608	5.73425	28.863	7.38e-05	0.00824921
ENSMUSG00000004626	Stxbp2	0.293207	4.81813	28.802	7.46e-05	0.00824921
ENSMUSG00000030406	Gipr	0.810025	3.77204	32.4368	7.68e-05	0.00833531
ENSMUSG00000039997	Ifi203	0.946529	1.2807	28.6149	7.71e-05	0.00833531
ENSMUSG00000062604	Srpk2	0.154499	7.6015	28.6564	7.66e-05	0.00833531
ENSMUSG00000000416	Cttnbp2	0.465215	6.91249	32.0047	8.25e-05	0.00885179
ENSMUSG00000004892	Bcan	0.658893	5.05571	32.4926	8.38e-05	0.00885687
ENSMUSG00000046818	Ddit4l	-0.446023	2.65153	28.1307	8.41e-05	0.00885687
ENSMUSG00000053129	Gsx1	-0.760992	1.46408	28.1114	8.44e-05	0.00885687
NA	AF357359	0.512998	2.37897	27.8645	8.83e-05	0.00898969
ENSMUSG00000024299	Adamts10	0.329252	5.95832	28.3587	9.04e-05	0.00898969
ENSMUSG00000025372	Baiap2	0.390519	4.97123	28.0583	9.03e-05	0.00898969
ENSMUSG00000058325	Dock1	-0.255512	5.6667	27.9317	8.72e-05	0.00898969
ENSMUSG00000016477	E2f3	-0.286891	5.91011	27.9392	8.71e-05	0.00898969
ENSMUSG00000032579	Hemk1	0.377709	3.45512	27.7926	8.95e-05	0.00898969
ENSMUSG00000023025	Larp4	-0.226292	6.1259	27.6772	9.14e-05	0.00898969
ENSMUSG00000039936	Pik3cd	0.312249	5.3293	27.6865	9.12e-05	0.00898969
ENSMUSG00000037926	Ssh2	-0.253486	7.03868	27.7364	9.04e-05	0.00898969
NA	2610034M16Rik	-0.594516	1.79302	27.4995	9.44e-05	0.00903784
ENSMUSG00000100891	2810049E08Rik	0.566142	1.22259	27.5811	9.3e-05	0.00903784
ENSMUSG00000035392	Dennd1a	0.165991	6.04432	27.5162	9.41e-05	0.00903784
ENSMUSG00000022456	2003-09-01	0.185459	9.71087	27.5347	9.38e-05	0.00903784
ENSMUSG00000042772	Smg7	-0.175542	7.15553	27.3601	9.68e-05	0.00921071
ENSMUSG00000007036	Abhd16a	0.228932	5.41676	27.2524	9.88e-05	0.00924216
ENSMUSG00000030093	Wnt7a	-0.243044	5.68872	27.2343	9.91e-05	0.00924216
NA	Zfp826	0.327238	4.19625	27.2417	9.9e-05	0.00924216
ENSMUSG00000020523	Fam114a2	0.151467	6.72721	27.1454	0.000100766	0.00925458
ENSMUSG00000004591	Pkn2	-0.178923	6.53601	27.1703	0.000100302	0.00925458
ENSMUSG00000036078	Sigmar1	-0.248348	4.81153	27.1222	0.0001012	0.00925458
ENSMUSG00000057649	Brd9	0.19351	6.80154	26.9782	0.000103941	0.00933072
ENSMUSG00000078588	Ccdc24	0.332034	3.76596	27.0331	0.000102886	0.00933072
NA	Ipw	0.508483	2.78525	26.9754	0.000103994	0.00933072
ENSMUSG00000029869	Ephb6	0.267019	5.69499	26.8879	0.000105703	0.00941934
ENSMUSG00000025451	Paip1	-0.159346	7.21081	26.8576	0.000106303	0.00941934
ENSMUSG00000000915	Hip1r	0.285673	6.0779	26.8841	0.000107269	0.00944629
ENSMUSG00000003273	Car11	0.374362	4.62431	26.7042	0.000109394	0.00957431
ENSMUSG00000046169	Adamts6	0.387184	3.59337	26.6213	0.000111106	0.0096649
ENSMUSG00000035521	Gnptg	0.202758	5.49153	26.5554	0.000112491	0.00972606
NA	A830080D01Rik	0.252189	5.0005	26.2852	0.000118371	0.00992989
ENSMUSG00000090698	Apold1	0.671383	3.07827	27.1581	0.000119242	0.00992989
NA	Gcfc1	0.254069	6.77051	26.4093	0.000115628	0.00992989
ENSMUSG00000070923	Klhl9	-0.180715	7.58998	26.1948	0.000120417	0.00992989
ENSMUSG00000025207	Sema4g	0.24595	7.11907	26.2658	0.000118806	0.00992989
ENSMUSG00000037344	Slc12a9	0.290286	4.34484	26.2056	0.000120171	0.00992989
ENSMUSG00000075478	Slitrk1	0.174356	5.50112	26.2687	0.000118743	0.00992989
ENSMUSG00000059540	Tcea2	0.308559	3.97037	26.2563	0.000119021	0.00992989
ENSMUSG00000025010	Ccnj	-0.208285	5.49453	26.0204	0.000124474	0.00994976
ENSMUSG00000062906	Hdac10	0.281834	4.79674	26.0049	0.000124843	0.00994976
ENSMUSG00000022346	Myc	-0.249822	4.64134	26.0505	0.000123763	0.00994976
ENSMUSG00000054582	Pabpc1l	0.806549	0.469422	26.0972	0.000122668	0.00994976
NA	Spna2	0.206497	10.103	26.1092	0.00012239	0.00994976
ENSMUSG00000036817	Sun1	0.180443	6.35785	26.0672	0.000123372	0.00994976
ENSMUSG00000091971	Hspa1a	1.28272	-0.312079	25.8933	0.00012753	0.0100089
ENSMUSG00000074746	Pdzd8	-0.185855	6.28278	25.9431	0.000126323	0.0100089
ENSMUSG00000036026	Tmem63b	0.171537	7.18153	25.8868	0.00012769	0.0100089
ENSMUSG00000022272	Myo10	-0.261049	6.50156	25.8011	0.0001298	0.0101188
ENSMUSG00000088088	Rmrp	1.32616	-0.606175	25.7123	0.000132031	0.0101814
ENSMUSG00000062328	Rpl17	0.221159	8.7783	25.7221	0.000131782	0.0101814
NA	Gm19597	0.359389	4.52943	25.6176	0.000134457	0.0102575
ENSMUSG00000036992	Nxt1	-0.280528	4.63038	25.6221	0.000134339	0.0102575
ENSMUSG00000063810	Alms1	-0.259289	5.62199	25.362	0.00014126	0.0104207
ENSMUSG00000045071	E130308A19Rik	-0.258583	4.76439	25.3928	0.000140419	0.0104207
ENSMUSG00000022528	Hes1	-0.329251	4.43146	25.3655	0.000141163	0.0104207
ENSMUSG00000024831	Ighmbp2	0.280373	4.4411	25.3531	0.000141503	0.0104207
ENSMUSG00000026860	Sh3glb2	0.225741	6.07439	25.3975	0.000140291	0.0104207
ENSMUSG00000015112	Slc25a13	-0.333264	4.05137	25.3456	0.000141708	0.0104207
ENSMUSG00000021326	Trim27	-0.167323	6.16211	25.3709	0.000141015	0.0104207
ENSMUSG00000019039	Dalrd3	0.246466	5.6398	25.2577	0.000144147	0.0104918
ENSMUSG00000040415	Dtx3	0.215345	7.58697	25.278	0.000143578	0.0104918
ENSMUSG00000020601	Trib2	-0.15308	7.40231	25.1336	0.000147671	0.0106937
ENSMUSG00000041702	Btbd7	-0.217184	6.24211	25.0349	0.000150541	0.0107381
ENSMUSG00000020886	Dlg4	0.187041	8.12499	25.0552	0.000149946	0.0107381
ENSMUSG00000056185	Snx32	0.293959	5.1878	25.0828	0.000149141	0.0107381
ENSMUSG00000032607	Amt	0.441797	4.4161	25.4325	0.000153716	0.0107862
ENSMUSG00000017418	Arl5b	-0.191046	5.64273	24.9328	0.000153579	0.0107862
ENSMUSG00000073125	Xlr3b	1.05326	1.65435	25.8205	0.00015424	0.0107862
ENSMUSG00000028358	Zfp618	-0.247872	4.58613	24.938	0.000153422	0.0107862
ENSMUSG00000062098	Btbd3	-0.186647	6.06245	24.7292	0.000159845	0.0109632
ENSMUSG00000020182	Ddc	-0.664412	1.21856	24.7514	0.000159149	0.0109632
ENSMUSG00000055912	Tmem150a	0.408609	3.31633	24.7943	0.000157811	0.0109632
ENSMUSG00000024811	Tnks2	-0.160923	8.20082	24.7625	0.000158802	0.0109632
NA	1190002H23Rik	-0.319365	3.82387	24.6708	0.000161697	0.0110094
ENSMUSG00000031652	N4bp1	-0.169018	6.31614	24.6593	0.000162063	0.0110094
ENSMUSG00000038048	Cntnap5c	0.636622	1.47647	24.5321	0.000166189	0.0110272
ENSMUSG00000086782	E130102H24Rik	0.506742	1.87366	24.6247	0.000163173	0.0110272
ENSMUSG00000038886	Man2a2	0.140683	6.82945	24.5358	0.000166067	0.0110272
ENSMUSG00000027634	Ndrg3	0.169926	6.95237	24.5821	0.000164556	0.0110272
ENSMUSG00000079509	Zfx	-0.179182	6.0358	24.5327	0.00016617	0.0110272
ENSMUSG00000027079	Clp1	-0.242931	4.10298	24.392	0.000170874	0.0112856
ENSMUSG00000052397	Ezr	0.205982	7.47575	24.331	0.00017296	0.0113708
ENSMUSG00000022564	Grina	0.229457	6.80883	24.2668	0.000175185	0.0114642
NA	2700023E23Rik	-0.378032	2.77868	24.1845	0.000178089	0.0115502
NA	Cxcr7	-0.333905	5.31952	24.4913	0.000178119	0.0115502
ENSMUSG00000032501	Trib1	-0.253088	4.14151	24.0874	0.000181583	0.0117215
ENSMUSG00000015659	Serac1	0.215955	5.1301	23.893	0.000188814	0.0121194
ENSMUSG00000021327	Zkscan3	0.217999	6.22561	23.8764	0.000189445	0.0121194
ENSMUSG00000031841	Cdh13	0.298355	6.27346	24.2569	0.000194034	0.0123071
NA	Fam116b	0.351224	5.8308	24.9975	0.000194105	0.0123071
NA	9430008C03Rik	0.375397	4.57602	23.6518	0.00019904	0.0124539
ENSMUSG00000020928	Higd1b	1.20926	-0.207371	23.6349	0.00019892	0.0124539
ENSMUSG00000014786	Slc9a5	0.309813	5.24721	23.6551	0.000198108	0.0124539
ENSMUSG00000031169	Porcn	0.305265	4.93104	23.5867	0.000200877	0.012514
ENSMUSG00000029755	Dlx5	-0.238678	5.71069	23.4397	0.000206975	0.0127823
ENSMUSG00000032475	Nck1	-0.313304	4.57372	23.4519	0.000206463	0.0127823
ENSMUSG00000006362	Cbfa2t3	-0.190006	5.9778	23.3312	0.000211613	0.0129566
ENSMUSG00000054099	Slc25a40	0.362937	3.12243	23.3356	0.000211421	0.0129566
NA	4921513D23Rik	-0.184246	6.92183	23.2323	0.000215943	0.0130419
ENSMUSG00000007603	Dus3l	0.235742	6.13919	23.1955	0.000217578	0.0130419
ENSMUSG00000036053	Fmnl2	0.157863	7.8131	23.2637	0.000214556	0.0130419
ENSMUSG00000008200	Fnbp4	0.218012	7.10676	23.2099	0.000216935	0.0130419
ENSMUSG00000030350	Prmt8	0.18383	5.4239	23.2207	0.000216456	0.0130419
ENSMUSG00000020385	Clk4	0.320724	5.8695	23.7137	0.000227952	0.0136065
ENSMUSG00000036109	Mbnl3	-0.517581	2.48734	22.8626	0.000233038	0.0138522
ENSMUSG00000007682	Dio2	1.0256	1.03539	22.947	0.000237244	0.013871
ENSMUSG00000032244	Fem1b	-0.17002	8.22601	22.8146	0.00023537	0.013871
NA	Gm4532	-0.508512	2.11838	22.804	0.000235884	0.013871
ENSMUSG00000027582	Zgpat	0.310068	6.12698	23.4649	0.000236702	0.013871
ENSMUSG00000045409	Trim39	0.249349	5.25718	22.7332	0.000239379	0.0139387
ENSMUSG00000097156	Gm3764	0.511224	7.37746	26.3104	0.000245229	0.0142213
NA	5930403L14Rik	-0.299155	5.62883	22.8016	0.000251217	0.0142221
ENSMUSG00000040940	Arhgef1	0.192422	6.64368	22.5542	0.000248482	0.0142221
ENSMUSG00000052504	Epha3	-0.190398	7.39794	22.5017	0.000251224	0.0142221
ENSMUSG00000024593	Megf10	-0.26907	6.02643	22.6737	0.000249252	0.0142221
ENSMUSG00000003581	Rnf215	0.261379	5.20823	22.585	0.000246884	0.0142221
ENSMUSG00000021134	Srsf5	0.345375	7.84811	24.1131	0.000248388	0.0142221
ENSMUSG00000030878	Cdr2	-0.270763	4.82096	22.4124	0.000255967	0.0143765
ENSMUSG00000034949	Zfr2	0.252982	4.61892	22.425	0.000255293	0.0143765
ENSMUSG00000028601	Echdc2	0.353431	2.84932	22.3068	0.000261708	0.0145841
ENSMUSG00000085224	Gm13425	-0.608092	2.42346	22.3141	0.000261304	0.0145841
ENSMUSG00000043831	Lysmd4	0.236042	5.34138	22.2751	0.000263461	0.0146247
ENSMUSG00000038582	Pptc7	-0.217689	4.6689	22.2477	0.000264987	0.0146264
ENSMUSG00000050640	Tmem150c	0.284567	4.51943	22.2377	0.000265542	0.0146264
ENSMUSG00000028653	Trit1	0.256409	4.83991	22.2148	0.000266826	0.0146406
ENSMUSG00000032394	Igdcc3	-0.280456	4.31201	22.1909	0.000268179	0.0146584
NA	BC057022	-0.371328	4.41384	22.1229	0.000272125	0.0148173
ENSMUSG00000021495	Fam193b	0.237333	6.91905	22.0632	0.000275516	0.0148883
ENSMUSG00000061143	Maml3	-0.202208	5.04776	22.0796	0.000274566	0.0148883
ENSMUSG00000035164	Zc3h12c	0.244253	5.29468	22.0416	0.000276785	0.0149004
ENSMUSG00000041936	Agrn	0.186618	9.32514	21.9213	0.000283943	0.0150433
ENSMUSG00000023055	Calcoco1	0.218937	6.76331	21.9308	0.000283369	0.0150433
ENSMUSG00000034751	Mast4	-0.329321	5.07251	22.0341	0.000286768	0.0150433
ENSMUSG00000070527	Mkrn3	-0.302463	3.97755	21.9422	0.000282686	0.0150433
ENSMUSG00000028923	Necap2	0.25178	4.67523	21.8739	0.00028682	0.0150433
ENSMUSG00000004896	Rrnad1	0.21779	4.66095	21.8906	0.000285805	0.0150433
ENSMUSG00000009741	Ubp1	0.152399	7.26731	21.8998	0.000285243	0.0150433
ENSMUSG00000048027	Rgmb	-0.168179	6.40994	21.8263	0.000289749	0.0151413
ENSMUSG00000026648	Dclre1c	0.254776	3.91785	21.7661	0.000293494	0.0151702
NA	Leprel2	0.308575	5.0568	21.7818	0.000292511	0.0151702
ENSMUSG00000038463	Olfml2b	0.332649	3.87306	21.7799	0.000292632	0.0151702
ENSMUSG00000039741	Bahcc1	-0.210819	7.45724	21.7405	0.000295102	0.0151983
ENSMUSG00000019302	Atp6v0a1	0.18445	7.12351	21.6896	0.000298337	0.015202
ENSMUSG00000016526	Dyrk3	-0.241296	4.29428	21.6946	0.000298016	0.015202
ENSMUSG00000054387	Mdm4	0.196627	6.19312	21.6891	0.000298371	0.015202
ENSMUSG00000028438	Kif24	-0.403671	3.75942	21.6375	0.000301684	0.0153161
ENSMUSG00000035722	Abca7	0.237684	5.09078	21.6139	0.000303213	0.0153391
ENSMUSG00000059326	Csf2ra	0.412343	4.39712	21.9797	0.000305107	0.0153642
ENSMUSG00000029524	Sirt4	0.325778	3.5474	21.5734	0.000305862	0.0153642
NA	Gm10615	-0.708768	1.06384	21.5267	0.000308949	0.0154648
ENSMUSG00000017764	Zswim1	-0.226686	4.17917	21.4914	0.000311303	0.0155281
ENSMUSG00000030527	Crtc3	0.315298	4.70757	21.4635	0.000313181	0.0155674
ENSMUSG00000029068	Ccnl2	0.278015	6.77206	21.8078	0.000317545	0.0156235
ENSMUSG00000018634	Crhr1	0.384469	2.12099	21.3784	0.00031899	0.0156235
ENSMUSG00000024193	Phf1	0.271983	5.0757	21.4304	0.000315428	0.0156235
ENSMUSG00000047003	Zfp41	-0.184521	7.16844	21.3668	0.000319785	0.0156235
ENSMUSG00000044676	Zfp612	0.225026	5.18401	21.3896	0.000318216	0.0156235
ENSMUSG00000000567	Sox9	-0.218521	6.41942	21.3276	0.000322513	0.015703
NA	Fam46a	-0.485837	1.82284	21.2857	0.000325447	0.015709
ENSMUSG00000041132	N4bp2l1	0.504478	1.95485	21.2508	0.000327917	0.015709
ENSMUSG00000035024	Ncapd3	-0.198235	6.17689	21.2723	0.000326398	0.015709
ENSMUSG00000038384	Setd1b	-0.290589	6.88632	21.9671	0.000327305	0.015709
ENSMUSG00000033965	Slc16a2	0.334353	6.11388	22.5064	0.000328704	0.015709
ENSMUSG00000042766	Trim46	0.263591	6.50732	21.4316	0.000329244	0.015709
ENSMUSG00000035064	Eef2k	0.202019	5.80848	21.203	0.000331341	0.0157563
ENSMUSG00000046961	Gpr156	0.280172	4.18562	21.1713	0.000333625	0.0158123
ENSMUSG00000018470	Kcnab3	0.285179	3.23653	21.0063	0.000345837	0.0162187
ENSMUSG00000029060	Mib2	0.289812	6.06119	21.4914	0.00034467	0.0162187
ENSMUSG00000007815	Rhoa	-0.151025	7.60833	20.9943	0.000346747	0.0162187
NA	Sfrs18	0.374448	7.6619	22.996	0.00034521	0.0162187
NA	Klhl17	0.204805	5.8878	20.9274	0.000351855	0.0162973
ENSMUSG00000010086	Rnf112	0.371093	5.36027	21.9963	0.000351093	0.0162973
ENSMUSG00000029381	Shroom3	-0.233588	5.12238	20.9335	0.000351387	0.0162973
NA	B630005N14Rik	-0.195067	5.58471	20.8332	0.000359198	0.0164769
ENSMUSG00000024132	Eci1	-0.253035	3.63148	20.8482	0.00035802	0.0164769
ENSMUSG00000011884	Gltp	-0.284639	4.72677	20.8369	0.000358902	0.0164769
ENSMUSG00000054611	Kdm2a	-0.149809	7.38826	20.7287	0.000367546	0.0168058
ENSMUSG00000038930	Rccd1	0.281995	4.18224	20.6326	0.000375416	0.0171108
NA	0610037P05Rik	0.174953	5.7682	20.5629	0.000381243	0.0173211
ENSMUSG00000026972	Arrdc1	0.327908	3.59165	20.5333	0.000383752	0.0173797
ENSMUSG00000031027	Stk33	-0.489826	2.85729	20.5059	0.000386086	0.0174301
ENSMUSG00000040136	Abcc8	0.535241	5.10216	22.9127	0.000387921	0.0174577
ENSMUSG00000020661	Dnmt3a	-0.2059	7.7835	20.4459	0.000391262	0.0175527
ENSMUSG00000048731	Ggnbp1	0.513618	1.82347	20.3695	0.000397963	0.0177398
ENSMUSG00000024423	Impact	0.261663	4.76256	20.3721	0.000397731	0.0177398
ENSMUSG00000027663	Zmat3	-0.179919	5.73903	20.356	0.000399164	0.0177398
ENSMUSG00000072893	4933439C10Rik	0.431126	4.37114	20.957	0.000401322	0.0177803
ENSMUSG00000006241	Ccdc159	0.481278	2.25963	20.261	0.000407704	0.0178963
ENSMUSG00000029071	Dvl1	0.252546	6.76938	20.4505	0.000407226	0.0178963
ENSMUSG00000032036	Kirrel3	0.26305	5.81994	20.4565	0.000406689	0.0178963
ENSMUSG00000022887	Masp1	0.191708	6.2586	20.1729	0.000415821	0.0181966
ENSMUSG00000084846	A730011C13Rik	0.869505	1.8976	20.7703	0.000418978	0.0182787
ENSMUSG00000036777	Anln	-0.282802	5.65471	20.3643	0.000423018	0.0183428
ENSMUSG00000031016	Wee1	-0.285275	5.43883	20.2308	0.000422575	0.0183428
ENSMUSG00000056267	Cep70	0.159203	5.45793	20.0808	0.00042449	0.0183508
ENSMUSG00000039456	Morc3	0.134882	5.76104	20.0308	0.000429284	0.018502
ENSMUSG00000074221	Zfp568	-0.247217	4.16042	19.9972	0.000432544	0.0185863
ENSMUSG00000028886	Eya3	-0.174451	6.17714	19.953	0.000436868	0.018604
ENSMUSG00000020721	Helz	-0.288785	5.50278	20.2139	0.000434839	0.018604
ENSMUSG00000028954	Nub1	0.16402	6.93694	19.9531	0.000436858	0.018604
ENSMUSG00000028920	Fbxo42	-0.179438	5.92899	19.8828	0.000443839	0.0188447
ENSMUSG00000009406	Elk1	0.165554	6.20171	19.8448	0.000447672	0.018951
NA	Fam18a	0.141974	6.08879	19.814	0.000450796	0.0190268
ENSMUSG00000026058	Khdrbs2	0.25359	4.36871	19.7912	0.000453137	0.0190692
ENSMUSG00000089715	Cbx6	-0.135729	6.68702	19.7486	0.000457534	0.0190912
ENSMUSG00000044365	Cxxc4	-0.23888	5.57842	19.7472	0.000457674	0.0190912
ENSMUSG00000021010	Npas3	-0.165341	5.28727	19.7586	0.00045649	0.0190912
ENSMUSG00000020186	Csrp2	0.229204	6.20254	19.7114	0.000461407	0.0191908
ENSMUSG00000009739	Pou6f1	0.129631	7.46707	19.6284	0.000470197	0.0194995
ENSMUSG00000057193	Slc44a2	0.164241	6.14618	19.5953	0.000473751	0.0195899
ENSMUSG00000024381	Bin1	0.209622	6.47339	19.5751	0.000475937	0.0196235
ENSMUSG00000021194	Chga	0.19773	6.17951	19.5412	0.000479632	0.0196329
NA	Gpr123	-0.366633	2.89884	19.5352	0.000480294	0.0196329
ENSMUSG00000038991	Txndc5	-0.133243	5.88011	19.558	0.000477801	0.0196329
ENSMUSG00000025758	Plk4	-0.243124	5.57637	19.492	0.000485054	0.0196811
ENSMUSG00000040478	Prdm13	-0.900654	-0.136695	19.4869	0.000485613	0.0196811
ENSMUSG00000035413	Tmem98	-0.257266	4.72187	19.5096	0.000483104	0.0196811
ENSMUSG00000050288	Fzd2	-0.264077	6.29979	19.7281	0.000491358	0.0198576
ENSMUSG00000032606	Nicn1	0.18681	6.51217	19.3761	0.000498099	0.019981
ENSMUSG00000042632	Pla2g6	0.299973	4.79297	19.3753	0.000498189	0.019981
ENSMUSG00000072258	Taf1a	0.306135	4.10173	19.3716	0.000498614	0.019981
ENSMUSG00000031601	Cnot7	0.12947	7.54399	19.3319	0.000503176	0.0200512
ENSMUSG00000025782	Taf3	-0.231716	4.98993	19.3327	0.000503084	0.0200512
ENSMUSG00000047648	Fbxo30	-0.187301	5.43395	19.2429	0.000513586	0.020409
ENSMUSG00000030592	Ryr1	0.340093	4.55016	19.2896	0.00051518	0.0204155
NA	B230206F22Rik	0.321622	3.8129	19.1462	0.000525169	0.020466
ENSMUSG00000045994	B3gat1	0.297354	7.54841	20.0784	0.00052578	0.020466
ENSMUSG00000019494	Cops6	-0.136376	6.53728	19.1629	0.000523149	0.020466
NA	Ptchd2	0.246352	5.8113	19.1917	0.000526497	0.020466
ENSMUSG00000027651	Rprd1b	-0.240746	6.11542	19.1695	0.000524018	0.020466
ENSMUSG00000020963	Tshr	-0.486439	1.39837	19.1982	0.000518905	0.020466
ENSMUSG00000031166	Wdr13	0.20056	7.36079	19.1355	0.000526461	0.020466
ENSMUSG00000008734	Gprc5b	-0.21679	5.68248	19.1035	0.000530381	0.0205609
ENSMUSG00000032405	Pias1	-0.14634	5.71828	19.0878	0.000532303	0.0205795
ENSMUSG00000071226	Cecr2	-0.270905	5.79483	19.3187	0.00054249	0.0208603
ENSMUSG00000063887	Nlgn1	0.284738	5.35716	19.1768	0.000541772	0.0208603
ENSMUSG00000074340	Ovgp1	0.413459	2.68889	18.9666	0.000547479	0.0209955
ENSMUSG00000023088	Abcc1	0.208932	4.87912	18.8987	0.000556192	0.0210769
ENSMUSG00000038774	Ascc3	-0.180909	5.67703	18.9146	0.000554142	0.0210769
ENSMUSG00000033596	Rfwd3	-0.219964	5.9124	18.936	0.000551379	0.0210769
ENSMUSG00000036473	Tbc1d24	0.19044	6.80226	18.8937	0.00055684	0.0210769
NA	Zfp238	0.256128	9.57452	19.1149	0.000556987	0.0210769
ENSMUSG00000020091	Eif4ebp2	-0.150157	6.83757	18.8746	0.00055932	0.0211091
ENSMUSG00000029510	Gpc2	0.204984	8.80317	18.8413	0.000563678	0.0212175
ENSMUSG00000016619	Nup50	-0.216117	6.86981	18.7843	0.000571234	0.0214453
ENSMUSG00000078716	Tmem8b	0.135586	6.34337	18.7335	0.00057806	0.021588
ENSMUSG00000036964	Trim17	0.829091	0.71775	18.7382	0.000577422	0.021588
ENSMUSG00000035181	Heatr5a	-0.225031	5.47648	18.6987	0.000582791	0.0215953
ENSMUSG00000024317	Rnf138	0.140333	5.6237	18.6986	0.000582797	0.0215953
ENSMUSG00000025290	Rps24	0.181518	9.21113	18.7189	0.00058004	0.0215953
ENSMUSG00000028519	Dab1	0.230088	7.72884	18.7046	0.00058982	0.0217688
ENSMUSG00000032537	Ephb1	0.151792	6.86777	18.6424	0.000590533	0.0217688
ENSMUSG00000032705	Exd2	0.158123	5.95511	18.6087	0.000595225	0.0217847
ENSMUSG00000015291	Gdi1	0.144948	9.48379	18.6002	0.000596414	0.0217847
ENSMUSG00000030201	Lrp6	-0.252861	6.88792	18.9096	0.000597072	0.0217847
ENSMUSG00000078202	Nrarp	-0.258707	6.06664	18.8126	0.000596967	0.0217847
ENSMUSG00000034334	Fam151b	0.486236	1.79076	18.5764	0.000599757	0.0218269
ENSMUSG00000021250	Fos	3.7728	3.61234	25.1729	0.000614613	0.0223106
ENSMUSG00000033883	D3Ertd254e	-0.190271	5.511	18.3596	0.000631246	0.0228562
ENSMUSG00000028869	Gnl2	0.15316	6.34936	18.3277	0.000636029	0.0229711
NA	Tceb3	-0.156913	6.03913	18.2614	0.000646118	0.0232766
ENSMUSG00000037892	Pcdh18	-0.22588	5.29159	18.2291	0.000651103	0.0233971
ENSMUSG00000028631	Kcnq4	0.373759	2.97245	18.2057	0.000654733	0.0234684
ENSMUSG00000045466	Zfp956	0.182571	4.33905	18.1934	0.000656652	0.0234782
ENSMUSG00000059022	Kcp	0.633411	3.57927	19.7606	0.000659631	0.0235258
ENSMUSG00000056938	Acbd4	0.409826	2.46119	18.1133	0.000669307	0.0235981
NA	Bre	-0.185697	4.80638	18.1449	0.000664275	0.0235981
ENSMUSG00000037253	Mex3c	-0.198228	6.96613	18.1181	0.000668549	0.0235981
ENSMUSG00000036561	Ppp6r2	0.140419	6.62421	18.0892	0.00067317	0.0235981
ENSMUSG00000013236	Ptprs	0.155225	10.1827	18.0888	0.00067324	0.0235981
ENSMUSG00000040649	Rimklb	0.136572	7.4822	18.1037	0.000670838	0.0235981
ENSMUSG00000033257	Ttll4	-0.187507	6.01445	18.1123	0.000669476	0.0235981
ENSMUSG00000073888	Ccl27a	0.29266	4.58297	18.06	0.000677892	0.023703
ENSMUSG00000022119	Rbm26	0.151337	6.56795	18.047	0.000679996	0.0237184
ENSMUSG00000061028	Clasrp	0.248328	5.89633	18.1648	0.000681953	0.0237286
ENSMUSG00000040025	Ythdf2	-0.143781	6.87546	17.8891	0.00070624	0.0245139
ENSMUSG00000005370	Msh6	-0.188274	6.71729	17.8609	0.000711054	0.0246211
ENSMUSG00000079410	Gm2897	0.579718	0.938891	17.8286	0.000716594	0.0247046
ENSMUSG00000024743	Syt7	0.186894	6.34945	17.8267	0.000716928	0.0247046
ENSMUSG00000041789	2700046A07Rik	0.796066	0.777822	17.7495	0.000730401	0.0247906
ENSMUSG00000025321	Itgb8	-0.228523	4.69175	17.7479	0.000730693	0.0247906
ENSMUSG00000025759	Mfsd8	0.200219	4.57249	17.7459	0.000731039	0.0247906
ENSMUSG00000036281	Snapc4	0.242693	5.42345	17.7428	0.000731589	0.0247906
ENSMUSG00000064666	Snora52	0.833102	-0.268456	17.7641	0.000727828	0.0247906
ENSMUSG00000028047	Thbs3	0.340298	5.75571	18.9785	0.000730451	0.0247906
ENSMUSG00000046351	Zfp322a	-0.168232	6.30547	17.7814	0.000724803	0.0247906
NA	C230096C10Rik	0.168717	5.80957	17.7271	0.000734371	0.0248259
ENSMUSG00000039205	Ciz1	0.132542	6.35221	17.6896	0.000741051	0.0248383
ENSMUSG00000004267	Eno2	0.284297	5.09794	17.7211	0.000741701	0.0248383
ENSMUSG00000094786	Gm14403	-0.572427	1.33066	17.713	0.000736871	0.0248383
NA	Znf512b	0.152016	7.56929	17.6889	0.000741176	0.0248383
ENSMUSG00000022507	1810013L24Rik	-0.147882	6.06476	17.6558	0.000747149	0.0249621
ENSMUSG00000033237	Arid2	-0.169317	7.76352	17.6047	0.000756463	0.0250389
ENSMUSG00000054733	Msra	0.31884	4.88922	17.7954	0.000752513	0.0250389
ENSMUSG00000031665	Sall1	-0.310864	7.17579	18.7468	0.000756466	0.0250389
ENSMUSG00000022674	Ube2v2	0.191717	4.86872	17.6233	0.000753065	0.0250389
ENSMUSG00000025019	Lcor	-0.291325	4.14884	17.5568	0.00076531	0.025273
ENSMUSG00000018362	Kpna2	-0.31811	7.17975	18.7641	0.000767752	0.025295
ENSMUSG00000006576	Slc4a3	0.199061	5.89184	17.519	0.000772391	0.0253892
ENSMUSG00000030604	Zfp626	-0.262775	3.3251	17.5022	0.000775549	0.0254344
NA	9930013L23Rik	-0.321728	4.23223	17.4927	0.000777338	0.0254346
NA	2310047B19Rik	-0.230726	3.96881	17.4343	0.000788489	0.0255565
NA	3110052M02Rik	0.194472	4.55177	17.4441	0.000786604	0.0255565
ENSMUSG00000031490	Eif4ebp1	-0.439029	1.90579	17.4181	0.000791617	0.0255565
ENSMUSG00000015568	Lpl	0.201137	5.00307	17.4476	0.000785934	0.0255565
ENSMUSG00000044968	Napepld	-0.296394	4.31544	17.4171	0.000791811	0.0255565
ENSMUSG00000039542	Ncam1	0.216942	8.84014	17.4588	0.000783786	0.0255565
ENSMUSG00000039419	Cntnap2	-0.182723	7.1287	17.377	0.000799603	0.0256793
ENSMUSG00000006920	Ezh1	0.255642	4.46855	17.3754	0.000799924	0.0256793
ENSMUSG00000033065	Pfkm	0.138807	7.18801	17.3637	0.0008022	0.0256793
ENSMUSG00000045092	S1pr1	-0.180222	5.17733	17.3606	0.000802817	0.0256793
ENSMUSG00000016239	Lonrf3	-0.303929	3.9358	17.3215	0.000810538	0.0258162
ENSMUSG00000010110	Stx5a	0.128813	6.17226	17.3206	0.000810715	0.0258162
ENSMUSG00000037606	Osbpl5	0.151386	5.6483	17.275	0.000819822	0.0260481
NA	9430031J16Rik	0.515182	2.94309	17.4096	0.000830968	0.0263435
ENSMUSG00000035681	Kcnc2	0.40358	2.6183	17.205	0.000834051	0.0263536
ENSMUSG00000035236	Scai	0.211136	6.4929	17.2005	0.00083498	0.0263536
ENSMUSG00000021537	Cetn3	0.148252	6.62958	17.1661	0.000842064	0.0264601
ENSMUSG00000056592	Zfp658	0.22864	4.83251	17.1683	0.00084162	0.0264601
ENSMUSG00000041775	Mapk1ip1	0.215013	4.35521	17.1479	0.000845848	0.0265206
ENSMUSG00000079056	Kcnip3	0.165596	5.29566	17.0114	0.000874848	0.0273697
NA	Eif2c2	-0.335554	6.55485	18.348	0.000881088	0.0274759
ENSMUSG00000043131	Mob1a	-0.216929	4.82763	16.9693	0.000884022	0.0274759
ENSMUSG00000037617	Spag1	0.387539	3.36548	16.9721	0.000883403	0.0274759
ENSMUSG00000003559	As3mt	-0.404463	3.27809	16.9547	0.000887222	0.0274944
ENSMUSG00000024247	Pkdcc	-0.23032	5.67823	16.9491	0.000888469	0.0274944
ENSMUSG00000037808	Fam76b	0.1498	5.94632	16.9397	0.000890529	0.0274985
NA	Rsph10b2	0.449163	1.92377	16.9172	0.000895527	0.0275779
ENSMUSG00000027011	Ube2e3	-0.119684	7.35807	16.9107	0.000896969	0.0275779
ENSMUSG00000031902	Nfatc3	-0.177855	5.72167	16.8815	0.000903487	0.0277047
ENSMUSG00000025938	Slco5a1	-0.155578	6.63309	16.8749	0.000904977	0.0277047
ENSMUSG00000030124	Lag3	0.515777	1.19888	16.8476	0.000911141	0.0278337
ENSMUSG00000097048	1600020E01Rik	0.284974	3.8271	16.8321	0.000914673	0.0278819
ENSMUSG00000023007	Prpf40b	0.187077	6.78472	16.7786	0.000926949	0.0281958
ENSMUSG00000069911	Fam196b	-0.361202	2.89467	16.7442	0.000934939	0.0283784
ENSMUSG00000030284	Creld1	0.227555	5.19367	16.715	0.000941776	0.0284046
ENSMUSG00000038205	Prkab2	0.182602	4.63478	16.7169	0.000941328	0.0284046
ENSMUSG00000057948	Unc13d	1.00876	-0.38318	16.7278	0.000938782	0.0284046
ENSMUSG00000025138	Sirt7	0.209678	4.90774	16.704	0.000944376	0.0284229
ENSMUSG00000022562	Oplah	0.261706	3.66137	16.6848	0.000948928	0.0284399
ENSMUSG00000021009	Ptpn21	-0.215976	4.47895	16.6917	0.0009473	0.0284399
ENSMUSG00000031210	Gpr165	-0.360941	2.25151	16.6634	0.000954032	0.0284733
ENSMUSG00000064791	Snord14e	-0.862706	-0.54321	16.6703	0.000952375	0.0284733
ENSMUSG00000035649	Zcchc7	0.237352	4.60958	16.6404	0.00095954	0.0285779
ENSMUSG00000020660	Pomc	-0.748904	0.678652	16.6102	0.000966819	0.0287347
ENSMUSG00000003863	Ppfia3	0.201153	6.02748	16.6014	0.000968979	0.028739
NA	Gatsl2	-0.141755	6.59593	16.5342	0.000985465	0.0291673
ENSMUSG00000044707	Ccnjl	-0.257197	3.89321	16.5217	0.000988566	0.0291985
NA	5730559C18Rik	-0.239848	4.09057	16.4983	0.000994411	0.0292045
ENSMUSG00000048904	Neurog1	-0.571065	2.93854	17.0196	0.000994121	0.0292045
ENSMUSG00000041309	Nkx6-2	-0.867323	0.566856	16.4963	0.000994909	0.0292045
ENSMUSG00000069744	Psmb3	-0.141237	6.20302	16.4839	0.000998019	0.0292356
ENSMUSG00000014074	Rnf168	-0.151929	6.22017	16.4181	0.00101474	0.0296644
ENSMUSG00000022550	Adck5	0.247072	4.48362	16.4067	0.00101766	0.029689
ENSMUSG00000018481	Appbp2	-0.145707	6.14285	16.374	0.0010261	0.029844
NA	Fam5b	0.181858	6.25685	16.3539	0.00103134	0.029844
ENSMUSG00000039307	Hexdc	0.197527	4.74504	16.3667	0.00102799	0.029844
ENSMUSG00000005583	Mef2c	0.345508	7.02137	17.8094	0.00103108	0.029844
ENSMUSG00000062184	Hs6st2	0.233986	6.3623	16.4721	0.00104318	0.0301256
ENSMUSG00000038518	Jarid2	-0.135237	6.85774	16.2759	0.00105192	0.0302553
ENSMUSG00000063895	Nupl1	-0.141311	5.78149	16.2783	0.00105129	0.0302553
ENSMUSG00000027811	4930579G24Rik	-0.409239	2.56728	16.2386	0.00106193	0.030272
ENSMUSG00000073427	Gm4924	0.341084	2.71284	16.2264	0.00106523	0.030272
ENSMUSG00000063273	Naa15	-0.130377	7.37087	16.2363	0.00106256	0.030272
ENSMUSG00000079484	Phyhd1	0.443092	2.81447	16.2338	0.00106324	0.030272
ENSMUSG00000008683	Rps15a	0.190683	8.46361	16.2542	0.00105774	0.030272
ENSMUSG00000062861	Zfp28	0.210478	4.55451	16.2483	0.00105931	0.030272
ENSMUSG00000039533	Mmd2	0.233969	6.23171	16.3646	0.00106981	0.0303418
ENSMUSG00000022516	Nudt16l1	-0.158203	5.62262	16.1974	0.00107311	0.030375
ENSMUSG00000025986	Slc39a10	-0.147984	7.17426	16.1843	0.00107669	0.0304159
ENSMUSG00000024462	Gabbr1	0.14915	8.22089	16.1569	0.00108424	0.0304483
NA	LOC100861862	0.671923	-0.0646178	16.1647	0.00108209	0.0304483
ENSMUSG00000049532	Sall2	-0.168605	7.20008	16.1571	0.00108419	0.0304483
ENSMUSG00000005320	Fgfr4	0.725818	0.371399	16.117	0.00109533	0.0306992
ENSMUSG00000030519	Apba2	0.125051	7.8906	16.0989	0.00110041	0.0307451
ENSMUSG00000054604	Cggbp1	-0.119387	7.32606	16.0884	0.00110334	0.0307451
ENSMUSG00000051159	Cited1	-0.558464	0.868312	16.0881	0.00110343	0.0307451
ENSMUSG00000032936	Camkv	0.412323	6.00894	17.8555	0.00111125	0.0308681
ENSMUSG00000054770	Kctd18	0.214062	4.57976	16.0462	0.00111533	0.0308681
ENSMUSG00000027894	Slc6a17	0.201008	6.75026	16.0456	0.00111548	0.0308681
ENSMUSG00000027273	Snap25	0.318447	6.64553	17.2648	0.00111866	0.0308681
ENSMUSG00000021286	Zfyve21	-0.251568	3.31554	16.0352	0.00111845	0.0308681
ENSMUSG00000039753	Fbxl5	0.132729	6.22955	16.0174	0.00112357	0.0309438
ENSMUSG00000029196	Tada2b	-0.161601	5.10599	16.0025	0.00112785	0.0310018
ENSMUSG00000037907	Ankrd13b	0.18793	7.87132	15.9901	0.00113145	0.0310408
ENSMUSG00000008167	Fbxw9	0.197775	5.0462	15.9732	0.00113636	0.0311157
NA	2310021P13Rik	0.119021	7.89421	15.9355	0.00114742	0.0313584
ENSMUSG00000038970	Lmtk2	-0.193743	6.33936	15.9053	0.00115636	0.0315425
ENSMUSG00000068270	Shroom4	-0.478485	2.43834	15.8933	0.00115993	0.0315792
ENSMUSG00000093178	Snord87	0.823503	-0.842195	15.8772	0.00116473	0.0316496
ENSMUSG00000048796	Cyb561d1	0.358739	3.63438	15.8585	0.00117036	0.0317421
NA	A630055G03Rik	-0.334443	3.09452	15.8095	0.00118523	0.0317828
ENSMUSG00000018411	Mapt	0.279619	9.90911	16.4766	0.00118099	0.0317828
ENSMUSG00000025576	Rbfox3	0.170624	6.57835	15.8269	0.00117992	0.0317828
ENSMUSG00000058761	Rnf169	-0.176332	5.27193	15.8372	0.00117679	0.0317828
ENSMUSG00000061762	Tac1	-0.383715	3.43345	15.8124	0.00118435	0.0317828
ENSMUSG00000033949	Trim36	-0.175002	5.37458	15.8445	0.00117458	0.0317828
ENSMUSG00000073530	Pappa2	0.272285	4.63109	15.7809	0.001194	0.0319579
ENSMUSG00000036054	Sugp2	0.173214	7.14236	15.7667	0.00119841	0.0320158
ENSMUSG00000042185	Nfrkb	0.120889	6.20079	15.7412	0.00120631	0.0321577
ENSMUSG00000095432	Zfp748	-0.201275	5.04576	15.7351	0.00120822	0.0321577
ENSMUSG00000054967	Zfp647	0.17772	4.80518	15.7274	0.00121062	0.0321616
ENSMUSG00000038569	Rad9b	0.354638	2.27041	15.7182	0.0012135	0.0321781
ENSMUSG00000003500	Impdh1	0.158365	5.57573	15.7009	0.00121897	0.0322631
NA	Prkcc	0.456276	1.45263	15.682	0.00122494	0.0323612
ENSMUSG00000022026	Olfm4	0.764064	0.152656	15.6363	0.00123954	0.0326863
ENSMUSG00000049881	2810025M15Rik	-0.233433	5.32254	15.6111	0.00124768	0.0327265
NA	5730494M16Rik	-0.160673	6.57702	15.5501	0.00126763	0.0327265
ENSMUSG00000066406	Akap13	-0.295101	5.59956	16.2184	0.00125379	0.0327265
ENSMUSG00000054708	Ankrd24	0.336619	3.71732	15.5241	0.00127625	0.0327265
ENSMUSG00000005338	Cadm3	0.168415	7.45679	15.54	0.00127095	0.0327265
ENSMUSG00000039637	Coro7	0.166377	5.16984	15.5581	0.00126498	0.0327265
ENSMUSG00000046607	Hrk	0.333681	3.67265	15.5006	0.00128407	0.0327265
ENSMUSG00000074657	Kif5a	0.19863	8.27235	15.4791	0.0012913	0.0327265
ENSMUSG00000031513	Leprotl1	-0.142081	6.27235	15.5254	0.0012758	0.0327265
ENSMUSG00000028080	Lrba	-0.234065	4.92734	15.6181	0.00124542	0.0327265
ENSMUSG00000047238	Mageh1	-0.162324	5.65915	15.5678	0.00126181	0.0327265
ENSMUSG00000024556	Me2	-0.210294	5.07725	15.5054	0.00128247	0.0327265
ENSMUSG00000009772	Nuak2	-0.326932	4.5675	15.6524	0.00128518	0.0327265
ENSMUSG00000044950	Pwwp2a	-0.132993	5.9114	15.567	0.00126206	0.0327265
ENSMUSG00000024186	Rgs11	0.711521	0.732665	15.5342	0.00127289	0.0327265
ENSMUSG00000086290	Snhg12	0.212285	4.10443	15.4931	0.00128658	0.0327265
ENSMUSG00000027351	Spred1	-0.14825	6.09106	15.5111	0.00128056	0.0327265
ENSMUSG00000034616	Ssh3	0.441901	3.2168	15.5921	0.00129223	0.0327265
ENSMUSG00000041355	Ssr2	-0.132231	6.35096	15.4834	0.00128985	0.0327265
NA	Tmem55a	-0.156747	5.94206	15.4716	0.00129383	0.0327265
ENSMUSG00000039512	Uhrf1bp1	-0.12119	5.72177	15.5055	0.00128243	0.0327265
ENSMUSG00000007812	Zfp655	-0.165079	5.32241	15.5101	0.0012809	0.0327265
ENSMUSG00000034800	Zfp661	0.190469	3.95925	15.5409	0.00127067	0.0327265
ENSMUSG00000048915	Efna5	-0.337632	4.50246	15.6715	0.00129695	0.0327473
ENSMUSG00000061603	Akap6	-0.202945	7.15264	15.4519	0.00130072	0.0327847
ENSMUSG00000030019	Fbxl14	-0.141154	6.06043	15.4107	0.00131458	0.0330754
ENSMUSG00000075232	Amd1	-0.176457	5.36259	15.3898	0.00132179	0.0330797
ENSMUSG00000031865	Dctn1	0.136775	8.10417	15.3861	0.00132306	0.0330797
ENSMUSG00000034883	Lrr1	-0.329552	2.64119	15.3834	0.00132402	0.0330797
ENSMUSG00000029166	Mapre3	0.179121	5.95964	15.3875	0.0013226	0.0330797
ENSMUSG00000040820	Hlcs	-0.206436	3.9941	15.3706	0.00132845	0.033125
ENSMUSG00000004933	Matk	0.600056	3.10507	16.2425	0.00133048	0.033125
ENSMUSG00000086502	B130055M24Rik	-0.310133	3.15676	15.3497	0.00133577	0.033141
ENSMUSG00000025369	Smarcc2	0.120882	9.41224	15.3518	0.00133502	0.033141
ENSMUSG00000071266	Zfp946	0.157611	5.65861	15.3426	0.00133823	0.0331445
ENSMUSG00000038002	Cramp1l	-0.129487	6.51531	15.3125	0.00134884	0.0332722
ENSMUSG00000068523	Gng5	-0.238864	4.53282	15.3128	0.00134874	0.0332722
ENSMUSG00000033938	Ndufb7	-0.143465	5.95314	15.3082	0.00135038	0.0332722
ENSMUSG00000028028	Alpk1	0.3156	3.11077	15.2875	0.00135774	0.0332859
ENSMUSG00000038876	Rnf146	-0.122062	6.40661	15.2869	0.00135794	0.0332859
ENSMUSG00000054434	Tmem120b	0.34412	2.90952	15.2945	0.00135523	0.0332859
ENSMUSG00000023952	Gtpbp2	0.190501	6.3134	15.2798	0.00136048	0.0332908
ENSMUSG00000034832	Tet3	-0.181356	7.91401	15.2672	0.001365	0.0333443
ENSMUSG00000027531	Impa1	-0.11712	6.16766	15.2571	0.00136862	0.033347
ENSMUSG00000045822	Zswim3	-0.23462	3.33678	15.2539	0.00136978	0.033347
ENSMUSG00000058740	Kcnt1	0.315498	4.16428	15.2421	0.00137403	0.0333933
ENSMUSG00000000861	Bcl11a	0.155607	8.72686	15.2297	0.00137853	0.0334456
ENSMUSG00000053332	Gas5	0.24531	7.2984	15.5834	0.00138341	0.0335071
ENSMUSG00000070000	Fcho1	0.227948	6.45434	15.3615	0.00138599	0.0335128
ENSMUSG00000029675	Eln	0.271518	4.27322	15.1882	0.0013937	0.0335897
ENSMUSG00000028453	Fancg	0.184917	4.56951	15.1856	0.00139466	0.0335897
ENSMUSG00000028389	Zfp37	-0.226563	5.31799	15.1813	0.00139624	0.0335897
NA	BC029214	0.233216	4.37925	15.1645	0.00140244	0.0336821
ENSMUSG00000038346	Zfp384	0.140363	6.18438	15.1468	0.00140899	0.0337826
ENSMUSG00000095440	Fignl2	-0.784378	0.26906	15.108	0.00142351	0.0340165
ENSMUSG00000044617	Zbtb39	-0.163654	5.75649	15.1088	0.00142321	0.0340165
ENSMUSG00000020256	Aldh1l2	0.130912	5.86685	15.0847	0.00143234	0.0341701
ENSMUSG00000047909	Ankrd16	0.282655	4.45354	15.0679	0.00143869	0.0342565
ENSMUSG00000023050	Map3k12	0.136416	6.83503	15.0625	0.00144076	0.0342565
ENSMUSG00000004677	Myo9b	0.189603	6.95094	15.0478	0.00144638	0.0343329
ENSMUSG00000041415	Dicer1	-0.198288	7.6601	15.0355	0.00145112	0.0343881
ENSMUSG00000025437	Usp33	0.113341	7.15998	15.0241	0.00145549	0.0344046
ENSMUSG00000067215	Usp51	-0.451063	1.7842	15.0212	0.00145664	0.0344046
NA	D4Ertd22e	-0.120946	6.73836	15.0065	0.00146231	0.0344748
ENSMUSG00000029641	Rasl11a	-0.408783	1.8598	15.001	0.00146444	0.0344748
ENSMUSG00000040488	Ltbp4	0.136196	5.6289	14.972	0.00147577	0.0346841
ENSMUSG00000075324	Fign	-0.397944	3.6546	15.0998	0.00148284	0.0347879
ENSMUSG00000030386	Zfp606	-0.15253	6.29645	14.9484	0.00148506	0.0347879
ENSMUSG00000072770	Acrbp	0.321879	3.6906	14.918	0.00149712	0.0348416
ENSMUSG00000023075	Akirin1	-0.163597	6.0127	14.9363	0.00148987	0.0348416
ENSMUSG00000042207	Kdm5b	-0.138025	8.19754	14.9302	0.00149228	0.0348416
ENSMUSG00000026409	Pfkfb2	0.163688	5.72146	14.9228	0.00149523	0.0348416
ENSMUSG00000002059	Rab34	0.207558	4.6088	14.8847	0.00151045	0.0350922
ENSMUSG00000020669	Sh3yl1	0.196299	4.39947	14.8776	0.00151333	0.0350922
ENSMUSG00000066440	Zfyve26	-0.151104	5.17971	14.8728	0.00151527	0.0350922
ENSMUSG00000047773	Ankfn1	-0.466924	1.81792	14.8624	0.0015195	0.0351331
ENSMUSG00000067942	Zfp160	0.156695	5.29337	14.8497	0.00152463	0.0351949
ENSMUSG00000074785	Plxnc1	-0.240064	6.69899	15.152	0.00153527	0.0353832
ENSMUSG00000024921	Smarca2	0.217368	7.63247	14.946	0.00154492	0.035491
ENSMUSG00000027677	Ttc14	0.212641	6.38449	14.8412	0.00154381	0.035491
ENSMUSG00000034285	Nipsnap1	0.116357	6.5584	14.7735	0.00155602	0.0356883
ENSMUSG00000064105	Cnnm2	-0.23994	3.12771	14.745	0.00156794	0.0358283
ENSMUSG00000083282	Ctsf	0.208394	4.40907	14.7342	0.00157249	0.0358283
ENSMUSG00000024501	Dpysl3	0.145953	9.74077	14.7314	0.00157366	0.0358283
ENSMUSG00000051220	Ercc6l	-0.361757	4.49288	15.1371	0.0015676	0.0358283
ENSMUSG00000037885	Stk35	-0.190907	5.72634	14.729	0.00157468	0.0358283
NA	2900006K08Rik	0.407239	2.16058	14.7207	0.00157817	0.0358506
ENSMUSG00000028282	Casp8ap2	-0.184622	6.38783	14.6897	0.00159136	0.0358834
ENSMUSG00000004561	Mettl17	0.237004	4.75563	14.6819	0.0015947	0.0358834
ENSMUSG00000020061	Mybpc1	0.965016	0.584224	14.8338	0.00158806	0.0358834
ENSMUSG00000027438	Napb	0.153415	5.98799	14.697	0.00158823	0.0358834
ENSMUSG00000063511	Snrnp70	0.189569	8.33302	14.6829	0.00159429	0.0358834
ENSMUSG00000034799	Unc13a	0.224523	7.15894	14.9118	0.00158974	0.0358834
ENSMUSG00000031328	Flna	0.170429	9.17696	14.6425	0.00161166	0.0362077
ENSMUSG00000042115	Klhdc8a	0.465208	2.4283	14.6361	0.00161444	0.0362132
NA	2610039C10Rik	-0.18552	4.54645	14.6037	0.0016286	0.0362448
ENSMUSG00000031389	Arhgap4	0.477726	1.97843	14.5922	0.00163363	0.0362448
ENSMUSG00000034994	Eef2	0.133437	11.5579	14.6069	0.00162721	0.0362448
ENSMUSG00000022096	Hr	0.31456	3.32237	14.6039	0.00162852	0.0362448
ENSMUSG00000026792	Lrsam1	0.149124	5.11198	14.6225	0.00162037	0.0362448
ENSMUSG00000024687	Osbp	-0.126023	6.46783	14.596	0.00163199	0.0362448
ENSMUSG00000035762	Tmem161b	0.189382	4.81589	14.5955	0.0016322	0.0362448
ENSMUSG00000004317	Clcn5	-0.253426	4.05116	14.5722	0.00164248	0.0362719
ENSMUSG00000059146	Ntrk3	0.182326	5.77287	14.5826	0.00163788	0.0362719
ENSMUSG00000098923	Tmem185b	-0.256197	3.88887	14.5722	0.00164248	0.0362719
ENSMUSG00000043702	Pde12	-0.172162	4.93482	14.5661	0.00164518	0.0362753
ENSMUSG00000031910	Has3	-0.293944	4.5522	14.5347	0.00166305	0.0366128
ENSMUSG00000061436	Hipk2	-0.327624	6.17779	15.6411	0.00167196	0.0367523
ENSMUSG00000075592	Nynrin	-0.128911	6.73619	14.4955	0.00167684	0.0368027
ENSMUSG00000036057	Ptpn23	0.150195	6.70045	14.4807	0.00168356	0.0368936
ENSMUSG00000035946	Gsx2	-0.462965	3.18626	14.6771	0.00168829	0.0369403
NA	D230037D09Rik	-0.195867	3.68547	14.4612	0.00169247	0.0369753
ENSMUSG00000035227	Spcs2	-0.121593	6.74773	14.4489	0.00169814	0.0370423
ENSMUSG00000024039	Cbs	0.298779	3.33442	14.4297	0.00170699	0.0370653
ENSMUSG00000037243	Zfp692	0.265752	4.88405	14.4384	0.00170298	0.0370653
ENSMUSG00000097333	Zfp87	-0.18339	4.8095	14.4303	0.0017067	0.0370653
ENSMUSG00000030589	Rasgrp4	0.542388	0.811028	14.4181	0.00171238	0.0371259
ENSMUSG00000055065	Ddx17	0.19864	9.98912	14.3962	0.00172258	0.0372903
ENSMUSG00000021222	Dcaf4	0.158251	5.12117	14.3694	0.00173518	0.0375062
ENSMUSG00000002265	Peg3	-0.346508	7.4138	15.6597	0.00174102	0.0375754
ENSMUSG00000038708	Golga4	-0.134771	7.01956	14.3406	0.00174882	0.0376868
ENSMUSG00000022098	Bmp1	0.147958	6.10819	14.2956	0.00177037	0.037718
ENSMUSG00000025145	Lrrc45	0.274283	6.06811	14.9015	0.00176701	0.037718
ENSMUSG00000050587	Lrrc4c	0.310742	5.10565	14.7207	0.00176612	0.037718
ENSMUSG00000020089	Ppa1	-0.149349	6.87727	14.3144	0.0017613	0.037718
ENSMUSG00000027832	Ptx3	-0.2331	4.54824	14.3233	0.00175703	0.037718
ENSMUSG00000021643	Serf1	0.178889	6.01706	14.2952	0.00177056	0.037718
ENSMUSG00000053877	Srcap	-0.205333	8.12707	14.3577	0.00177079	0.037718
ENSMUSG00000092416	Zfp141	0.159612	4.94788	14.2934	0.00177142	0.037718
ENSMUSG00000037242	Clic4	-0.192444	8.14504	14.2696	0.00178295	0.0379069
ENSMUSG00000020599	Rgs9	0.24985	4.29871	14.2638	0.00178578	0.0379106
ENSMUSG00000033952	Aspm	-0.237066	6.80281	14.5827	0.00179205	0.0379568
ENSMUSG00000056214	Pard6g	-0.146161	6.02494	14.2484	0.00179327	0.0379568
ENSMUSG00000034488	Edil3	0.28515	6.06669	14.9832	0.00180669	0.038184
ENSMUSG00000036555	Iqce	0.167271	5.27136	14.1875	0.00182336	0.038366
ENSMUSG00000018401	Mtmr4	-0.118279	7.40414	14.1948	0.00181975	0.038366
ENSMUSG00000014873	Surf2	0.20035	4.85225	14.192	0.00182111	0.038366
ENSMUSG00000004558	Ndrg2	0.119324	6.91177	14.1571	0.00183859	0.0384594
ENSMUSG00000010660	Plcd1	0.296646	3.08733	14.1636	0.00183533	0.0384594
ENSMUSG00000026187	Xrcc5	-0.186313	5.21943	14.1692	0.00183255	0.0384594
ENSMUSG00000044501	Zfp758	-0.301195	3.28952	14.1616	0.00183637	0.0384594
ENSMUSG00000033849	B3galt2	0.2875	4.22948	14.1447	0.00184487	0.0384602
ENSMUSG00000048537	Phldb1	0.149758	6.92501	14.1443	0.00184505	0.0384602
ENSMUSG00000062997	Rpl35	0.192308	6.64064	14.141	0.00184671	0.0384602
ENSMUSG00000048997	Atxn7l2	0.191787	5.68585	14.1156	0.00185963	0.0386347
ENSMUSG00000029168	Dpysl5	0.152495	9.78923	14.0896	0.00187295	0.0386347
ENSMUSG00000026787	Gad2	-0.188478	7.11196	14.1013	0.00186696	0.0386347
NA	Gm5465	-0.319124	2.47326	14.0987	0.00186828	0.0386347
ENSMUSG00000064329	Scn1a	0.341422	3.94203	14.1675	0.00187281	0.0386347
ENSMUSG00000032042	Srpr	-0.164565	5.75374	14.0875	0.00187405	0.0386347
ENSMUSG00000038872	Zfhx3	-0.629424	5.29459	16.6089	0.00186282	0.0386347
ENSMUSG00000027360	Hdc	-0.86159	-0.534434	14.0743	0.00188083	0.0386711
ENSMUSG00000021840	Mapk1ip1l	-0.151281	6.96985	14.0735	0.00188124	0.0386711
ENSMUSG00000025473	Adam8	0.395155	2.94326	14.0194	0.00190946	0.0389177
ENSMUSG00000025656	Arhgef9	0.147277	6.23434	14.0175	0.00191044	0.0389177
ENSMUSG00000036941	Elac1	0.250773	3.79346	14.0201	0.0019091	0.0389177
ENSMUSG00000024163	Mapk8ip3	0.107455	7.99341	14.029	0.0019044	0.0389177
ENSMUSG00000039747	Orai2	0.21031	5.29629	14.0139	0.00191233	0.0389177
ENSMUSG00000030683	Sez6l2	0.18452	6.77728	14.0436	0.00189678	0.0389177
ENSMUSG00000024076	Vit	-0.229138	4.61515	14.0378	0.0018998	0.0389177
ENSMUSG00000018865	Sult4a1	0.207528	6.18319	14.0322	0.00192103	0.0390391
ENSMUSG00000049717	Lig4	-0.192538	4.92097	13.9892	0.0019254	0.0390723
ENSMUSG00000021488	Nsd1	-0.240291	8.33866	14.3672	0.00193149	0.0391402
ENSMUSG00000031075	Ano1	-0.647576	4.28706	15.7254	0.00193859	0.0392283
ENSMUSG00000028582	Cc2d1b	0.212812	5.29338	13.9559	0.00194319	0.0392656
ENSMUSG00000052374	Actn2	0.48781	1.26214	13.9182	0.00196348	0.039286
ENSMUSG00000040380	Cbln3	0.54499	-0.148292	13.9224	0.00196123	0.039286
ENSMUSG00000028708	Mknk1	0.171529	4.31248	13.946	0.00194849	0.039286
ENSMUSG00000041229	Phf8	-0.165237	6.29402	13.93	0.00195712	0.039286
ENSMUSG00000021745	Ptprg	-0.147276	6.79507	13.9263	0.00195913	0.039286
ENSMUSG00000003153	Slc2a3	0.254313	5.1069	13.9634	0.00195769	0.039286
ENSMUSG00000048047	Zbtb33	-0.128257	6.60289	13.9407	0.00195135	0.039286
NA	Gpr125	-0.142089	7.11912	13.8908	0.00197845	0.0394824
ENSMUSG00000064326	Siva1	-0.301686	4.40916	13.9244	0.00197883	0.0394824
NA	Casc5	-0.294093	5.75485	14.659	0.00198224	0.0394953
ENSMUSG00000033392	Clasp2	0.163485	8.34496	13.8708	0.00198944	0.0395834
NA	5430417L22Rik	-0.155569	4.79094	13.8563	0.0019974	0.0396703
ENSMUSG00000046722	Cdc42se1	-0.134788	6.84977	13.8356	0.00200891	0.0396703
ENSMUSG00000033862	Cdk10	0.182868	5.22511	13.8406	0.00200613	0.0396703
ENSMUSG00000037816	Fbxw17	0.273956	3.52103	13.8442	0.00200414	0.0396703
ENSMUSG00000025188	Hps1	0.297557	4.46844	13.8796	0.00200339	0.0396703
ENSMUSG00000037640	Zfp60	-0.175476	7.37768	13.8328	0.00201049	0.0396703
ENSMUSG00000028467	Gba2	0.12854	6.80131	13.8218	0.0020166	0.0397359
ENSMUSG00000026959	Grin1	0.337278	4.67535	14.1975	0.00201988	0.0397458
ENSMUSG00000038453	Srcin1	0.192928	7.20614	13.81	0.00202349	0.0397619
ENSMUSG00000078552	Dcdc2b	0.632453	0.381723	13.7899	0.00203456	0.0399244
ENSMUSG00000075595	Zfp652	-0.145434	5.42085	13.7733	0.00204394	0.0400533
NA	Phf17	-0.135195	5.61049	13.7605	0.00205124	0.0401347
ENSMUSG00000041046	Ramp3	0.589053	0.527888	13.7561	0.00205372	0.0401347
NA	Mtap4	0.1046	8.46074	13.7473	0.00205874	0.0401779
ENSMUSG00000031283	Chrdl1	-0.456014	2.22193	13.731	0.00206814	0.0403062
ENSMUSG00000025192	Entpd7	-0.212031	3.3798	13.717	0.00207622	0.0403927
ENSMUSG00000079470	Utp14b	-0.27198	3.62679	13.7135	0.00207825	0.0403927
ENSMUSG00000029534	St7	0.159709	5.43598	13.7013	0.00208533	0.0404752
ENSMUSG00000030352	Tspan9	0.160155	5.5188	13.6927	0.0020903	0.0405166
ENSMUSG00000021697	Depdc1b	-0.364928	3.94443	13.8628	0.00209587	0.04053
ENSMUSG00000090077	Lime1	0.307103	5.82038	14.5647	0.00209951	0.04053
ENSMUSG00000045252	Zfp574	-0.159651	5.48394	13.6776	0.00209912	0.04053
ENSMUSG00000035653	Lrfn5	0.22156	5.16718	13.665	0.00210652	0.0405615
ENSMUSG00000062794	Zfp599	-0.220106	4.20703	13.6645	0.00210683	0.0405615
ENSMUSG00000061477	Rps7	0.154668	8.68781	13.6499	0.00211541	0.0406718
ENSMUSG00000029103	Lrpap1	0.135092	6.74661	13.6395	0.00212159	0.0406808
ENSMUSG00000032333	Stoml1	0.176724	5.62982	13.6414	0.00212047	0.0406808
ENSMUSG00000117975	Itprip	-0.278811	4.44999	13.6307	0.00212679	0.0407258
ENSMUSG00000018476	Kdm6b	-0.18502	7.69812	13.6119	0.00213801	0.0408859
ENSMUSG00000051242	Pcdhb9	0.401297	2.33813	13.6061	0.00214149	0.0408976
ENSMUSG00000021364	Elovl2	-0.133188	6.49113	13.5976	0.00214658	0.0409401
ENSMUSG00000057156	Homez	-0.231549	4.16711	13.5862	0.0021534	0.0410151
ENSMUSG00000023953	Polh	-0.220427	4.38954	13.5795	0.00215745	0.0410376
ENSMUSG00000045193	Cirbp	0.166637	7.08027	13.5433	0.00217944	0.0411268
ENSMUSG00000092118	Fancf	-0.30712	2.55046	13.556	0.00217172	0.0411268
ENSMUSG00000031391	L1cam	0.155105	8.56846	13.5527	0.00217371	0.0411268
ENSMUSG00000079037	Prnp	0.203034	7.053	13.6405	0.00217914	0.0411268
ENSMUSG00000108414	Snhg1	0.195233	5.38485	13.5621	0.002168	0.0411268
ENSMUSG00000003992	Ssbp2	0.122455	7.2328	13.5478	0.00217672	0.0411268
ENSMUSG00000025289	Prdx4	-0.160346	5.04625	13.5277	0.002189	0.0412526
ENSMUSG00000035161	Ints6	-0.168199	5.08399	13.4986	0.00220696	0.041528
ENSMUSG00000074909	Ranbp6	-0.17077	5.674	13.4852	0.00221525	0.041528
ENSMUSG00000029359	Tesc	0.635684	1.39229	13.4883	0.00221337	0.041528
ENSMUSG00000034317	Trim59	-0.203315	6.54372	13.5412	0.00221437	0.041528
ENSMUSG00000058145	Adamts17	0.260919	4.24205	13.4635	0.00222884	0.0417279
ENSMUSG00000008763	Man1a2	-0.137297	6.4047	13.4522	0.00223592	0.0417509
ENSMUSG00000034160	Ogt	0.154236	8.51534	13.4542	0.0022347	0.0417509
NA	Clcn4-2	0.121226	7.63861	13.4386	0.00224452	0.0418019
NA	LOC100502705	0.281065	3.08415	13.4339	0.00224744	0.0418019
ENSMUSG00000028098	Rnf115	-0.12552	5.93094	13.4417	0.00224252	0.0418019
ENSMUSG00000024517	Grp	0.765612	-0.381767	13.4034	0.00226687	0.0421084
NA	Gm505	-0.200126	4.05869	13.3738	0.00228585	0.0424057
ENSMUSG00000093985	Gm10406	0.630221	0.37702	13.3563	0.00229722	0.0424868
ENSMUSG00000031864	Ints10	0.133005	6.41817	13.3587	0.00229564	0.0424868
ENSMUSG00000061517	Sox21	-0.230597	5.82877	13.538	0.00229916	0.0424868
ENSMUSG00000023707	Ogfod2	0.213921	3.93317	13.3354	0.00231077	0.0426461
ENSMUSG00000046062	Ppp1r15b	-0.133006	6.78085	13.3269	0.00231632	0.0426581
ENSMUSG00000054115	Skp2	-0.275258	6.29671	13.9916	0.0023174	0.0426581
ENSMUSG00000048922	Cdca2	-0.27652	5.78933	13.9222	0.00233113	0.0428556
ENSMUSG00000028051	Hcn3	0.209569	5.12126	13.2835	0.00234494	0.0430539
ENSMUSG00000024542	Cep192	-0.208059	6.37472	13.3582	0.00235422	0.0430581
ENSMUSG00000009995	Taz	0.168273	5.20726	13.2785	0.00234832	0.0430581
ENSMUSG00000031617	Tmem184c	0.127389	6.11772	13.2716	0.00235289	0.0430581
ENSMUSG00000042508	Dmtf1	0.130997	6.89007	13.2577	0.00236214	0.0431477
ENSMUSG00000057897	Camk2b	0.407817	6.94039	14.9189	0.00236614	0.0431654
ENSMUSG00000040033	Stat2	0.167297	5.17476	13.2442	0.00237121	0.0432026
ENSMUSG00000039824	Myl6b	0.19561	4.45697	13.2307	0.00238031	0.0432639
ENSMUSG00000032369	Plscr1	-0.410841	1.79179	13.2302	0.00238064	0.0432639
ENSMUSG00000029123	Stk32b	0.194318	6.3107	13.2138	0.00239179	0.0434114
ENSMUSG00000056832	Ttc26	-0.183772	4.46749	13.2088	0.00239514	0.0434168
ENSMUSG00000041119	Pde9a	0.144086	5.72599	13.1858	0.00241085	0.0436106
ENSMUSG00000024563	Smad2	-0.115169	6.96412	13.1842	0.00241194	0.0436106
ENSMUSG00000032462	Pik3cb	-0.154514	4.86702	13.1585	0.00242964	0.0438751
ENSMUSG00000055923	Aasdh	0.220039	4.29463	13.1453	0.00243884	0.0439299
ENSMUSG00000048578	Mlec	-0.141924	7.49419	13.1487	0.00243646	0.0439299
ENSMUSG00000013415	Igf2bp1	-0.261331	6.27083	13.6677	0.00245137	0.0440999
ENSMUSG00000045136	Tubb2b	0.124569	11.6035	13.1126	0.00246166	0.0442293
ENSMUSG00000000560	Gabra2	0.326126	4.17882	13.2338	0.00246504	0.0442343
ENSMUSG00000001248	Gramd1a	0.164639	7.88142	13.0918	0.00247626	0.0443242
ENSMUSG00000031004	Mki67	-0.316292	8.9165	14.0737	0.00247577	0.0443242
ENSMUSG00000029471	Camkk2	0.132526	6.36471	13.0841	0.00248176	0.0443668
ENSMUSG00000066191	Anks6	0.260478	3.80195	13.0615	0.00249782	0.0445423
ENSMUSG00000027953	Slc50a1	0.229247	3.50493	13.0643	0.00249581	0.0445423
ENSMUSG00000036934	4921524J17Rik	0.170521	4.52386	13.041	0.00251245	0.0445866
ENSMUSG00000021692	Dimt1	0.185375	4.03149	13.0373	0.00251512	0.0445866
NA	Fam70a	-0.547353	2.76242	13.3942	0.00251303	0.0445866
ENSMUSG00000020098	Pcbd1	-0.381264	1.71329	13.0494	0.00250642	0.0445866
ENSMUSG00000026632	Tatdn3	0.331036	2.42981	13.0362	0.00251593	0.0445866
ENSMUSG00000115338	Pnp	-0.325397	3.88549	13.0387	0.00252506	0.0446929
ENSMUSG00000026199	Ankzf1	0.21337	4.66203	13.018	0.00252907	0.0447027
ENSMUSG00000034342	Cbl	-0.291953	6.13179	13.8381	0.00254611	0.0447027
ENSMUSG00000021754	Map3k1	-0.183187	4.69419	13.0116	0.00253372	0.0447027
ENSMUSG00000001988	Npas1	0.648296	1.6416	13.0459	0.00254755	0.0447027
ENSMUSG00000018293	Pfn1	-0.194258	7.32556	13.0402	0.00253568	0.0447027
ENSMUSG00000025255	Zfhx4	-0.487868	6.09864	15.0006	0.00254282	0.0447027
ENSMUSG00000036086	Zranb3	-0.300011	4.3976	13.0778	0.00253996	0.0447027
ENSMUSG00000025815	Dhtkd1	0.307685	3.04998	12.9799	0.00255679	0.0448097
ENSMUSG00000028743	Akr7a5	-0.205232	4.12778	12.9649	0.00256781	0.0448536
ENSMUSG00000003119	Cdk12	-0.163638	6.3177	12.9233	0.00259868	0.0448536
ENSMUSG00000039070	Cpa4	-0.442532	1.83306	12.9555	0.00257473	0.0448536
ENSMUSG00000027167	Elp4	-0.157703	5.17074	12.9215	0.0026	0.0448536
ENSMUSG00000048920	Fkrp	-0.173484	4.73981	12.929	0.00259441	0.0448536
NA	LOC100861853	0.552804	2.56282	13.2237	0.00256807	0.0448536
ENSMUSG00000023452	Pisd	0.180158	6.0819	12.9213	0.00260016	0.0448536
ENSMUSG00000024997	Prdx3	-0.135216	5.13053	12.9302	0.00259349	0.0448536
ENSMUSG00000049091	Sephs2	-0.148762	4.96588	12.9375	0.0025881	0.0448536
ENSMUSG00000095730	Vmn2r29	0.468822	0.964101	12.9278	0.00259527	0.0448536
ENSMUSG00000018554	Ybx2	0.354367	3.46108	12.9226	0.0025992	0.0448536
ENSMUSG00000043456	Zfp536	-0.199746	5.22298	12.9395	0.00258659	0.0448536
ENSMUSG00000022306	Zfpm2	0.319386	5.02197	13.4207	0.00259386	0.0448536
ENSMUSG00000020282	Rhbdf1	0.263843	3.51033	12.9032	0.00261367	0.0450321
ENSMUSG00000002105	Slc39a13	0.209183	3.86122	12.8918	0.00262232	0.0451266
ENSMUSG00000033540	Idua	0.255735	3.42256	12.8818	0.00262985	0.0452017
ENSMUSG00000029570	Lfng	-0.199912	5.00686	12.8606	0.00264591	0.0453685
ENSMUSG00000040441	Slc26a10	0.748091	-0.221478	12.8631	0.00264399	0.0453685
ENSMUSG00000024052	Lpin2	-0.122841	6.08425	12.8552	0.00265007	0.0453853
ENSMUSG00000050910	Cdr2l	-0.111442	5.79761	12.8503	0.00265378	0.0453943
ENSMUSG00000025534	Gusb	-0.287427	3.47882	12.8405	0.00266132	0.0454143
ENSMUSG00000034801	Sos2	-0.136999	5.62972	12.8444	0.00265831	0.0454143
ENSMUSG00000034656	Cacna1a	0.193239	5.26334	12.8119	0.00268336	0.0457268
ENSMUSG00000040943	Tet2	-0.265431	5.77128	13.368	0.00268604	0.0457268
ENSMUSG00000110523	C230057M02Rik	0.444703	3.36225	13.1265	0.00269797	0.0457866
ENSMUSG00000032436	Cmtm7	-0.331932	2.26125	12.7874	0.00270239	0.0457866
ENSMUSG00000037022	Mmaa	0.174758	4.43104	12.7963	0.00269547	0.0457866
ENSMUSG00000104346	Pcdhga3	0.232726	4.08146	12.788	0.00270189	0.0457866
ENSMUSG00000032788	Pdxk	-0.16597	4.4389	12.769	0.00271675	0.0459752
ENSMUSG00000053166	Cdh22	-0.257157	3.66049	12.7511	0.00273087	0.0461595
ENSMUSG00000038305	Spats2l	-0.193544	4.45438	12.7421	0.00273797	0.0462246
ENSMUSG00000065954	Tacc1	-0.170024	6.04406	12.7369	0.00274209	0.0462395
ENSMUSG00000048581	E130311K13Rik	0.430473	1.71844	12.7307	0.00274707	0.0462688
NA	B930003M22Rik	-0.456102	0.761765	12.723	0.00275319	0.0463172
ENSMUSG00000000957	Mmp14	0.137799	6.69762	12.7178	0.00275731	0.0463319
ENSMUSG00000053137	Mapk11	0.141429	6.05418	12.712	0.00276195	0.0463552
ENSMUSG00000024030	Abcg1	-0.177542	4.51443	12.6809	0.00278693	0.046474
ENSMUSG00000069049	Eif2s3y	0.258154	5.13423	14.5118	0.00279468	0.046474
ENSMUSG00000029804	Herc3	0.222948	5.95319	12.8768	0.00278671	0.046474
ENSMUSG00000028785	Hpca	0.282511	5.01997	12.8942	0.00279139	0.046474
ENSMUSG00000066042	Med18	-0.304041	2.77145	12.6945	0.00277597	0.046474
ENSMUSG00000026014	Raph1	-0.174771	6.34314	12.6784	0.00278895	0.046474
ENSMUSG00000044461	Shisa2	-0.286712	6.0286	13.415	0.00279418	0.046474
ENSMUSG00000042097	Zfp239	0.1809	4.0983	12.6709	0.00279509	0.046474
ENSMUSG00000027905	Ddx20	-0.184052	4.9721	12.661	0.00280313	0.0465535
ENSMUSG00000063047	Zfp780b	-0.187776	4.39646	12.655	0.00280802	0.0465804
ENSMUSG00000018474	Chd3	0.119422	9.88656	12.6427	0.00281805	0.0466927
ENSMUSG00000069793	Slfn9	-0.380303	4.15057	13.0545	0.00282645	0.0467774
ENSMUSG00000041528	Rnf123	0.142613	6.02674	12.6131	0.00284235	0.0469861
ENSMUSG00000014226	Cacybp	-0.118628	7.2471	12.607	0.0028474	0.047015
ENSMUSG00000036972	Zic4	-0.539736	5.60269	14.6023	0.00285214	0.0470389
ENSMUSG00000030469	Zfp719	-0.18025	4.67221	12.594	0.00285825	0.0470852
NA	D230004N17Rik	0.392429	2.15004	12.5806	0.00286942	0.047106
ENSMUSG00000005881	Ergic3	0.141533	6.68463	12.5838	0.00286668	0.047106
ENSMUSG00000041607	Mbp	-0.141088	4.86061	12.5844	0.00286617	0.047106
ENSMUSG00000025577	Cbx2	-0.182359	6.42852	12.573	0.00287572	0.0471553
ENSMUSG00000023852	Chd1	-0.165667	6.48847	12.5584	0.00288798	0.0472475
ENSMUSG00000022012	Enox1	0.150905	6.07281	12.5623	0.00288471	0.0472475
ENSMUSG00000055531	Cpsf6	0.12904	8.13597	12.5532	0.00289239	0.0472656
ENSMUSG00000116275	Zc3h11a	0.114274	7.52367	12.5445	0.00289974	0.0473315
ENSMUSG00000028041	Adam15	0.202444	4.62601	12.532	0.00291027	0.0474195
ENSMUSG00000031691	Tnpo2	0.0992962	7.90815	12.5303	0.00291178	0.0474195
ENSMUSG00000004187	Kifc2	0.332888	4.95372	13.0506	0.00292608	0.0475319
ENSMUSG00000032846	Zswim6	-0.140333	6.41109	12.5135	0.00292606	0.0475319
ENSMUSG00000073060	Zxda	-0.337804	2.23359	12.5104	0.00292868	0.0475319
ENSMUSG00000040022	Rab11fip2	0.158313	6.17815	12.4921	0.00294441	0.047733
ENSMUSG00000018677	Slc25a39	-0.116873	6.22603	12.4818	0.00295325	0.0478219
NA	2210404O09Rik	0.29241	3.42677	12.4571	0.00297467	0.0480077
ENSMUSG00000052581	Lrrtm4	0.231399	3.76214	12.457	0.00297482	0.0480077
ENSMUSG00000054641	Mmrn1	-0.617753	1.57388	12.4617	0.00297066	0.0480077
ENSMUSG00000022892	App	0.142517	8.82992	12.451	0.00297998	0.0480083
ENSMUSG00000073130	Gm1141	0.483551	0.0341097	12.446	0.00298441	0.0480083
ENSMUSG00000115074	Ndor1	0.169728	5.67481	12.4415	0.00298832	0.0480083
ENSMUSG00000021374	Nup153	-0.138513	7.33813	12.445	0.0029853	0.0480083
ENSMUSG00000037085	Trmt12	-0.270986	3.35273	12.4335	0.00299533	0.0480668
ENSMUSG00000042662	Dusp15	0.38921	2.93705	12.4281	0.00300005	0.0480884
ENSMUSG00000056216	Cebpg	-0.136657	6.707	12.4088	0.00301713	0.048308
ENSMUSG00000056476	Med12l	-0.270273	5.13864	12.6029	0.00303151	0.0484837
ENSMUSG00000054400	Cklf	0.302001	2.69032	12.3716	0.00305024	0.0487124
ENSMUSG00000028488	Sh3gl2	0.260776	6.11015	12.9347	0.00305264	0.0487124
ENSMUSG00000033308	Dpyd	-0.374458	2.39793	12.3577	0.00306267	0.0488179
NA	2410004N09Rik	0.2776	3.07513	12.3299	0.00308782	0.0490165
ENSMUSG00000023008	Fmnl3	0.157788	4.91144	12.3241	0.00309311	0.0490165
ENSMUSG00000033060	Lmo7	0.835379	4.34698	14.4263	0.00309918	0.0490165
ENSMUSG00000032575	Manf	-0.168678	6.0803	12.3184	0.00309826	0.0490165
ENSMUSG00000041361	Myzap	-0.533045	0.672639	12.3318	0.0030861	0.0490165
ENSMUSG00000023912	Slc25a27	0.195796	5.93288	12.3347	0.00308928	0.0490165
ENSMUSG00000034145	Tmem63c	0.337567	3.3265	12.3212	0.00309574	0.0490165
ENSMUSG00000015484	Fam163a	0.502826	1.3582	12.2713	0.00314161	0.0494212
ENSMUSG00000078591	Hs3st4	0.462313	4.72276	13.3378	0.00313485	0.0494212
ENSMUSG00000079104	Prps1l3	-0.16199	5.61147	12.2722	0.00314078	0.0494212
ENSMUSG00000044164	Rnf182	0.240652	5.79558	12.6137	0.00313659	0.0494212
ENSMUSG00000038267	Slc22a23	-0.119552	6.57286	12.2707	0.00314209	0.0494212
ENSMUSG00000037679	Inf2	0.251164	4.50069	12.2598	0.00315224	0.0495262
NA	4930473A06Rik	0.209724	3.17385	12.2303	0.00317986	0.0495595
ENSMUSG00000072647	Adam1a	0.348854	2.92222	12.2292	0.00318083	0.0495595
ENSMUSG00000042429	Adora1	0.392501	4.82443	13.0718	0.00316683	0.0495595
ENSMUSG00000056228	Cars2	0.171778	4.32082	12.2332	0.00317706	0.0495595
ENSMUSG00000029190	D5Ertd579e	-0.138116	7.20234	12.2395	0.00317117	0.0495595
ENSMUSG00000026200	Glb1l	0.237702	4.1969	12.2319	0.00317834	0.0495595
ENSMUSG00000043004	Gng2	0.134731	9.70983	12.2325	0.00317779	0.0495595
ENSMUSG00000031517	Gpm6a	0.159193	9.6469	12.2278	0.00318214	0.0495595
ENSMUSG00000022529	Zfp263	0.163179	5.53072	12.2026	0.00320593	0.0498755
