# Supplementary material for: Elp2 mutations perturb the epitranscriptome and lead to a complex neurodevelopmental phenotype
Source: Nat Commun. 2021 May 11;12:2678. doi: 10.1038/s41467-021-22888-5 (PMC8113450; doi:10.1038/s41467-021-22888-5)
Supplement: Supplementary file 4 — Supplementary Data 2 [file 41467_2021_22888_MOESM4_ESM.xlsx]

## Sheet: TRIAGE matrix
Gene	TRIAGE DE	Deseq2 p-value	RTS
Ascl1	1.26705e-05	2.7e-06	0.213094
Dlx2	3.71998e-05	1.22e-05	0.327959
Hes5	0.0001787	4.39e-06	0.0245663
Gsx1	0.000194325	8.44e-05	0.434325
Rasgrf1	0.000267929	4.47e-05	0.166835
Pde2a	0.000295874	6.08e-05	0.205493
Bcan	0.000296246	8.38e-05	0.282873
Sez6	0.000301194	3.23e-05	0.10724
Prdm16	0.000329806	6.19e-05	0.187686
Shisa7	0.000540139	4.91e-05	0.0909025
Adam11	0.000588679	8.96e-06	0.0152205
Gria2	0.000773856	1.16e-06	0.00149899
Cpt1c	0.00100646	4.02e-07	0.000399421
Wnt7a	0.00104726	9.91e-05	0.0946277
Prdm13	0.00110193	0.000485613	0.440694
Tia1	0.00117212	1.11e-07	9.47e-05
Crhr1	0.00170312	0.00031899	0.187298
Prmt8	0.00180146	0.000216456	0.120156
Fzd8	0.00219108	5.54e-06	0.00252843
Neurog1	0.00229753	0.000994121	0.432691
Kirrel3	0.00234243	0.000406689	0.173618
Pxdn	0.00235641	7.73e-06	0.00328042
Rbfox3	0.00267389	0.00117992	0.441276
Sfxn3	0.00276786	1.37e-05	0.00494967
Tle2	0.00318792	3.01e-05	0.0094419
Ptch1	0.00321898	7.13e-05	0.0221499
Abcc5	0.00338949	1.11e-06	0.000327483
Cbfa2t3	0.00368795	0.000211613	0.0573796
Zic4	0.00430602	0.00285214	0.662361
Slc6a17	0.00434713	0.00111548	0.256601
Syt7	0.0046199	0.000716928	0.155183
Npas4	0.0047311	7.05e-05	0.0149014
Mtss1	0.00482349	3.23e-05	0.00669639
Cdh22	0.00514642	0.00273087	0.530635
Srcin1	0.0053129	0.00202349	0.380864
Sox9	0.00573377	0.000322513	0.056248
Chst3	0.00604103	2.98e-05	0.00493294
Gsx2	0.00655824	0.00168829	0.25743
Gipr	0.0066713	7.68e-05	0.011512
Abcc8	0.00802783	0.000387921	0.048322
Barhl2	0.00836527	0.00420522	0.5027
Sall1	0.00840928	0.000756466	0.0899561
Gls	0.00935673	1.04e-06	0.00011115
Dlx5	0.00942534	0.000206975	0.0219594
Dusp7	0.0096566	1.64e-06	0.000169832
Tcea2	0.00998597	0.000119021	0.0119188
Otx2	0.0100573	0.00363693	0.361622
B3gat1	0.0101177	0.00052578	0.0519665
Plekha1	0.0101246	3.79e-06	0.000374336
Zswim5	0.0104668	1.46e-05	0.00139489
Pdzd7	0.0105054	6.72e-05	0.00639668
Mast4	0.0105495	0.000286768	0.027183
Bahcc1	0.0105626	0.000295102	0.0279383
Cdh13	0.0109248	0.000194034	0.0177609
Hes1	0.0109473	0.000141163	0.0128948
Ccnd3	0.01113	1.13e-05	0.00101528
Agrn	0.0111885	0.000283943	0.0253782
Zfr2	0.0116671	0.000255293	0.0218814
Arpp21	0.0116684	3.64e-05	0.00311953
Igdcc3	0.0117005	0.000268179	0.0229204
Vax1	0.0118209	0.00411792	0.34836
Gad2	0.012003	0.00186696	0.155541
Zfp334	0.0120236	6.93e-05	0.00576366
Zfp516	0.0122342	1.84e-05	0.00150399
Grin1	0.0126916	0.00201988	0.159152
Vegfa	0.0129573	1.2e-05	0.00092612
Kcnt1	0.0130808	0.00137403	0.105042
Dpysl5	0.0131775	0.00187295	0.142133
Hs6st2	0.0137434	0.00104318	0.0759042
Shh	0.0138497	0.00375649	0.271234
Ltbp3	0.0139034	4.9e-05	0.00352433
Onecut3	0.0139944	0.0070123	0.501079
Igf2bp1	0.0142048	0.00245137	0.172573
Bcl11a	0.0153852	0.00137853	0.0896009
Nr4a1	0.0162687	2.6e-05	0.00159816
Ncam1	0.0162707	0.000783786	0.0481717
Pik3cd	0.016905	9.12e-05	0.00539485
Dennd1a	0.0177661	9.41e-05	0.0052966
Cadm3	0.0178486	0.00127095	0.0712072
Neurog2	0.0185695	0.00421671	0.227077
Zfhx2	0.0187048	7.31e-06	0.000390808
Cited1	0.0189233	0.00110343	0.0583104
Kcp	0.0190362	0.000659631	0.0346514
Slc26a10	0.0192825	0.00264399	0.137119
Trim36	0.0200463	0.00117458	0.0585934
Megf10	0.0203279	0.000249252	0.0122616
Sim1	0.0210386	0.00833864	0.396348
Olfml2b	0.0211553	0.000292632	0.0138326
Ntrk3	0.0213572	0.00163788	0.0766899
Hrk	0.0213967	0.00128407	0.0600123
Btg2	0.0222628	5.4e-05	0.00242557
Sp8	0.0226454	0.00561152	0.247799
Grp	0.0226967	0.00226687	0.0998767
Plekhn1	0.0237612	9.83e-06	0.000413699
Pcdhga3	0.0241387	0.00270189	0.111932
Plekhg4	0.0242939	5.87e-06	0.000241624
Inha	0.0250515	2.71e-05	0.00108177
Mbnl3	0.0250938	0.000233038	0.00928667
Acvr2b	0.0254006	5.41e-06	0.000212987
Rnd3	0.0262717	2.62e-05	0.000997272
Ano1	0.0264397	0.00193859	0.0733212
Scrg1	0.0265529	0.00930893	0.35058
Slc8a2	0.0266166	0.00438752	0.164842
Lonrf3	0.0271386	0.000810538	0.0298666
Shroom3	0.0273808	0.000351387	0.0128333
Nkx6-2	0.0274638	0.000994909	0.0362261
Olig2	0.0275656	0.0102881	0.373221
Ccnf	0.0279051	4.17e-06	0.000149435
Crtac1	0.0295027	0.0100301	0.339971
Pfkp	0.029987	3.47e-05	0.00115717
Zfhx4	0.0300019	0.00254282	0.0847552
Kcnip3	0.030816	0.000874848	0.0283894
Otp	0.0309427	0.0117386	0.379367
Calcoco1	0.0318296	0.000283369	0.0089027
Metrn	0.0320135	2.3e-05	0.000718446
Adora1	0.032079	0.00316683	0.0987197
Slc16a2	0.0320995	0.000328704	0.0102402
Fignl2	0.0322649	0.00142351	0.0441195
Pdzd8	0.0322697	0.000126323	0.0039146
Zfyve27	0.0322903	6.89e-06	0.000213377
Dab1	0.0324424	0.00058982	0.0181805
Stx1a	0.0324596	4.54e-05	0.00139866
Npas3	0.0324855	0.00045649	0.0140521
Epc1	0.0325946	4.13e-06	0.000126708
Unc13a	0.0329751	0.00158974	0.0482103
Stxbp2	0.0339169	7.46e-05	0.0021995
Zcchc3	0.0350663	3.44e-06	9.81e-05
Ptprs	0.0353614	0.00067324	0.0190388
Ank1	0.0374229	0.00738895	0.197445
Ephb1	0.03773	0.000590533	0.0156516
Mest	0.0380337	7.28e-05	0.00191409
Cttnbp2	0.0388956	8.25e-05	0.00212106
Mapt	0.0400482	0.00118099	0.0294891
Alms1	0.0402347	0.00014126	0.0035109
Oplah	0.041217	0.000948928	0.0230228
Cbx2	0.0413306	0.00287572	0.0695785
Fzd2	0.0413805	0.000491358	0.0118741
Maml3	0.0427357	0.000274566	0.00642475
Nr2e1	0.0427577	0.0184903	0.432443
Prdm12	0.0433616	0.00447095	0.103109
Plxnc1	0.0439944	0.00153527	0.034897
Grin2c	0.0441662	0.00402564	0.0911475
Neurod1	0.0454711	0.00480206	0.105607
Cplx2	0.0460078	0.00526635	0.114466
Zmym6	0.0462685	6.85e-06	0.000148049
Mpped1	0.0479253	0.0046051	0.0960892
Fgf15	0.0488862	0.00527035	0.107808
Ntng2	0.0490793	0.0114668	0.233639
Slc8a3	0.0490922	0.004462	0.0908902
Fam163a	0.0499991	0.00314161	0.0628334
Camk2b	0.0508015	0.00236614	0.0465762
Ebf2	0.0508827	0.0186875	0.367267
Cacna1a	0.0509511	0.00268336	0.0526655
Dlgap4	0.0510106	0.00348016	0.0682242
Rgmb	0.0520116	0.000289749	0.00557085
Ednrb	0.0521397	7.09e-05	0.00135981
L1cam	0.0523411	0.00217371	0.0415297
Fezf2	0.0524197	0.014315	0.273084
Cntnap2	0.0525908	0.000799603	0.0152042
Crmp1	0.0539355	0.00790455	0.146556
Ryr1	0.0541719	0.00051518	0.00951009
Hist1h1c	0.0544964	3.03e-06	5.56e-05
Zfhx3	0.054563	0.00186282	0.0341408
Idua	0.0549854	0.00262985	0.0478281
Ccnt2	0.0561331	5.4e-06	9.62e-05
Cpeb1	0.0561363	0.00402721	0.0717398
Epha8	0.056504	0.0105976	0.187555
Zfp57	0.0576136	4.38e-05	0.000760237
Rufy2	0.0580272	6.85e-06	0.000118048
Scube1	0.0581293	0.00586021	0.100813
Tgfb2	0.0583832	7.11e-05	0.00121782
Ccdc136	0.0591222	6.17e-05	0.0010436
Plxna3	0.0603785	3.11e-05	0.000515084
Ddc	0.0607484	0.000159149	0.0026198
Dock1	0.060863	8.72e-05	0.00143273
Hr	0.0609183	0.00162852	0.0267329
Foxg1	0.0609757	0.00565863	0.0928014
Olig3	0.061491	0.0220541	0.358655
Cecr2	0.0617635	0.00054249	0.00878334
Camkv	0.0643058	0.00111125	0.0172807
Slc27a1	0.0647242	1.18e-05	0.000182312
Chga	0.0659072	0.000479632	0.00727738
Npas1	0.0659222	0.00254755	0.0386448
Ppp2r2c	0.0665611	0.0151664	0.227856
Kcnq4	0.0670285	0.000654733	0.00976798
Masp1	0.0672522	0.000415821	0.00618301
Sult4a1	0.0677309	0.00192103	0.0283628
Dlx1	0.0687157	0.0263483	0.38344
Dgkq	0.068762	5.27e-05	0.000766412
Ddit4l	0.0692897	8.41e-05	0.00121375
Nxph1	0.0693228	0.0116204	0.167627
Trim17	0.0693652	0.000577422	0.00832437
Dmrt2	0.0710003	0.0125669	0.176998
Eif4a2	0.0712136	7.1e-06	9.97e-05
Plch2	0.0718268	0.00391474	0.0545025
Igf2bp3	0.0718848	0.00541183	0.0752848
Dlx6	0.0719003	0.0358775	0.49899
Slitrk1	0.0725098	0.000118743	0.00163761
Elmod1	0.0743451	0.00450196	0.060555
Phactr3	0.0744674	0.0139761	0.18768
Pomc	0.0745413	0.000966819	0.0129703
Mmd2	0.0755065	0.00106981	0.0141685
Ltbp4	0.0755451	0.00147577	0.0195349
Egr1	0.0766552	1.97e-05	0.000256995
Slc4a3	0.0775297	0.000772391	0.00996252
Dusp9	0.0793325	0.0048309	0.0608944
Myo10	0.079693	0.0001298	0.00162875
Arhgef1	0.0801131	0.000248482	0.00310164
Ephb4	0.0808455	7.4e-05	0.000915326
Baiap2	0.081653	9.03e-05	0.0011059
Six3	0.081682	0.0440086	0.53878
Gbx2	0.0833639	0.0204782	0.245648
Sox21	0.0840327	0.00229916	0.0273603
Zic3	0.0840677	0.00617536	0.0734569
Tfap2d	0.0844396	0.0176095	0.208546
Smarcd3	0.0845378	0.00463385	0.054814
Gmip	0.0848462	1.11e-05	0.000130825
Kcnq2	0.0879204	0.0162462	0.184783
Pappa	0.0882372	0.00457529	0.0518522
Arf6	0.088694	4.55e-06	5.13e-05
Arhgef25	0.0909101	4.13e-05	0.000454295
Uncx	0.0922885	0.0420215	0.455327
Tspan9	0.0927276	0.0020903	0.0225424
Zfp738	0.0933915	6.12e-05	0.000655306
Tmem150c	0.0934547	0.000265542	0.0028414
Grip2	0.0935358	0.00374852	0.0400757
Impact	0.0960587	0.000397731	0.0041405
Dok7	0.0960878	0.00774967	0.0806519
Hs3st4	0.0965274	0.00313485	0.0324762
Nrarp	0.0966033	0.000596967	0.00617957
Elovl2	0.0972896	0.00214658	0.0220639
Auts2	0.0981956	0.00352906	0.035939
Shroom4	0.0987018	0.00115993	0.0117518
Cxxc4	0.0990568	0.000457674	0.00462032
Grid2ip	0.100055	0.00486834	0.0486566
Slc32a1	0.100753	0.0394814	0.391864
Zfp536	0.101052	0.00258659	0.0255967
Fchsd1	0.101532	1.21e-05	0.000119174
Dusp15	0.10465	0.00300005	0.0286673
Dusp11	0.104733	1.45e-05	0.000138447
Eomes	0.104824	0.0189245	0.180535
Pcdhga12	0.107189	0.00385939	0.0360054
Efna5	0.107363	0.00129695	0.01208
Kcnc3	0.107779	0.00452692	0.0420019
Slfn9	0.111128	0.00282645	0.0254342
Hip1r	0.111972	0.000107269	0.000958001
Klhdc8a	0.113254	0.00161444	0.014255
Wnt3a	0.113412	0.0201975	0.178089
Tac1	0.113682	0.00118435	0.0104181
Hpca	0.114777	0.00279139	0.0243201
Ephb6	0.115537	0.000105703	0.000914884
Asb4	0.117562	7.36e-05	0.000626052
Mgat5b	0.117855	0.00516923	0.043861
Kcnab3	0.119168	0.000345837	0.0029021
Abcg1	0.119177	0.00278693	0.0233847
Man2c1	0.119186	8.2e-06	6.88e-05
Dll3	0.119443	0.0100277	0.0839537
Fezf1	0.11974	0.0221263	0.184786
Tesc	0.120078	0.00221337	0.0184328
Maml1	0.121364	1.21e-05	9.97e-05
Fam120b	0.122456	0.00554021	0.0452425
Osbpl5	0.122982	0.000819822	0.00666618
Rspo1	0.124279	0.0474681	0.381947
Stk33	0.12449	0.000386086	0.00310134
Dlk1	0.126728	0.0138669	0.109423
Npr2	0.130796	2.47e-05	0.000188843
Ildr2	0.13295	0.00564505	0.0424601
Phf20l1	0.133214	1.88e-05	0.000141126
Ntsr1	0.134807	0.0171088	0.126914
Pde1b	0.135233	0.00670093	0.049551
Tmem63c	0.135524	0.00309574	0.0228428
Kif1a	0.135827	0.0143927	0.105963
Ankrd24	0.136043	0.00127625	0.00938126
Fmnl2	0.137533	0.000214556	0.00156003
Metap1d	0.137767	0.0316532	0.229758
Hemk1	0.138806	8.95e-05	0.000644787
Tbce	0.141084	1.62e-05	0.000114825
Sez6l	0.141891	0.0166104	0.117065
Chrdl1	0.142303	0.00206814	0.0145334
Eln	0.142779	0.0013937	0.00976128
Cyp26b1	0.144757	0.0187491	0.129522
Pprc1	0.145776	9.49e-06	6.51e-05
Tial1	0.150702	1.18e-05	7.83e-05
Neurod2	0.151261	0.0526504	0.348078
Pak3	0.151341	0.00821962	0.0543118
Klhl9	0.159188	0.000120417	0.000756444
Phactr1	0.161667	0.00618009	0.0382273
Cacna1h	0.164411	0.00758598	0.0461402
Pkdcc	0.164871	0.000888469	0.00538887
Kcna1	0.164935	0.0248882	0.150897
Zc3hav1l	0.174192	4.33e-05	0.000248576
Lingo1	0.175056	0.032923	0.188071
Ntn1	0.175304	0.0212823	0.121402
Lrrc4c	0.17687	0.00176612	0.00998543
Cntn2	0.176922	0.0129222	0.073039
Isl1	0.177652	0.0336332	0.189321
Hmcn2	0.178409	0.0130784	0.0733058
Htr3a	0.178579	0.00553741	0.0310083
Cbs	0.179944	0.00170699	0.00948623
Plk5	0.181864	0.00528132	0.0290399
Epha3	0.184757	0.000251224	0.00135975
Rasgef1a	0.185102	0.0155065	0.0837726
Fhod3	0.185349	0.00584668	0.0315442
Stx16	0.186662	5.31e-05	0.000284472
Ddb2	0.187261	1.47e-05	7.85e-05
Adra2a	0.187548	0.0033331	0.017772
Nfix	0.188741	0.0219596	0.116348
Dcp2	0.189665	2.13e-05	0.000112303
Ybx2	0.190305	0.0025992	0.0136581
Srpk2	0.190874	7.66e-05	0.000401311
Nkx2-1	0.19136	0.00825808	0.0431547
Crlf1	0.191368	0.0151921	0.0793871
Rgs20	0.191797	0.0328425	0.171236
Adamts17	0.192974	0.00222884	0.01155
Impdh1	0.194142	0.00121897	0.00627875
Adamts10	0.194351	9.04e-05	0.000465138
Gnl2	0.195365	0.000636029	0.00325559
Trp73	0.197225	0.0180226	0.091381
Stk32b	0.198223	0.00239179	0.0120662
Ccnl1	0.198856	1.39e-05	6.99e-05
Ramp3	0.198904	0.00205372	0.0103252
Fstl4	0.199055	0.0193702	0.0973108
Ddah1	0.200973	0.00323894	0.0161163
Gfra1	0.201703	0.0108834	0.0539572
Slc25a36	0.201786	5.89e-05	0.000291894
Ptgis	0.20331	0.00341158	0.0167802
Tshr	0.204964	0.000518905	0.00253169
Tbkbp1	0.206786	0.00563421	0.0272466
Lhx8	0.20711	0.0379422	0.183198
Ammecr1	0.2098	0.00895706	0.0426933
Prrx1	0.211402	0.0312802	0.147966
Vwa5b1	0.21213	0.0191888	0.0904578
Atad2b	0.212705	2.88e-05	0.000135399
Hspa12a	0.213522	0.0186579	0.0873818
Clcn5	0.215929	0.00164248	0.00760655
Rgs9	0.217158	0.00178578	0.00822342
Mapre3	0.217942	0.0013226	0.00606857
Rnf182	0.2191	0.00313659	0.0143158
Zik1	0.219865	4.14e-05	0.000188297
Tubb2b	0.225834	0.00246166	0.0109003
Dscaml1	0.233738	0.0377081	0.161326
Trib2	0.233762	0.000147671	0.000631714
Plxna4	0.233893	0.0324357	0.138678
Slc25a13	0.239759	0.000141708	0.000591043
Cux2	0.240215	0.0418714	0.174308
Rgs2	0.245473	2.44e-05	9.94e-05
Ndrg2	0.24548	0.00183859	0.00748977
Hlx	0.24737	0.0369095	0.149208
CK137956	0.248406	0.0271303	0.109218
Hist3h2a	0.250254	0.00573385	0.0229121
Zic5	0.252152	0.0578117	0.229273
Speg	0.25239	0.0187481	0.0742824
Usp35	0.262349	4.14e-05	0.000157805
Stac2	0.262729	0.00654365	0.0249065
Tbc1d24	0.265569	0.00055684	0.00209678
Gnao1	0.267159	0.00686781	0.0257068
Tacc1	0.269087	0.00274209	0.0101903
Tmem44	0.270621	4.73e-05	0.000174783
Rspo3	0.271756	0.00610795	0.0224758
Arhgap4	0.273933	0.00163363	0.00596361
Mast1	0.274388	0.00935225	0.034084
Ggt7	0.282688	5.34e-05	0.000188901
Znrf3	0.284491	0.00427588	0.0150299
Med12l	0.287206	0.00303151	0.0105552
Eef1a2	0.289012	0.0300578	0.104002
Clk1	0.292398	2e-05	6.84e-05
Ndrg4	0.292608	0.0136085	0.0465078
Cacna1g	0.29499	0.0200216	0.0678721
Csrp2	0.295261	0.000461407	0.00156271
Igsf9b	0.295659	0.0172792	0.058443
Srcap	0.296007	0.00177079	0.00598227
Arhgap19	0.298862	0.0299015	0.100051
Unc5a	0.299115	0.0621028	0.207622
Snap25	0.299189	0.00111866	0.00373898
Cadm1	0.299279	0.0118096	0.0394604
Slitrk2	0.300402	0.00417648	0.013903
Frmd4a	0.302282	0.0300137	0.0992902
Slc17a7	0.304985	0.0285133	0.0934907
Zc3h12c	0.307723	0.000276785	0.000899462
Sun1	0.307734	0.000123372	0.000400905
Tmem98	0.308984	0.000483104	0.00156353
Myzap	0.309077	0.0030861	0.0099849
Pla2g4b	0.309908	4.92e-05	0.000158757
Cplx1	0.311902	0.0393338	0.12611
Clstn2	0.311914	0.00708922	0.0227281
Ppfia3	0.315242	0.000968979	0.00307376
Zfp618	0.315534	0.000153422	0.00048623
Pappa2	0.316589	0.001194	0.00377145
Mxd1	0.316647	2.72e-05	8.59e-05
Shisa2	0.319633	0.00279418	0.00874184
Jakmip3	0.32333	0.0125178	0.0387153
Rap1gap	0.323851	0.01932	0.0596573
Pde9a	0.327273	0.00241085	0.00736646
Il17rd	0.330165	0.0056124	0.0169988
Sox18	0.334183	0.0152983	0.0457781
Vwa5b2	0.339433	0.0126062	0.0371391
Nkx2-3	0.340864	0.101557	0.29794
Skap1	0.343128	0.0573453	0.167125
Myh14	0.344915	0.00412326	0.0119544
Hlf	0.34618	0.00681749	0.0196935
Pcdhga6	0.346818	0.0332999	0.0960153
Onecut2	0.348013	0.0801866	0.230413
Lrba	0.349388	0.00124542	0.00356456
Kcnip1	0.351106	0.0548225	0.156142
Sorbs2	0.352206	0.00506362	0.0143769
Wsb1	0.35309	2.8e-05	7.93e-05
Rgs11	0.355813	0.00127289	0.00357741
Dpysl3	0.356021	0.00157366	0.00442014
Garnl3	0.356458	0.005064	0.0142064
Adamts6	0.357411	0.000111106	0.000310863
Wnt7b	0.358037	0.0530578	0.148191
Sp6	0.35993	0.0370749	0.103006
Satb2	0.361394	0.0766682	0.212146
Col20a1	0.362356	0.0213319	0.0588699
Plagl2	0.36246	2.24e-05	6.18e-05
Gpm6b	0.366005	0.00785335	0.0214569
Rnf112	0.366622	0.000351093	0.000957642
Slc9a5	0.369582	0.000198108	0.000536033
Clcn7	0.371219	6.58e-05	0.000177254
Cbx8	0.371412	0.0515405	0.138769
Ptpn5	0.378267	0.0204141	0.0539673
Clybl	0.379578	0.0168449	0.044378
Pcmtd1	0.380562	4.73e-05	0.00012429
Pcdh1	0.386852	0.0115049	0.0297397
Mdga1	0.387776	0.0190723	0.0491839
Fmnl1	0.387852	0.0056777	0.0146388
Matk	0.388869	0.00133048	0.00342141
Rbm33	0.392806	6.76e-05	0.000172095
Rbm5	0.396842	3.77e-05	9.5e-05
Lfng	0.397811	0.00264591	0.00665117
Lemd1	0.398119	0.010106	0.0253843
Zkscan3	0.398475	0.000189445	0.000475425
Ctnna2	0.399031	0.00920144	0.0230594
Col2a1	0.400425	0.101162	0.252636
Ssh2	0.403197	9.04e-05	0.000224208
Phldb1	0.405518	0.00184505	0.00454988
Lhx6	0.411458	0.103621	0.251839
E2f3	0.414342	8.71e-05	0.000210213
Echdc2	0.415166	0.000261708	0.00063037
Brd9	0.41705	0.000103941	0.000249229
Cnih3	0.41938	0.0095593	0.0227939
Rbfox1	0.422805	0.0153034	0.036195
Epha10	0.427002	0.0742233	0.173824
Ecel1	0.429175	0.0696731	0.162342
Sertad4	0.429621	0.0159219	0.0370603
Alpk1	0.430382	0.00135774	0.00315473
Lpl	0.433688	0.000785934	0.00181221
Porcn	0.434079	0.000200877	0.000462766
Mxi1	0.436844	0.00640261	0.0146565
Prpf39	0.438896	3.34e-05	7.61e-05
Apold1	0.442996	0.000119242	0.000269172
Kcna3	0.443053	0.00656941	0.0148276
Ppfia4	0.443681	0.011161	0.0251554
Pcdhgb8	0.444587	0.0433611	0.0975314
Zic1	0.448243	0.00876376	0.0195513
Cntfr	0.448808	0.0818856	0.182451
Ebf1	0.450726	0.0431963	0.0958371
Snx32	0.454479	0.000149141	0.000328158
Oaf	0.455205	0.00873367	0.0191862
Hs3st2	0.457252	0.0136136	0.0297726
Gfra2	0.45738	0.0325729	0.0712164
Dmrt3	0.457859	0.0729653	0.159362
Scgn	0.46202	0.0122106	0.0264288
Sox6	0.462355	0.00531757	0.0115011
Kcnc2	0.462432	0.000834051	0.00180362
Syt6	0.462854	0.0382475	0.082634
Dtx3	0.464052	0.000143578	0.000309401
Emx2	0.464283	0.109732	0.236347
Bin1	0.468388	0.000475937	0.00101612
Zic2	0.478211	0.0528655	0.110548
Tet2	0.485823	0.00268604	0.00552884
Calcr	0.486469	0.00361938	0.00744011
Psd2	0.491499	0.0499926	0.101715
Kif5a	0.492373	0.0012913	0.0026226
Nrbp2	0.492925	6.8e-05	0.000137952
Eda	0.500741	0.00688033	0.0137403
Slco5a1	0.500828	0.000904977	0.00180696
Actn2	0.503188	0.00196348	0.00390207
Hpcal4	0.504445	0.0817232	0.162006
Sfrp2	0.510191	0.03394	0.0665241
Atxn7l2	0.516111	0.00185963	0.00360316
Dbx1	0.517195	0.125966	0.243556
Mcc	0.52476	0.0132136	0.0251802
Trim67	0.525188	0.0944129	0.17977
Thsd4	0.5254	0.00518987	0.00987793
Akap8l	0.525952	4.56e-05	8.67e-05
Opcml	0.526849	0.0447018	0.0848475
Ccbe1	0.527975	0.0257023	0.048681
Gpr26	0.527984	0.0238814	0.0452313
Sox8	0.529391	0.0120314	0.022727
Spns2	0.529875	0.0103167	0.0194701
Scn5a	0.538982	0.0395854	0.0734447
Elfn2	0.539277	0.125001	0.231794
Mef2c	0.540339	0.00103108	0.00190821
Fbxl14	0.542998	0.00131458	0.00242096
Dlg4	0.544346	0.000149946	0.000275461
Adra1b	0.544911	0.0397616	0.072969
Cbx6	0.546365	0.000457534	0.000837415
Ttc4	0.547011	5.68e-05	0.000103837
Lhx2	0.550872	0.271996	0.493755
Flt1	0.55113	0.0226939	0.041177
Myc	0.552541	0.000123763	0.000223989
Htra1	0.552931	0.00861682	0.0155839
E130308A19Rik	0.554818	0.000140419	0.00025309
Guf1	0.55716	6.79e-05	0.000121868
Vit	0.560816	0.0018998	0.00338757
Olfm4	0.57043	0.00123954	0.00217299
Lhx5	0.575195	0.234631	0.407915
Dip2c	0.57761	0.00753918	0.0130524
Zbtb16	0.578827	0.0264945	0.0457727
Gata2	0.583013	0.201519	0.345652
Pcdhgb1	0.585855	0.0653782	0.111595
Pcdhga9	0.592775	0.0325065	0.0548377
Zfp423	0.603518	0.0248375	0.0411545
Car11	0.60386	0.000109394	0.000181158
Slit1	0.605629	0.0928361	0.153289
Ovgp1	0.609596	0.000547479	0.000898102
Mfap4	0.614728	7.38e-05	0.000120053
Bambi	0.623153	0.0178496	0.0286441
Tmem176a	0.624989	0.00562691	0.00900322
Gpr12	0.628286	0.0231055	0.0367755
Crtc3	0.630548	0.000313181	0.000496681
Ptprg	0.631455	0.00195913	0.00310256
Ablim2	0.633706	0.0263602	0.0415969
Bub3	0.63519	0.106007	0.16689
Sdc1	0.635842	0.00418839	0.00658716
Zfp322a	0.639453	0.000724803	0.00113347
Nuak2	0.64134	0.00128518	0.0020039
Alx4	0.643741	0.368066	0.57176
Paip1	0.647968	0.000106303	0.000164056
Ccnjl	0.650443	0.000988566	0.00151983
Nkain4	0.65258	0.0460074	0.0705008
Chrd	0.655206	0.00879985	0.0134307
Greb1	0.659835	0.00813398	0.0123273
Btbd3	0.660037	0.000159845	0.000242176
Lrp6	0.661629	0.000597072	0.000902427
Enox1	0.662196	0.00288471	0.00435629
Tfrc	0.662944	6.53e-05	9.85e-05
Tmem8b	0.669146	0.00057806	0.000863877
Sema4g	0.669397	0.000118806	0.000177482
Homez	0.674013	0.0021534	0.00319489
Psg16	0.674424	0.0263156	0.0390194
Mafb	0.679439	0.0915491	0.134742
Nf2	0.679914	0.00386626	0.0056864
Gsg1l	0.696111	0.0497135	0.071416
Sorcs2	0.704588	0.079199	0.112405
Gpc2	0.704736	0.000563678	0.000799843
Capn6	0.706196	0.0221746	0.0314001
Nos1	0.711933	0.0546882	0.0768166
Sall2	0.714958	0.00108419	0.00151644
Trit1	0.716231	0.000266826	0.000372542
Gltp	0.722685	0.000358902	0.000496623
Atp6v0a1	0.726296	0.000298337	0.000410765
Dio2	0.726454	0.000237244	0.000326578
Gpr162	0.72759	0.00370547	0.0050928
Gabrq	0.73173	0.00843485	0.0115273
Msra	0.731746	0.000752513	0.00102838
Larp4	0.735898	9.14e-05	0.000124202
Nlgn1	0.736676	0.000541772	0.000735428
Hmx2	0.736835	0.166607	0.226112
Galnt14	0.74093	0.0275342	0.0371617
Chrna4	0.749223	0.0105066	0.0140233
Gnal	0.753862	0.0198153	0.026285
Hs3st3b1	0.755122	0.038161	0.0505362
Lag3	0.764436	0.000911141	0.00119191
S1pr1	0.777994	0.000802817	0.00103191
Zcchc18	0.778631	0.0161833	0.0207843
Grina	0.779948	0.000175185	0.000224611
Cdkn1c	0.780089	0.00342779	0.0043941
Prkcz	0.784894	0.0151224	0.0192668
Ntm	0.78553	0.0616813	0.0785219
Tnfrsf19	0.788077	0.00614207	0.00779374
Hopx	0.788744	0.00770979	0.00977476
Icam5	0.789196	0.042409	0.0537369
Myt1l	0.790308	0.038198	0.048333
Plekhg5	0.794351	0.0068836	0.00866569
Apba2	0.79537	0.00110041	0.00138352
Gabra4	0.79914	0.0040654	0.00508722
Foxd1	0.804115	0.193307	0.240397
Wnt5b	0.804277	0.0045147	0.00561337
Nrg2	0.804409	0.173305	0.215443
Gabrd	0.804608	0.0603056	0.0749503
B4galnt1	0.807932	0.0133675	0.0165453
Slc12a7	0.80821	0.0102403	0.0126703
Sox3	0.815925	0.0620131	0.0760034
Gpr156	0.824419	0.000333625	0.000404679
Ebf3	0.828407	0.236247	0.285182
Arhgef9	0.828828	0.00191044	0.00230499
Rasgrp4	0.834951	0.00171238	0.00205088
Sh3gl2	0.837908	0.00305264	0.00364316
Sorcs3	0.84221	0.078063	0.0926883
Cacng7	0.842765	0.0194815	0.0231162
Tmem63b	0.846622	0.00012769	0.000150823
Vwf	0.848804	0.00628094	0.00739975
Fos	0.850778	0.000614613	0.000722413
Slc22a23	0.852265	0.00314209	0.00368675
Rxrg	0.852562	0.0802022	0.094072
Bend4	0.867283	0.00385538	0.00444535
Mapk11	0.868673	0.00276195	0.0031795
Ccnd1	0.874107	0.00857217	0.00980678
Ube2ql1	0.876544	0.0358532	0.0409029
Lhx9	0.882109	0.267508	0.303259
Kcna6	0.885237	0.036531	0.0412669
Nr2f1	0.887705	0.232126	0.26149
Zfp574	0.889134	0.00209912	0.00236086
Celf4	0.894183	0.248415	0.277812
Csf2ra	0.896859	0.000305107	0.000340195
Ccdc3	0.897659	0.0124462	0.0138652
Dync1i1	0.900579	0.0152784	0.0169651
Zfx	0.90225	0.00016617	0.000184173
Kirrel2	0.905571	0.0762545	0.084206
Rgs6	0.908352	0.034474	0.0379523
Spock1	0.908614	0.0166701	0.0183467
Exoc3l2	0.909231	0.012987	0.0142835
Pcdhgc3	0.913148	0.0322763	0.0353461
Smg7	0.920135	9.68e-05	0.000105202
Psd	0.923756	0.0155626	0.0168471
Cntnap4	0.924771	0.00440573	0.00476413
Fam114a2	0.924925	0.000100766	0.000108945
Tmem176b	0.925029	0.0323429	0.0349642
N4bp2l1	0.92512	0.000327917	0.000354459
Pkn2	0.926038	0.000100302	0.000108313
Ezr	0.9316	0.00017296	0.000185659
Dclre1c	0.934662	0.000293494	0.000314011
Tbx18	0.937974	0.169858	0.18109
Egfl6	0.941241	0.031593	0.0335652
Fgfr4	0.941832	0.00109533	0.00116297
Plcd1	0.945189	0.00183533	0.00194176
Apbb2	0.94861	0.00623769	0.00657561
Galnt9	0.954396	0.184937	0.193774
Pdia6	0.957149	0.0171186	0.017885
Pabpc1l	0.964083	0.000122668	0.000127238
Sncb	0.969085	0.130168	0.13432
Adcy5	0.971649	0.047061	0.0484342
Dysf	0.971667	0.0363969	0.0374582
Bmper	0.971885	0.0124379	0.0127977
Ncapd3	0.975411	0.000326398	0.000334626
Pcdhga7	0.990778	0.0922969	0.0931561
Gpr4	0.993297	0.0260869	0.0262629
Sv2b	0.997463	0.0905823	0.0908127
Actl6b	0.998471	0.0130668	0.0130868
Ptprk	0.998495	0.00382083	0.00382659
Elk1	1.00356	0.000447672	0.000446084
Sox2	1.00376	0.0494748	0.0492895
Helt	1.01076	0.268782	0.265922
Sypl2	1.01168	0.109787	0.108519
Lrfn5	1.01236	0.00210652	0.0020808
Ptpn21	1.0139	0.0009473	0.000934315
Prkag2	1.02872	0.0270263	0.0262718
Khdrbs2	1.0566	0.000453137	0.000428863
Xlr3b	1.06617	0.00015424	0.000144668
Th	1.06727	0.0275139	0.0257797
Man2a2	1.07318	0.000166067	0.000154743
Faim2	1.07428	0.0186304	0.0173422
Rbm20	1.07721	0.0456501	0.0423781
Sybu	1.08212	0.0442518	0.0408937
Cacna1d	1.08624	0.0536026	0.0493469
Pou3f4	1.08832	0.0315018	0.0289454
Gprc5b	1.10062	0.000530381	0.000481894
Skor1	1.10127	0.217395	0.197404
Abhd16a	1.10638	9.88e-05	8.93e-05
Agap2	1.11139	0.0546236	0.0491489
Rpl17	1.1115	0.000131782	0.000118562
Neurod6	1.11315	0.00438517	0.00393943
Gabbr1	1.11447	0.00108424	0.00097287
Spred1	1.11958	0.00128056	0.00114379
Chst15	1.12104	0.0193582	0.0172681
N4bp1	1.12445	0.000162063	0.000144127
Xkr6	1.12519	0.197044	0.17512
Chrm1	1.12964	0.0348001	0.0308064
Trib1	1.1444	0.000181583	0.000158671
Ccdc24	1.14445	0.000102886	8.99e-05
Megf6	1.148	0.0398713	0.0347311
Rgma	1.14928	0.0778254	0.0677169
Flna	1.15146	0.00161166	0.00139966
Igsf21	1.15351	0.2514	0.217945
Nfatc4	1.15563	0.00507378	0.00439048
Dyrk3	1.1625	0.000298016	0.000256358
Tspan18	1.16583	0.0399317	0.0342518
Slc6a7	1.16928	0.0244336	0.0208962
Txndc5	1.17311	0.000477801	0.000407295
Efna2	1.17368	0.0164473	0.0140134
Taf3	1.17797	0.000503084	0.000427077
Mybpc1	1.17798	0.00158806	0.00134812
Pard6g	1.1852	0.00179327	0.00151306
Ighmbp2	1.18525	0.000141503	0.000119387
Sox17	1.19264	0.341501	0.286341
Srsf5	1.1938	0.000248388	0.000208065
Fibcd1	1.20383	0.114754	0.0953246
Ikzf1	1.20949	0.0354973	0.029349
Atoh8	1.21134	0.0757515	0.0625352
Ppp1r14c	1.21441	0.058837	0.0484489
Fgf3	1.21768	0.176402	0.144867
Has3	1.21813	0.00166305	0.00136525
Cmtm7	1.21846	0.00270239	0.00221787
Hyal2	1.21918	7.12e-05	5.84e-05
Fgf9	1.22834	0.0355081	0.0289074
Higd1b	1.23723	0.00019892	0.000160779
Btbd7	1.24102	0.000150541	0.000121304
Gbx1	1.24396	0.141212	0.113518
Ndrg3	1.24613	0.000164556	0.000132054
Serac1	1.24672	0.000188814	0.000151449
Edil3	1.26272	0.00180669	0.00143079
Msrb3	1.26278	0.00844923	0.00669096
Hlcs	1.26364	0.00132845	0.00105129
Trpm2	1.26741	0.0167243	0.0131957
Gad1	1.26831	0.223526	0.176239
Mdfi	1.26859	0.0416272	0.0328138
Usp2	1.27324	0.0117302	0.00921286
Iglon5	1.27346	0.0251062	0.0197149
Sfrp1	1.27358	0.161338	0.126681
Clk4	1.2737	0.000227952	0.000178968
Spsb4	1.27859	0.0180164	0.0140908
Egr3	1.27886	0.0725769	0.0567514
Resp18	1.28939	0.0793022	0.0615035
Kctd18	1.29839	0.00111533	0.000859008
Lmtk2	1.30189	0.00115636	0.000888218
Ccnj	1.31025	0.000124474	9.5e-05
Mmp9	1.3168	0.0921755	0.0699999
Fam57b	1.32322	0.0249155	0.0188295
Arx	1.32338	0.294646	0.222646
Slc12a9	1.32786	0.000120171	9.05e-05
Zfp37	1.32815	0.00139624	0.00105127
Nckap5	1.32914	0.00409493	0.0030809
Nsg1	1.33065	0.0989147	0.0743355
Trh	1.33375	0.0726341	0.0544585
Spag1	1.33836	0.000883403	0.000660063
Acss1	1.34064	0.0219267	0.0163554
Trim27	1.34147	0.000141015	0.00010512
Pcsk2	1.3426	0.0259654	0.0193396
Begain	1.34632	0.106272	0.0789356
Elf4	1.34632	0.0033293	0.00247289
Dll1	1.34866	0.0669987	0.0496779
Sp5	1.36373	0.0607104	0.0445178
Mkrn3	1.36617	0.000282686	0.000206918
Grik5	1.38231	0.0359332	0.025995
Emx1	1.38299	0.528838	0.382388
Phf21b	1.38326	0.118519	0.0856808
Nog	1.39706	0.0232951	0.0166744
Vstm2b	1.40107	0.18266	0.130371
Dnmt3a	1.40381	0.000391262	0.000278715
Nhsl2	1.41346	0.0803288	0.0568315
Abr	1.41936	0.0451942	0.0318413
Dus3l	1.42315	0.000217578	0.000152885
Akap6	1.42837	0.00130072	0.000910634
Nynrin	1.43375	0.00167684	0.00116954
Rfx4	1.43624	0.27771	0.19336
Prrt4	1.43629	0.0652339	0.0454185
Syt5	1.43762	0.11268	0.0783796
Rhpn1	1.44008	0.0255085	0.0177133
Msx1	1.44034	0.597424	0.414779
Insm1	1.44289	0.109366	0.0757963
Tnc	1.44749	0.0295735	0.0204308
Nptx1	1.44909	0.333898	0.230419
Sigmar1	1.45194	0.0001012	6.97e-05
Mafa	1.45479	0.113672	0.0781362
Abca7	1.45533	0.000303213	0.000208347
Mbp	1.45846	0.00286617	0.0019652
Slc35f3	1.46634	0.0479342	0.0326898
Brsk2	1.47213	0.0234834	0.015952
Grid1	1.48114	0.17672	0.119314
Kif26a	1.49632	0.0628409	0.0419968
Ercc6l	1.49793	0.0015676	0.00104652
Scube3	1.52385	0.11404	0.0748371
Hdac10	1.52433	0.000124843	8.19e-05
Sulf2	1.53163	0.0214432	0.0140003
Mki67	1.53199	0.00247577	0.00161605
Fcho1	1.53425	0.00138599	0.000903367
Ypel4	1.53467	0.00359368	0.00234166
Aplnr	1.54309	0.0205127	0.0132932
Sh3glb2	1.54676	0.000140291	9.07e-05
Mcf2l	1.54777	0.05502	0.0355478
Mib2	1.55183	0.00034467	0.000222105
Shc3	1.55303	0.0131061	0.00843901
Fam163b	1.55397	0.0319496	0.02056
Gabbr2	1.56039	0.225981	0.144823
Add2	1.57285	0.0819339	0.0520926
Hecw1	1.58659	0.104546	0.0658936
Itgb8	1.60641	0.000730693	0.000454861
Id4	1.6153	0.00468385	0.00289967
Dgkg	1.61778	0.103165	0.0637696
Myo1a	1.61929	0.00853826	0.00527285
Mthfsd	1.62224	0.021443	0.0132182
Pfkfb3	1.62605	0.00448362	0.00275737
Scn1a	1.63077	0.00187281	0.00114842
Jakmip1	1.6325	0.0628852	0.0385208
Ric3	1.63303	0.0135262	0.00828289
Trim46	1.63554	0.000329244	0.000201306
Acsl6	1.63568	0.0217108	0.0132732
Inhbb	1.64655	0.264145	0.160424
Shank1	1.66331	0.312786	0.188051
Sall3	1.66434	0.122001	0.0733028
Ephb2	1.66847	0.0333116	0.0199653
Cdr2	1.66947	0.000255967	0.000153322
Pfkm	1.69966	0.0008022	0.000471977
Zfpm2	1.7031	0.00259386	0.00152302
Apc2	1.71028	0.118106	0.0690566
Tnks2	1.71123	0.000158802	9.28e-05
Kcnj10	1.73593	0.137552	0.0792386
Pdzrn3	1.75345	0.0103505	0.00590291
Aldh1a3	1.76034	0.128112	0.0727767
Fgd5	1.7716	0.0665257	0.0375512
Tmem132c	1.77236	0.0673257	0.0379864
Rph3a	1.77274	0.211266	0.119175
Zfp280b	1.78017	0.00607718	0.00341383
Hs3st3a1	1.78111	0.0235098	0.0131996
Fam19a4	1.78157	0.125963	0.0707034
Nck1	1.78165	0.000206463	0.000115883
Cacng2	1.78442	0.460531	0.258085
Bnc2	1.79736	0.0133016	0.00740063
Entpd2	1.80036	0.038352	0.0213024
Dmrta2	1.81657	0.442788	0.24375
Wdr13	1.82819	0.000526461	0.000287968
Ppie	1.83184	0.0667643	0.0364466
Gdi1	1.84148	0.000596414	0.000323877
Scn3b	1.84213	0.0368129	0.0199839
Prr15	1.84778	0.0234918	0.0127135
Nfasc	1.84917	0.175981	0.0951675
Stmn2	1.84932	0.0213226	0.01153
Tshz3	1.86113	0.095731	0.0514371
Egflam	1.86971	0.216743	0.115924
Chgb	1.87368	0.0129264	0.00689893
Otof	1.88695	0.0677559	0.0359077
Adamts18	1.90125	0.0288089	0.0151526
Nell1	1.90178	0.0833662	0.0438358
Slc44a2	1.90203	0.000473751	0.000249076
Slc1a2	1.91063	0.129027	0.067531
Ap1s1	1.91378	0.0072099	0.00376737
Rundc3a	1.9156	0.035888	0.0187346
Kif24	1.92197	0.000301684	0.000156966
Myo18b	1.92239	0.0710993	0.0369847
St8sia2	1.92353	0.148073	0.0769799
Megf11	1.9345	0.42923	0.221882
Smarca2	1.935	0.00154492	0.000798412
Grm4	1.94356	0.549886	0.282927
Slc6a11	1.94885	0.221972	0.113899
Anln	1.95024	0.000423018	0.000216906
Hspa4l	1.95734	0.0134112	0.00685174
Flt4	1.96358	0.0613793	0.0312588
Gdpd5	1.96425	0.00993327	0.00505703
Rnf215	1.96631	0.000246884	0.000125557
Gnas	1.96788	0.206409	0.104889
Gnptg	1.97353	0.000112491	5.7e-05
Mfng	1.98277	0.043513	0.0219456
Kcnh1	1.99119	0.0376938	0.0189303
Lysmd4	1.99661	0.000263461	0.000131954
Akap13	2.00762	0.00125379	0.000624516
Slit3	2.00836	0.113322	0.0564248
Zfp612	2.01037	0.000318216	0.000158287
Gpx8	2.02512	0.0376739	0.0186033
Inpp5a	2.03182	0.0195751	0.00963425
Zbed4	2.03282	0.0163812	0.00805832
Mllt6	2.03572	0.00527263	0.00259006
Irs4	2.0425	0.0451468	0.0221037
Pnoc	2.06425	0.0197889	0.00958649
Tmem132e	2.06788	0.894026	0.432339
Ngfr	2.06885	0.43556	0.210532
Rnf220	2.07918	0.632702	0.304304
Adam8	2.08001	0.00190946	0.000918006
Kcnk10	2.0856	0.19245	0.0922755
Afap1l2	2.10434	0.0419999	0.0199587
Pax6	2.10561	0.890676	0.423001
Otx1	2.10811	0.45609	0.216351
Jph3	2.10865	0.202365	0.0959692
Ccdc57	2.10866	0.00368518	0.00174764
Prdm8	2.11694	0.244721	0.115601
Eya4	2.11933	0.0198641	0.00937281
Eno2	2.12901	0.000741701	0.000348378
Grik3	2.13323	0.490455	0.229912
Arl5b	2.13601	0.000153579	7.19e-05
Igf2	2.15603	0.353873	0.164132
Cav1	2.15707	0.0224814	0.0104222
Stk3	2.16262	0.126809	0.0586369
Mab21l1	2.17	0.0239589	0.011041
Fras1	2.17419	0.0267557	0.0123061
Tnr	2.18879	0.141042	0.0644385
Nfib	2.20264	0.220184	0.0999637
Prkce	2.20437	0.0168575	0.00764729
Slc18a3	2.20717	0.0768769	0.0348306
Slc10a4	2.20938	0.0324389	0.0146823
Nr2f2	2.21282	0.472055	0.213328
Cdh4	2.21639	0.316443	0.142774
Ablim1	2.21662	0.0104667	0.00472192
Mt3	2.21828	0.026742	0.0120553
Frmd4b	2.21969	0.00538827	0.00242749
Fnbp4	2.23414	0.000216935	9.71e-05
Fli1	2.2406	0.246433	0.109985
Ezh1	2.2419	0.000799924	0.000356806
Alpl	2.24507	0.0276408	0.0123118
Arrdc1	2.24696	0.000383752	0.000170787
Pla2g6	2.24755	0.000498189	0.000221659
Clp1	2.26623	0.000170874	7.54e-05
Zgpat	2.2698	0.000236702	0.000104283
Kcng1	2.27536	0.178248	0.0783384
Slc25a40	2.2807	0.000211421	9.27e-05
Sp9	2.28392	0.215364	0.0942958
Hapln1	2.28625	0.00330077	0.00144375
Eef2k	2.28666	0.000331341	0.000144902
Nxt1	2.29247	0.000134339	5.86e-05
Atp2b3	2.29813	0.10996	0.0478474
Msi1	2.29908	0.0687005	0.0298818
Ints10	2.30353	0.00229564	0.000996573
Tal1	2.3208	0.537196	0.23147
Ap3b1	2.32563	0.00814646	0.0035029
Nrip3	2.33222	0.00944141	0.00404826
Ccdc8	2.34828	0.0862661	0.0367359
Kdm2a	2.35637	0.000367546	0.00015598
Mdm4	2.35906	0.000298371	0.000126479
Abcc1	2.3592	0.000556192	0.000235754
Foxc1	2.36364	0.50516	0.213722
Rbbp7	2.3655	0.0326621	0.0138077
Bean1	2.3821	0.125605	0.0527286
Adcyap1r1	2.38539	0.0857449	0.0359459
Helz	2.38797	0.000434839	0.000182096
6430548M08Rik	2.398	0.01752	0.00730608
Tmem150a	2.39834	0.000157811	6.58e-05
Slc40a1	2.40794	0.0123276	0.00511954
Fgfr1	2.42685	0.00409327	0.00168666
Arhgef26	2.42854	0.00487663	0.00200805
Tbx2	2.4325	0.456382	0.187618
Mid1	2.43308	0.0116627	0.0047934
Pgm5	2.44772	0.0719016	0.029375
Reps2	2.45136	0.0624212	0.0254639
Cdh8	2.4532	0.0258182	0.0105243
Gpc3	2.45514	0.0606346	0.024697
Zeb2	2.45524	0.0852532	0.034723
Nxph3	2.46633	0.00650537	0.00263767
Dalrd3	2.46827	0.000144147	5.84e-05
Zbtb7c	2.47543	0.326972	0.132087
Vipr2	2.49972	0.0473185	0.0189295
Tacc2	2.50394	0.0313265	0.0125109
Fmnl3	2.50809	0.00309311	0.00123325
Fam151b	2.51334	0.000599757	0.000238629
Ciz1	2.52301	0.000741051	0.000293717
Slc12a5	2.5281	0.563618	0.222941
Lmo1	2.54362	0.241284	0.0948585
Zdbf2	2.55777	0.0131854	0.00515501
Emid1	2.55828	0.00520787	0.00203569
Ctnnd2	2.56894	0.0129296	0.00503305
Coro7	2.57322	0.00126498	0.000491592
Tsc22d3	2.57604	0.124956	0.0485071
Pou6f1	2.58828	0.000470197	0.000181664
Nav2	2.59036	0.412475	0.159235
Cabp1	2.59844	0.0356176	0.0137073
Robo3	2.60212	0.820911	0.315478
Kifc2	2.6248	0.00292608	0.00111478
Pou3f2	2.62594	0.653549	0.248882
Tbr1	2.63055	0.431297	0.163957
Nr4a2	2.63489	0.128903	0.0489218
Ptprt	2.64224	0.0709942	0.026869
Pptc7	2.64242	0.000264987	0.000100282
Myt1	2.64402	0.142604	0.0539348
Lgr4	2.65016	0.00355762	0.00134242
Nub1	2.65591	0.000436858	0.000164485
Meis1	2.65933	0.22525	0.0847018
Tbx3	2.66519	0.885248	0.332151
Pla2g4e	2.67947	0.0327886	0.012237
Dsp	2.70415	0.210159	0.0777173
Kank4	2.7064	0.0444799	0.0164351
Rhcg	2.71155	0.267779	0.0987552
Rhbdf1	2.72678	0.00261367	0.000958517
2810459M11Rik	2.72798	0.0292557	0.0107243
Bcl11b	2.75228	0.349161	0.126863
Cep70	2.75244	0.00042449	0.000154223
Ubp1	2.75757	0.000285243	0.00010344
Eps8l1	2.79237	0.105393	0.0377432
Rhbdl3	2.80872	0.0796849	0.0283705
Nrxn2	2.81452	0.436336	0.15503
Necap2	2.82637	0.00028682	0.00010148
Sez6l2	2.82892	0.00189678	0.000670496
Pknox2	2.83124	0.255932	0.0903958
Phyhipl	2.83511	0.00330935	0.00116727
Nol4	2.83537	0.013591	0.00479338
Igf2bp2	2.83795	0.0207247	0.00730268
Grik4	2.83838	0.549314	0.19353
Mal	2.8486	0.151804	0.0532906
Ascc3	2.85565	0.000554142	0.000194051
Rimklb	2.87144	0.000670838	0.000233624
C130060K24Rik	2.87317	0.0218984	0.00762169
Cnr1	2.87366	0.0529862	0.0184386
Aloxe3	2.87963	0.0837567	0.0290859
Drd2	2.88308	0.204377	0.0708883
Frmpd1	2.88711	0.309774	0.107295
Tet3	2.88814	0.001365	0.000472623
Zmat3	2.8918	0.000399164	0.000138033
Pdpn	2.89452	0.020287	0.00700876
Syt16	2.89816	0.0090014	0.0031059
Tada2b	2.90506	0.00112785	0.000388237
Nrn1	2.91331	0.853795	0.293067
Meis2	2.91686	0.298664	0.102392
Tmem200c	2.92331	0.095557	0.0326879
Fam43b	2.929	0.273368	0.0933315
Sh3kbp1	2.93749	0.0152647	0.00519651
Htr6	2.94684	0.0812044	0.0275564
Lsp1	2.95001	0.0243887	0.00826735
Bhlhe22	2.9691	0.18312	0.0616753
Bmp7	2.97892	0.345097	0.115846
Bmp1	3.00035	0.00177037	0.000590054
Prox1	3.0019	0.325264	0.108353
Sctr	3.01554	0.0629796	0.020885
Ube2e3	3.01963	0.000896969	0.000297046
Wee1	3.02284	0.000422575	0.000139794
Bcl9	3.02858	0.0391388	0.0129232
Iqsec1	3.04602	0.0555504	0.0182371
Scaper	3.05463	0.0567187	0.0185681
Dpysl4	3.05886	0.0206976	0.00676645
Zfp647	3.08182	0.00121062	0.000392827
Zfyve28	3.08448	0.0651009	0.0211059
Ttc14	3.10158	0.00154381	0.00049775
Ntrk1	3.10238	0.736091	0.237267
Pias1	3.11879	0.000532303	0.000170676
Elfn1	3.12951	0.0496971	0.0158801
Diras1	3.1329	0.00688135	0.00219648
Col12a1	3.13746	0.119419	0.0380623
Sh3pxd2a	3.15304	0.00670611	0.00212687
Pcdh18	3.1566	0.000651103	0.000206267
Kcnn1	3.1571	0.0665864	0.021091
Anks1b	3.17307	0.0465685	0.0146762
Cacng8	3.17839	0.160875	0.0506151
Ptprn2	3.19193	0.494833	0.155026
Ccdc33	3.1925	0.401088	0.125634
Fign	3.19673	0.00148284	0.000463863
As3mt	3.201	0.000887222	0.00027717
Wnt5a	3.20232	0.172977	0.0540162
Enox2	3.20343	0.0109796	0.00342746
Layn	3.2059	0.0453821	0.0141558
Tm6sf2	3.2076	0.00951137	0.00296526
Nova2	3.21229	0.22037	0.068602
Morn1	3.22559	0.027466	0.00851504
Nrg1	3.22815	0.0821258	0.0254405
Itgb4	3.2371	0.0105466	0.00325805
Amph	3.24381	0.0118374	0.00364923
Ppp1r17	3.24749	0.0086903	0.002676
Efcab6	3.25625	0.0159536	0.00489938
Usp43	3.26737	0.0252822	0.00773776
Ptpn3	3.2715	0.0917267	0.0280381
Fam160a1	3.27571	0.0108119	0.00330064
Fam193b	3.28778	0.000275516	8.38e-05
Ripk4	3.29573	0.467715	0.141915
Bcor	3.30362	0.16232	0.049134
Hspa1a	3.30389	0.00012753	3.86e-05
Rftn1	3.31006	0.00590104	0.00178276
Tbx1	3.31801	0.792323	0.238795
Lemd2	3.32821	0.0113053	0.00339682
Syt2	3.33169	0.944797	0.283579
Foxf2	3.34046	0.954491	0.285736
Kcnj5	3.34563	0.234241	0.0700139
Dtx1	3.3483	0.212603	0.0634956
Sdk2	3.34878	0.184496	0.0550934
Shroom2	3.35707	0.0556186	0.0165676
Adamtsl2	3.35985	0.131978	0.0392809
Phf8	3.37055	0.00195712	0.000580653
Ctsf	3.38202	0.00157249	0.000464956
Sirt4	3.39093	0.000305862	9.02e-05
Fbxo42	3.40075	0.000443839	0.000130512
Palmd	3.41145	0.0034545	0.00101262
Ppp2r2b	3.42832	0.0265555	0.00774593
Troap	3.43422	0.144616	0.0421103
Lmx1a	3.43542	0.916792	0.266864
Cnrip1	3.44011	0.022266	0.00647245
Dll4	3.44398	0.181374	0.052664
Erc2	3.44614	0.122322	0.0354952
Ehbp1l1	3.45257	0.0109244	0.00316414
Tchh	3.45722	0.754882	0.218349
Wnt2b	3.46731	0.126311	0.036429
Fndc5	3.46987	0.00485437	0.00139901
Nupl1	3.47172	0.00105129	0.000302815
Gabra2	3.47204	0.00246504	0.000709968
Erbb4	3.47408	0.0305726	0.0088002
Fgfrl1	3.47687	0.0345013	0.0099231
Rhou	3.48366	0.0348387	0.0100006
Shisa9	3.49142	0.0948831	0.027176
Aldh1l2	3.49198	0.00143234	0.000410178
Fem1b	3.49214	0.00023537	6.74e-05
Sox1	3.49357	0.0242635	0.0069452
Adcy1	3.49764	0.0854504	0.0244308
Olig1	3.4985	0.618837	0.176886
Sugp2	3.50108	0.00119841	0.000342296
Etv4	3.52348	0.0237285	0.0067344
Hap1	3.52631	0.0517427	0.0146733
Trim39	3.53066	0.000239379	6.78e-05
Tnni3	3.53088	0.102187	0.028941
Sorbs3	3.53537	0.0181295	0.00512803
Slco2a1	3.56065	0.0252804	0.00709993
Rhobtb1	3.5631	0.0163214	0.00458069
Nkd2	3.57851	0.218196	0.060974
Cbln2	3.58042	0.0653947	0.0182645
Zfp518b	3.5855	0.0310531	0.00866075
Rhoa	3.61571	0.000346747	9.59e-05
Ngef	3.62098	0.18511	0.0511216
Prpf40b	3.62414	0.000926949	0.000255771
Kcnc1	3.62969	0.378733	0.104343
Lrrtm4	3.64478	0.00297482	0.000816188
Rab3b	3.64542	0.0608889	0.0167029
Ankrd13b	3.64843	0.00113145	0.000310119
Hdc	3.6486	0.00188083	0.000515494
Car4	3.65455	0.424813	0.116242
Mmp14	3.66756	0.00275731	0.000751809
Thsd7a	3.688	0.00346317	0.000939039
Syn2	3.6918	0.3025	0.0819384
Frmpd3	3.69472	0.0720381	0.0194976
Sorcs1	3.70795	0.0454965	0.01227
Aff2	3.71269	0.0223289	0.00601421
Creg2	3.73519	0.0316202	0.00846549
Smug1	3.74717	0.297686	0.0794428
Pcp4l1	3.76864	0.0194776	0.00516834
Rasgrp2	3.775	0.00998688	0.00264553
Pcdhga10	3.77985	0.171219	0.0452979
Gpr85	3.79734	0.0302049	0.00795422
Dusp4	3.79747	0.185932	0.048962
Cdr2l	3.80192	0.00265378	0.000698012
Scn2b	3.81908	0.142501	0.037313
Eya3	3.81994	0.000436868	0.000114365
4930447C04Rik	3.82114	0.19213	0.0502808
Dab2ip	3.82392	0.115563	0.030221
Morc3	3.82429	0.000429284	0.000112252
Setd1b	3.82813	0.000327305	8.55e-05
Ppp6r2	3.83287	0.00067317	0.000175631
Ebf4	3.83973	0.406419	0.105846
Ptk2	3.84614	0.029947	0.00778626
Pank4	3.85084	0.0576676	0.0149753
Pdgfra	3.85595	0.378457	0.0981486
Sema3f	3.85971	0.0073473	0.00190359
Prkcd	3.86127	0.00974453	0.00252366
Cbx4	3.8652	0.0698191	0.0180635
Slc35f1	3.87321	0.0373202	0.00963548
Ccnl2	3.88197	0.000317545	8.18e-05
Yap1	3.88708	0.0433337	0.0111482
Anks6	3.90147	0.00249782	0.000640225
Slc30a3	3.90398	0.542489	0.138958
Gmds	3.90763	0.354575	0.0907392
Ccdc159	3.91	0.000407704	0.000104272
Pou3f3	3.91922	0.536554	0.136903
Slc6a1	3.9197	0.326323	0.083252
Cxxc5	3.91988	0.00595827	0.00152001
Slc7a10	3.92687	0.107873	0.0274704
Wnk2	3.93108	0.0716246	0.0182201
Amt	3.94144	0.000153716	3.9e-05
Gpr153	3.94495	0.119624	0.0303233
Trpc7	3.96613	0.146514	0.0369414
Wif1	3.97363	0.184416	0.0464099
Stk35	3.9859	0.00157468	0.000395062
Lrp5	3.99661	0.00322336	0.000806522
Spats2l	4.00121	0.00273797	0.000684284
Igfbpl1	4.00275	0.0747404	0.0186723
Grin2b	4.00654	0.201177	0.050212
Prss23	4.00656	0.00521032	0.00130045
Ttll4	4.04869	0.000669476	0.000165356
Aatk	4.05418	0.0466126	0.0114974
Arhgap36	4.07649	0.460638	0.112999
Gria3	4.08569	0.0329036	0.00805338
Acrbp	4.10193	0.00149712	0.000364979
Ptx3	4.11602	0.00175703	0.000426876
Cyp4f16	4.11895	0.0103772	0.00251938
Srgap3	4.13019	0.0127556	0.00308839
Alas2	4.142	0.0149159	0.00360114
Lrrtm1	4.15367	0.0458386	0.0110357
Tmem59l	4.15506	0.0964009	0.0232009
Fgf14	4.18308	0.0728743	0.0174212
Zfp626	4.18729	0.000775549	0.000185215
Rccd1	4.19459	0.000375416	8.95e-05
Lmo3	4.19518	0.0354961	0.00846116
Taf1a	4.20849	0.000498614	0.000118478
Camk2a	4.21194	0.0131042	0.00311121
Serpine1	4.21299	0.023162	0.00549776
Kif19a	4.24027	0.293593	0.0692393
Bmpr1b	4.24319	0.0149696	0.00352792
Rspo2	4.25201	0.0621168	0.0146088
Prkg2	4.27155	0.0563834	0.0131997
Prps1	4.2849	0.00586393	0.00136851
Pbk	4.31048	0.0371856	0.0086268
Pde11a	4.31612	0.122649	0.0284164
Aff3	4.33613	0.0769129	0.0177377
Cnnm2	4.35282	0.00156794	0.000360212
Peg3	4.357	0.00174102	0.000399591
Rasl11a	4.35841	0.00146444	0.000336004
Mical2	4.36708	0.00934877	0.00214074
Mkx	4.37565	0.266166	0.060829
Fbxo2	4.39837	0.030922	0.00703034
Slc4a10	4.41265	0.018055	0.00409164
Caskin1	4.41434	0.0106241	0.00240673
Lrrc45	4.41701	0.00176701	0.000400047
Rufy4	4.42827	0.0813874	0.018379
Ly6h	4.44548	0.179223	0.0403158
Sv2c	4.45147	0.323222	0.0726103
Rims2	4.46861	0.097187	0.0217488
Nell2	4.47261	0.00715602	0.00159996
Ttbk1	4.48318	0.306484	0.0683631
Crym	4.49776	0.102967	0.0228929
Jarid2	4.50278	0.00105192	0.000233615
Zbtb33	4.52058	0.00195135	0.000431658
Sbsn	4.56942	0.039861	0.00872343
Lhx1	4.5804	0.23539	0.0513908
Cacna1c	4.59228	0.325886	0.0709639
Ryr3	4.61564	0.155829	0.0337612
Camsap3	4.63595	0.0162508	0.00350538
Cadps2	4.65446	0.025821	0.00554757
Faah	4.6582	0.0124799	0.00267913
Foxl2	4.67295	0.487748	0.104377
Myo3b	4.68247	0.302178	0.0645339
Stx1b	4.69108	0.0187952	0.00400659
Islr2	4.70421	0.676135	0.14373
Exd2	4.70749	0.000595225	0.000126442
Sema4f	4.71346	0.00378079	0.000802126
Kif5c	4.71421	0.109284	0.0231819
Nrxn1	4.73661	0.0563482	0.0118963
Nr4a3	4.74251	0.0605653	0.0127707
Wipf3	4.74254	0.071504	0.0150771
Mark1	4.74334	0.026793	0.00564855
Smoc1	4.74341	0.182895	0.0385577
Pola1	4.7484	0.0223948	0.00471627
Rasal1	4.76843	0.0541513	0.0113562
Rprd1b	4.77901	0.000524018	0.00010965
Epas1	4.79535	0.0802295	0.0167307
4931409K22Rik	4.80936	0.119065	0.024757
Tmem164	4.82646	0.0538743	0.0111623
Bcorl1	4.82997	0.00603619	0.00124974
Gria1	4.8377	0.0290182	0.00599834
Heatr5a	4.84658	0.000582791	0.000120248
Dvl1	4.8595	0.000407226	8.38e-05
Fndc1	4.86395	0.308461	0.0634178
Acbd4	4.87474	0.000669307	0.000137301
Pcdh19	4.88427	0.382242	0.0782599
Pcdh8	4.88495	0.407022	0.0833215
Elp4	4.89259	0.0026	0.000531417
Kcna4	4.90355	0.157409	0.0321011
Prickle1	4.90429	0.100443	0.0204807
Ceacam1	4.91365	0.276814	0.0563357
Plcb2	4.94439	0.0854489	0.017282
Cyp4f17	5.00289	0.0126042	0.00251938
Gpm6a	5.01315	0.00318214	0.00063476
Kctd16	5.01914	0.0812439	0.0161868
Pcdhga4	5.02216	0.552124	0.109937
Coro2b	5.04167	0.135576	0.0268912
Kcnk3	5.0482	0.495527	0.0981592
Cnnm1	5.05082	0.073294	0.0145113
Nrgn	5.05583	0.164775	0.0325911
Zcchc7	5.08045	0.00095954	0.000188869
Cpxm2	5.08641	0.107418	0.0211185
Mtus2	5.09928	0.0834929	0.0163735
Eif4ebp1	5.10803	0.000791617	0.000154975
Abcc9	5.11155	0.0107935	0.00211158
App	5.11671	0.00297998	0.000582402
Clcn1	5.13971	0.00788171	0.00153349
Cacng3	5.14972	0.122406	0.0237695
A830018L16Rik	5.1571	0.00809217	0.00156913
Lrrn2	5.15826	0.297058	0.0575888
Eif4ebp2	5.17046	0.00055932	0.000108176
Mecom	5.17368	0.711188	0.137463
Chst8	5.18463	0.460935	0.0889042
Lcor	5.23783	0.00076531	0.000146112
Ahrr	5.25404	0.0715426	0.0136167
Tln2	5.27611	0.00443219	0.000840049
Smtnl2	5.27668	0.0616433	0.0116822
C1ql1	5.31238	0.341037	0.0641967
Zdhhc22	5.31818	0.587	0.110376
Ppfia2	5.34647	0.00327085	0.000611777
Adck5	5.37088	0.00101766	0.000189477
Thy1	5.39174	0.0219969	0.00407974
Slc35d3	5.39321	0.0225097	0.0041737
Rpf1	5.39624	0.0752932	0.0139529
Chd5	5.42981	0.533939	0.0983348
Kdm5b	5.44419	0.00149228	0.000274105
Rfwd3	5.46071	0.000551379	0.000100972
Meis3	5.4689	0.313301	0.0572877
Cacnb3	5.47222	0.00452543	0.000826983
Fcho2	5.47515	0.00708199	0.00129348
Acta1	5.48016	0.110332	0.020133
Hcn4	5.48488	0.746316	0.136068
F13a1	5.50232	0.0791782	0.01439
Bfsp1	5.50268	0.016591	0.00301508
Rrnad1	5.50684	0.000285805	5.19e-05
Calb1	5.50953	0.0104941	0.00190472
Eci1	5.51649	0.00035802	6.49e-05
Cxcl14	5.52058	0.432043	0.0782606
Caly	5.52999	0.399841	0.0723042
Scai	5.55705	0.00083498	0.000150256
Arid2	5.56866	0.000756463	0.000135843
Slc4a1	5.57384	0.0184711	0.00331389
Acsl4	5.57945	0.0095887	0.00171857
Pcdhga8	5.58533	0.371349	0.0664865
Tjp1	5.597	0.168105	0.0300349
4930402H24Rik	5.60793	0.0398048	0.00709794
Tmem185b	5.61187	0.00164248	0.00029268
Pnck	5.61587	0.0355042	0.00632212
Pcdhgb7	5.61659	0.24666	0.0439162
Pcdhgb6	5.62327	0.282942	0.0503163
S100a10	5.65963	0.0218448	0.00385975
Arhgap39	5.66254	0.0107642	0.00190095
Mapk8ip2	5.67818	0.15944	0.0280795
Plch1	5.69607	0.00543756	0.000954616
Plce1	5.70982	0.159848	0.0279953
Plxna2	5.71085	0.0748422	0.0131053
Kdm6b	5.72284	0.00213801	0.000373593
Itga11	5.72464	0.418024	0.0730219
Rnf138	5.75341	0.000582797	0.000101296
Prom1	5.77244	0.111284	0.0192785
Cdk5r2	5.77615	0.784802	0.135869
Mlxipl	5.80953	0.232965	0.0401004
P2rx2	5.82567	0.0414	0.00710648
Cacna1i	5.82762	0.898609	0.154198
Adcyap1	5.83901	0.830801	0.142285
Atp2b2	5.84091	0.432255	0.0740047
Wnt3	5.85516	0.808375	0.138062
Synpr	5.86815	0.119557	0.0203738
C1ql3	5.87059	0.0699888	0.0119219
Hey1	5.88172	0.0207504	0.00352795
Jag1	5.89972	0.024357	0.00412849
Pik3c3	5.91348	0.00349079	0.000590311
Schip1	5.92126	0.059878	0.0101124
Chrna7	5.96728	0.0475646	0.00797089
Cck	6.00615	0.148166	0.0246691
Kcnh3	6.00981	0.255943	0.0425875
Amd1	6.01555	0.00132179	0.000219728
Adamts5	6.01676	0.0103917	0.00172713
Mpp2	6.02078	0.165432	0.0274769
Col11a2	6.02163	0.0269461	0.00447487
Zfp748	6.02762	0.00120822	0.000200448
Plekhh1	6.03281	0.068384	0.0113353
Insrr	6.03967	0.651289	0.107835
Hcfc1	6.04	0.00904078	0.00149682
Tfcp2l1	6.04063	0.0881173	0.0145875
Sgsm1	6.04497	0.0230107	0.00380658
Fjx1	6.05286	0.0896564	0.0148123
Parm1	6.06439	0.0211893	0.00349406
Napepld	6.08323	0.000791811	0.000130163
Dctn1	6.08411	0.00132306	0.000217462
Cacng4	6.09943	0.56357	0.0923971
Kcnb1	6.1082	0.728109	0.119202
Abi3	6.10884	0.0274506	0.00449359
Pctp	6.10927	0.00547277	0.000895813
Slc7a3	6.11263	0.00719501	0.00117707
Nbl1	6.11505	0.0171564	0.0028056
Olfm2	6.12839	0.0862462	0.0140732
1810013L24Rik	6.13765	0.000747149	0.000121732
Clic4	6.14856	0.00178295	0.000289978
Hck	6.16718	0.319065	0.051736
Cav2	6.16754	0.0185739	0.00301156
Fsd1	6.22098	0.0045081	0.00072466
Cacna2d3	6.23534	0.219336	0.0351762
Kcnq1	6.24527	0.852576	0.136516
Hdac4	6.25047	0.00728978	0.00116628
Lef1	6.25415	0.410214	0.0655908
Rad9b	6.27711	0.0012135	0.000193322
Crtc1	6.28763	0.0591117	0.00940128
Rab34	6.28918	0.00151045	0.000240167
Pde10a	6.29671	0.121813	0.0193455
Cd40	6.3016	0.377756	0.0599461
Nfatc3	6.30227	0.000903487	0.000143359
Bdnf	6.35163	0.263474	0.0414814
Dkk3	6.35304	0.0436971	0.00687814
Cbln1	6.36256	0.551968	0.0867524
Hipk2	6.3829	0.00167196	0.000261944
Grik2	6.38586	0.0956316	0.0149755
Lamc3	6.39298	0.263923	0.0412833
Efnb3	6.42706	0.132618	0.0206343
Cdc42ep4	6.42995	0.00372716	0.000579656
Entpd7	6.44121	0.00207622	0.000322333
Kcnj4	6.45372	0.541411	0.0838912
Pde7b	6.45609	0.0156475	0.00242368
Rtbdn	6.47384	0.561636	0.0867547
Tmem229a	6.47463	0.0158805	0.00245273
Sema5b	6.47703	0.863823	0.133367
Snapc4	6.53309	0.000731589	0.000111982
Cckbr	6.5332	0.171273	0.0262158
Mad2l2	6.55303	0.0396133	0.00604504
Arrb1	6.55519	0.00525082	0.000801018
Lrrfip1	6.59346	0.00399283	0.000605574
Plk4	6.60837	0.000485054	7.34e-05
Tmem163	6.61711	0.32564	0.0492118
Astn2	6.61989	0.329829	0.049824
Kcnd3	6.62037	0.731702	0.110523
Mical3	6.62678	0.0184988	0.00279152
Kcna2	6.63002	0.868851	0.131048
Cpa4	6.64776	0.00257473	0.000387308
Nxph4	6.65574	0.371561	0.0558256
Pcdhgb2	6.66871	0.707977	0.106164
Vat1l	6.6802	0.100647	0.0150665
Esco2	6.69055	0.00340857	0.000509461
Lmtk3	6.69334	0.0425743	0.00636069
Chst1	6.7145	0.271252	0.0403979
Stmn4	6.7308	0.0352505	0.0052372
Scrt2	6.75046	0.953121	0.141194
Pear1	6.76804	0.420629	0.0621493
Slc6a6	6.76877	0.0308683	0.0045604
Hhat	6.7837	0.0347381	0.00512082
Sh3rf1	6.7884	0.0145961	0.00215015
Drp2	6.79636	0.0336655	0.00495346
Ltbp1	6.80313	0.0096058	0.00141197
Pcdhb9	6.80322	0.00214149	0.000314776
Nrg3	6.85069	0.0197206	0.00287863
St7	6.86641	0.00208533	0.0003037
Stxbp1	6.86801	0.00777139	0.00113153
Pdgfb	6.88703	0.472128	0.0685532
Zfp503	6.8888	0.527745	0.0766091
Cyth3	6.89894	0.00431956	0.00062612
Zfp28	6.90428	0.00105931	0.000153428
Depdc1b	6.9162	0.00209587	0.000303038
Kcnj6	6.92386	0.564639	0.0815498
Tns1	6.92568	0.0118865	0.00171629
Myo5b	6.93058	0.888616	0.128217
Csmd3	6.93105	0.107885	0.0155654
Gas7	6.9388	0.0402421	0.00579958
Arsg	6.94969	0.0242303	0.00348653
Iqsec3	6.96212	0.609991	0.0876157
Fam124a	6.96514	0.20076	0.0288235
Ston2	6.99005	0.0627108	0.00897145
Ppic	7.00636	0.037731	0.00538525
Phf1	7.00951	0.000315428	4.5e-05
Unc13d	7.00971	0.000938782	0.000133926
Thbs3	7.04056	0.000730451	0.000103749
Rbm26	7.0539	0.000679996	9.64e-05
Nup50	7.06099	0.000571234	8.09e-05
Atp7a	7.06789	0.00328208	0.000464365
Pdk3	7.08061	0.0285329	0.00402971
Ppp1r1b	7.09666	0.10876	0.0153255
Ncan	7.0975	0.316192	0.0445497
Cdh23	7.10102	0.669582	0.0942939
Cramp1l	7.12993	0.00134884	0.00018918
Nhlh2	7.16167	0.249147	0.0347889
Igfbp5	7.19423	0.16243	0.0225778
Rnf32	7.20044	0.00975479	0.00135475
Appbp2	7.20467	0.0010261	0.000142421
Rmrp	7.21481	0.000132031	1.83e-05
Nmnat2	7.26072	0.116509	0.0160464
Ccdc92	7.26709	0.0361898	0.00497996
Dlgap1	7.27444	0.0643419	0.00884493
Sh3rf3	7.30208	0.234157	0.0320672
Lhfpl3	7.32327	0.186723	0.0254973
Spon1	7.32351	0.484456	0.0661508
Lrrc4b	7.34533	0.416079	0.0566454
Adarb2	7.35157	0.751018	0.102158
Lmo7	7.37123	0.00309918	0.000420443
Akr7a5	7.37167	0.00256781	0.000348335
Pfkfb2	7.37211	0.00149523	0.000202823
Pard3b	7.38465	0.0384546	0.00520736
Dlg2	7.39983	0.0455701	0.00615826
Cacna1e	7.41804	0.948237	0.127828
Ddn	7.424	0.495431	0.0667337
Golga7b	7.42413	0.0875855	0.0117974
Igfbp3	7.42494	0.0528975	0.0071243
Col18a1	7.42567	0.145894	0.0196473
Alk	7.4391	0.954041	0.128247
Tanc1	7.44111	0.0179141	0.00240745
Unc5b	7.44686	0.187221	0.0251409
Adamts2	7.45706	0.176349	0.0236486
C2cd4c	7.49571	0.0124631	0.0016627
Hexdc	7.49731	0.00102799	0.000137115
Cacna2d2	7.49934	0.3349	0.0446573
Kcnk9	7.51111	0.878923	0.117016
Zfp335	7.51572	0.00863499	0.00114892
Cadm2	7.52875	0.0105292	0.00139853
Mex3c	7.5457	0.000668549	8.86e-05
Fgfr2	7.56506	0.0729626	0.00964468
Usp51	7.57167	0.00145664	0.00019238
Nrp1	7.57693	0.0436514	0.00576109
Sobp	7.57825	0.15875	0.0209481
Msh6	7.58862	0.000711054	9.37e-05
Slc1a1	7.60127	0.00555482	0.000730775
Clasrp	7.61108	0.000681953	8.96e-05
Fbxl2	7.61472	0.00599987	0.00078793
Iqgap2	7.62296	0.0147689	0.00193742
Wscd2	7.62638	0.430258	0.0564171
Qrfpr	7.64177	0.0582432	0.00762169
Has2	7.65786	0.00944668	0.00123359
Syde1	7.69237	0.00623157	0.000810097
Pdzd4	7.71094	0.0841644	0.0109149
Klf15	7.7201	0.0465892	0.00603479
Foxp4	7.72156	0.379971	0.0492091
Rnf169	7.76644	0.00117679	0.000151523
Zswim1	7.78257	0.000311303	4e-05
Copz2	7.78798	0.0551175	0.00707725
Fbxo30	7.81714	0.000513586	6.57e-05
Ntf3	7.83853	0.797404	0.101729
Chd3	7.85886	0.00281805	0.000358583
Fbxl16	7.86983	0.669092	0.0850199
Bmp3	7.86992	0.404902	0.0514493
Mmp28	7.87334	0.141461	0.0179671
Itga3	7.87883	0.00781424	0.000991802
Cdyl2	7.87916	0.00930588	0.00118107
Spock2	7.88761	0.0236097	0.00299327
Klf4	7.89315	0.0109989	0.00139347
Ptprd	7.89599	0.0231488	0.00293172
Fam122b	7.91115	0.00385576	0.000487383
Lrpap1	7.93932	0.00212159	0.000267225
Hhip	7.94978	0.0245356	0.00308633
Ube2v2	7.96894	0.000753065	9.45e-05
Fyco1	7.97404	0.00480909	0.000603093
Adrb1	7.97731	0.1821	0.0228272
Shank3	7.98532	0.175739	0.0220078
Qsox2	7.99147	0.213827	0.0267569
Rdh13	8.01005	0.0290352	0.00362484
Dusp27	8.01538	0.0189596	0.0023654
Vstm2l	8.0218	0.772422	0.0962903
Tead1	8.02501	0.185554	0.023122
Kcnab1	8.02899	0.0657149	0.0081847
Ksr2	8.04907	0.285611	0.0354837
Pwwp2a	8.04937	0.00126206	0.00015679
Mettl17	8.05174	0.0015947	0.000198057
Pdlim1	8.05201	0.0093697	0.00116365
Klhl13	8.0527	0.0068002	0.000844463
Adm	8.05612	0.0108242	0.0013436
Zfp599	8.06678	0.00210683	0.000261174
Grik1	8.07289	0.0242242	0.00300068
Tmem179	8.08863	0.404646	0.0500265
Kcnj11	8.09228	0.00625379	0.000772809
Mfsd8	8.10465	0.000731039	9.02e-05
Rims4	8.10777	0.600513	0.0740663
Gp1bb	8.13583	0.43381	0.053321
Dock9	8.13867	0.0676976	0.00831801
Fam189a1	8.15345	0.15153	0.0185848
Nr6a1	8.16055	0.187351	0.0229581
Pcdhga1	8.19152	0.975526	0.11909
Lmo2	8.20787	0.615929	0.0750412
Slc22a17	8.24915	0.0140234	0.00169998
Lrch2	8.27468	0.0361843	0.00437289
Stag3	8.27726	0.00401208	0.000484711
Sox7	8.29131	0.722563	0.0871471
Ythdf2	8.31849	0.00070624	8.49e-05
Neo1	8.31944	0.0710426	0.00853935
Jag2	8.32107	0.0554451	0.00666321
Cmtm8	8.39427	0.0160727	0.00191473
Cfp	8.40773	0.00601512	0.000715428
Gli3	8.40816	0.212915	0.0253225
Mul1	8.44995	0.0337514	0.00399427
Gcat	8.45852	0.018587	0.00219742
Lama3	8.45878	0.0942618	0.0111437
Mmrn1	8.46051	0.00297066	0.000351121
Ppp1r16b	8.46223	0.094201	0.0111319
Slc38a4	8.47538	0.0985222	0.0116245
Zmynd15	8.49198	0.302336	0.0356026
Huwe1	8.49577	0.0501667	0.00590491
Btbd11	8.49746	0.633833	0.0745909
Slc25a27	8.50709	0.00308928	0.000363142
Tmem120b	8.52215	0.00135523	0.000159025
Trim59	8.53854	0.00221437	0.000259338
Tgfa	8.54298	0.207604	0.0243011
Neto1	8.56246	0.0130853	0.00152822
Pde4a	8.5947	0.747559	0.0869791
Slc29a3	8.60077	0.0066396	0.000771977
Pcbp3	8.60669	0.188799	0.0219363
Thbd	8.60723	0.486713	0.056547
Tmem184c	8.60817	0.00235289	0.000273332
Cd1d1	8.6331	0.194716	0.0225546
Slc25a39	8.6414	0.00295325	0.000341756
Ssr2	8.67037	0.00128985	0.000148765
Pcdhga2	8.70568	0.978427	0.112389
Lrp8	8.76083	0.0110161	0.00125743
Col27a1	8.77046	0.289756	0.0330378
Lrtm2	8.78152	0.322069	0.0366758
Col4a2	8.80034	0.315985	0.035906
Camta1	8.82472	0.923483	0.104647
Prrx2	8.82667	0.414755	0.0469888
Raph1	8.84944	0.00278895	0.000315156
Sephs1	8.84967	0.00335219	0.000378792
Jam2	8.85498	0.00517762	0.000584713
Pak7	8.90977	0.113709	0.0127623
Cnot7	8.92156	0.000503176	5.64e-05
Mmp17	8.93365	0.0892625	0.00999171
Ogt	8.94034	0.0022347	0.000249957
Rbp1	8.94192	0.00966327	0.00108067
Cabp7	8.94343	0.732889	0.0819472
Actr5	8.94439	0.328412	0.0367171
Nefl	8.9787	0.936652	0.104319
Ccdc39	8.98269	0.0202622	0.0022557
Rab9	8.98936	0.0201084	0.00223691
Colec12	8.99122	0.0718129	0.00798701
Gins2	8.9998	0.00354077	0.000393427
Efnb1	9.00607	0.191911	0.0213091
Skap2	9.01776	0.150917	0.0167355
Uhrf1bp1	9.02005	0.00128243	0.000142175
Aspm	9.02289	0.00179205	0.000198612
Fzd10	9.04992	0.626457	0.0692224
Sh2d5	9.05139	0.02011	0.00222176
Fxyd6	9.06083	0.30838	0.0340344
Lrfn2	9.07544	0.923584	0.101767
Ptchd1	9.0986	0.197621	0.0217199
Gng2	9.10888	0.00317779	0.000348867
Pcdhga5	9.11383	0.937564	0.102873
Zfp780b	9.13025	0.00280802	0.000307551
Cnksr3	9.13618	0.00921599	0.00100873
Kank3	9.14272	0.154775	0.0169288
Myb	9.16795	0.0102652	0.00111968
Zfp606	9.19398	0.00148506	0.000161525
Elavl4	9.19854	0.157701	0.0171441
Prelp	9.20615	0.0157177	0.00170731
Dzip1	9.212	0.0124489	0.00135138
Slc1a4	9.21334	0.00630533	0.000684369
Pcdhgc4	9.25408	0.240493	0.0259878
Rnf150	9.25931	0.0373862	0.00403769
Slc39a10	9.29534	0.00107669	0.000115831
Senp1	9.31416	0.00788962	0.000847057
Myo9b	9.31443	0.00144638	0.000155284
Ssh3	9.33943	0.00129223	0.000138363
Cops6	9.34195	0.000523149	5.6e-05
Cbx7	9.34876	0.00428436	0.000458281
Cux1	9.3737	0.00776928	0.000828838
Rbm19	9.37701	0.0503883	0.0053736
Napb	9.38323	0.00158823	0.000169263
Lingo3	9.38482	0.419517	0.0447016
Laptm5	9.43466	0.00976393	0.0010349
St8sia3	9.44548	0.281142	0.0297647
Pdk1	9.45081	0.00492212	0.000520814
Fhad1	9.45164	0.076092	0.00805066
Pth1r	9.48706	0.702088	0.0740048
Rpp30	9.50099	0.0283893	0.00298803
Nrcam	9.52044	0.211341	0.0221987
Sh3yl1	9.53252	0.00151333	0.000158755
C1qa	9.54677	0.693128	0.0726034
Me2	9.55325	0.00128247	0.000134244
Cggbp1	9.556	0.00110334	0.000115461
Nfia	9.56452	0.123595	0.0129222
Cpxm1	9.56848	0.90511	0.0945929
Htr7	9.58	0.127424	0.0133011
Ntn4	9.61691	0.0534949	0.00556259
Dagla	9.62625	0.149994	0.0155818
Mob1a	9.64037	0.000884022	9.17e-05
Tmem108	9.64211	0.0819544	0.00849963
Sytl5	9.64617	0.0422444	0.00437939
Sall4	9.64935	0.0420116	0.00435382
Tmem37	9.65851	0.0609413	0.00630959
Wdr86	9.68439	0.31798	0.0328343
Stx5a	9.69755	0.000810715	8.36e-05
Dlgap3	9.75179	0.845996	0.0867529
Cxcr4	9.76164	0.202165	0.0207101
Whrn	9.76358	0.164657	0.0168644
Nptx2	9.78608	0.441241	0.0450887
Rbm38	9.81473	0.0038179	0.000388997
Daam2	9.82954	0.0610409	0.00620994
Utp20	9.84065	0.00785808	0.000798532
Lrrk1	9.84807	0.112731	0.011447
Ephb3	9.85757	0.30877	0.0313232
Ptprn	9.87578	0.285325	0.0288914
1190005I06Rik	9.91214	0.104759	0.0105687
C1qc	9.92374	0.478403	0.0482079
Vgll4	9.92477	0.00369032	0.000371829
Xrcc5	9.92602	0.00183255	0.000184621
Zcchc12	9.93783	0.206551	0.0207843
Srrm3	9.97299	0.45264	0.0453866
B4galnt4	10.0093	0.0199297	0.00199111
Tfap2c	10.0138	0.768042	0.0766983
Tert	10.1125	0.0784596	0.00775866
Tcf7l1	10.1197	0.0664663	0.00656802
Gdap1	10.1318	0.0223595	0.00220686
Svil	10.1435	0.00981253	0.00096737
Nsd1	10.1517	0.00193149	0.000190263
Dcaf4	10.1932	0.00173518	0.000170229
Phyhd1	10.2076	0.00106324	0.000104161
Rnf168	10.2602	0.00101474	9.89e-05
Dlgap2	10.261	0.776457	0.0756705
Leprotl1	10.2722	0.0012758	0.000124199
Rab37	10.2978	0.982107	0.0953708
Irf5	10.302	0.119272	0.0115776
Pcdhgb4	10.3104	0.790383	0.0766591
Zfp692	10.3258	0.00170298	0.000164924
Gfpt2	10.3387	0.0646969	0.00625774
Gjd2	10.3491	0.360828	0.0348657
Naa15	10.3544	0.00106256	0.000102619
Fank1	10.3566	0.0164681	0.00159011
Notch3	10.3594	0.0309583	0.00298843
Sema6a	10.3813	0.035333	0.00340351
Arhgef4	10.4227	0.159911	0.0153426
Dpyd	10.4278	0.00306267	0.000293701
Zfp160	10.4368	0.00152463	0.000146083
Gramd1a	10.4517	0.00247626	0.000236925
Macrod1	10.4625	0.643864	0.0615404
Hsd11b2	10.4865	0.0250909	0.0023927
Kcnj3	10.4919	0.00612198	0.000583493
Srpx	10.506	0.159348	0.0151673
Tril	10.5358	0.102689	0.00974661
Pitpnm3	10.5393	0.123862	0.0117524
Pdyn	10.5437	0.818123	0.0775936
Fat1	10.5606	0.0131337	0.00124366
Zfp239	10.5773	0.00279509	0.000264254
Macrod2	10.5854	0.0800167	0.00755919
Irx3	10.6156	0.994366	0.0936699
Slc18a2	10.6536	0.820536	0.0770199
Prnp	10.7042	0.00217914	0.000203578
Pdlim3	10.7797	0.197423	0.0183143
Ap3b2	10.7924	0.0191424	0.00177369
Erg	10.8108	0.490985	0.045416
Zfp60	10.8549	0.00201049	0.000185215
Prrg3	10.8611	0.0616125	0.00567276
Ssbp2	10.8837	0.00217672	0.000199998
Unc5d	10.8838	0.0741824	0.00681587
Zmym3	10.8998	0.00550649	0.000505193
Tceal5	10.9175	0.116289	0.0106516
Slc5a5	10.9482	0.113546	0.0103712
Dlk2	10.9808	0.0141354	0.00128729
Cds1	10.9844	0.0239949	0.00218446
Lims2	11.0105	0.268007	0.024341
Crabp2	11.0406	0.0705655	0.00639146
Papln	11.0497	0.159744	0.0144569
Grb10	11.0664	0.0148705	0.00134375
Dgat1	11.0917	0.0157913	0.00142371
Klf12	11.1416	0.00719651	0.000645915
Fbln1	11.1488	0.104319	0.00935696
Grm8	11.1754	0.755875	0.0676374
Ppm1j	11.2069	0.0420479	0.00375196
Slc50a1	11.2136	0.00249581	0.000222569
Cdca2	11.2273	0.00233113	0.00020763
Pde1c	11.2297	0.629774	0.0560812
Apcdd1	11.2419	0.0682795	0.00607367
Snrnp70	11.2465	0.00159429	0.000141759
Prph	11.2594	0.216215	0.019203
Map3k1	11.2847	0.00253372	0.000224527
Emilin2	11.3321	0.188911	0.0166704
Bmp6	11.3593	0.87164	0.0767335
Rsrc1	11.3643	0.221539	0.0194944
Gdf10	11.3678	0.485444	0.0427033
Psmb3	11.3929	0.000998019	8.76e-05
Irf8	11.4125	0.801148	0.0701989
Fbxl5	11.4184	0.00112357	9.84e-05
Igdcc4	11.4202	0.243348	0.0213085
Clip2	11.4725	0.00733448	0.00063931
Pdxk	11.5344	0.00271675	0.000235535
Clic6	11.5503	0.433272	0.0375119
Amotl1	11.5515	0.0520817	0.00450865
Cdca7	11.5587	0.0221974	0.00192041
Ccdc80	11.5681	0.00904818	0.000782168
Eml1	11.5864	0.507818	0.043829
Mfge8	11.5966	0.00490744	0.000423179
Plvap	11.5973	0.0122176	0.00105349
Ranbp17	11.6337	0.458223	0.0393877
D5Ertd579e	11.6373	0.00317117	0.000272502
Tmem229b	11.6514	0.10625	0.00911907
Rimbp2	11.6667	0.0815543	0.00699034
Plod3	11.6707	0.00360325	0.000308742
B3gat2	11.7186	0.0498925	0.00425753
Nfrkb	11.723	0.00120631	0.000102901
Jph4	11.7693	0.106531	0.00905162
Dicer1	11.7969	0.00145112	0.000123008
Tmem132d	11.8058	0.226404	0.0191774
Samd3	11.8074	0.0159225	0.00134852
Maoa	11.8153	0.0288621	0.00244277
Plp1	11.833	0.109954	0.0092921
Gli2	11.8452	0.337288	0.0284747
Samd11	11.8522	0.595208	0.0502194
Pcgf5	11.8527	0.0486887	0.0041078
Smad2	11.8657	0.00241194	0.00020327
Col1a1	11.8678	0.303544	0.0255772
Pde4dip	11.8715	0.0988365	0.00832555
Stxbp6	11.8867	0.100469	0.00845227
Csmd2	11.9236	0.929137	0.0779244
Clasp2	11.9251	0.00198944	0.000166827
Dapk2	11.9644	0.0205721	0.00171945
1700017B05Rik	11.9835	0.00994343	0.00082976
Fst	11.9861	0.130703	0.0109045
Sgcb	11.9889	0.0216959	0.00180967
Fads6	11.9991	0.535769	0.0446506
Stc2	12.0037	0.707628	0.0589508
Ccdc60	12.0537	0.124216	0.0103052
Il4ra	12.0739	0.0103209	0.000854812
Inhba	12.0779	0.0289362	0.00239579
Rgs16	12.0962	0.0370828	0.00306565
Dio3	12.1118	0.842491	0.0695597
Stox2	12.1156	0.172982	0.0142777
Rbpms2	12.1349	0.0152525	0.00125692
Dok6	12.1482	0.0289439	0.00238256
Olfm1	12.1833	0.926136	0.0760165
Zfyve21	12.1836	0.00111845	9.18e-05
Dgkk	12.2009	0.907129	0.0743495
Dpp10	12.2034	0.0201735	0.00165311
Pip5k1b	12.2329	0.163153	0.0133372
Otud7b	12.2689	0.0686225	0.00559319
1190002N15Rik	12.3053	0.005421	0.000440541
Inf2	12.3134	0.00315224	0.000256001
Zfp467	12.3293	0.281143	0.0228029
Adra1a	12.3357	0.243998	0.0197797
Mageh1	12.3448	0.00126181	0.000102214
Dock3	12.3802	0.139476	0.0112661
Spr	12.4096	0.805399	0.0649014
Npnt	12.4177	0.0918595	0.00739746
Hk1	12.4366	0.00654285	0.000526095
Vgf	12.4692	0.0931494	0.00747033
Prdx4	12.4822	0.002189	0.000175369
Lrsam1	12.5049	0.00162037	0.000129579
Pde12	12.5181	0.00164518	0.000131424
Fbxo41	12.5223	0.0248057	0.00198093
Adamts8	12.5243	0.223627	0.0178554
Prkag1	12.5304	0.263922	0.0210625
Maneal	12.5489	0.143455	0.0114317
Camk2n1	12.5767	0.502634	0.0399655
Dixdc1	12.6277	0.00397879	0.000315085
Ret	12.6487	0.81937	0.0647789
Zranb3	12.6698	0.00253996	0.000200473
Cbln3	12.6889	0.00196123	0.000154562
Arsb	12.7017	0.00725006	0.000570794
Eml2	12.7583	0.00464115	0.000363776
Dtx4	12.7897	0.0206459	0.00161426
Evi5l	12.8325	0.155139	0.0120895
Abcb1a	12.8365	0.11851	0.00923221
Atp8a2	12.8431	0.632083	0.0492158
Adam15	12.9171	0.00291027	0.000225304
Slc17a6	12.9315	0.312894	0.0241962
Elavl3	12.9367	0.0328823	0.00254179
Fnip2	12.9517	0.0122455	0.000945474
Edar	12.9699	0.273005	0.0210492
Slc22a8	12.9748	0.113274	0.00873031
Kcnh2	12.9807	0.921357	0.0709791
Foxo6	12.9821	0.601468	0.0463305
Prkab2	13.0198	0.000941328	7.23e-05
Nuak1	13.0225	0.0977594	0.00750697
Hcn1	13.0231	0.00716445	0.000550134
Rnf146	13.0574	0.00135794	0.000103998
Tspan7	13.0764	0.136966	0.0104742
Riiad1	13.1004	0.306882	0.0234253
Mapk1ip1	13.1139	0.000845848	6.45e-05
Farp1	13.1412	0.0393438	0.00299393
Tmem28	13.1468	0.309972	0.0235778
Ubxn10	13.1566	0.286789	0.0217981
Creld1	13.1717	0.000941776	7.15e-05
Emp2	13.1853	0.0172581	0.00130889
Kctd15	13.1892	0.122293	0.00927223
Armcx2	13.2069	0.0629087	0.00476333
Col5a1	13.2335	0.348243	0.0263153
Prok2	13.2483	0.511606	0.0386166
Usp33	13.2666	0.00145549	0.000109711
Usp11	13.2752	0.0855725	0.00644606
Gal	13.2776	0.601209	0.04528
Sgce	13.2859	0.0440838	0.00331808
Eri1	13.2863	0.00324686	0.000244377
Mapk8ip3	13.3274	0.0019044	0.000142894
Kpna2	13.329	0.000767752	5.76e-05
Atg9b	13.3638	0.20155	0.0150818
Efhd2	13.364	0.00891042	0.000666746
Ajap1	13.3702	0.694878	0.0519723
Sfmbt1	13.377	0.00977605	0.00073081
Ppfibp2	13.3958	0.127496	0.00951757
Nipsnap1	13.4451	0.00155602	0.000115731
Tef	13.4593	0.003427	0.00025462
Chchd6	13.4606	0.126894	0.00942707
Rnf165	13.4608	0.109501	0.0081348
Prr16	13.4948	0.0162788	0.0012063
Tbc1d8b	13.5333	0.062427	0.00461285
Lats2	13.5568	0.00948084	0.00069934
Rai2	13.6217	0.678053	0.0497774
Slc24a4	13.6297	0.961816	0.0705678
Adra2c	13.692	0.502168	0.0366758
Mknk1	13.7134	0.00194849	0.000142087
Eef2	13.7169	0.00162721	0.000118628
Ogdhl	13.725	0.31624	0.0230412
Gap43	13.7854	0.139072	0.0100884
Zscan18	13.8041	0.0152315	0.0011034
Wnt9a	13.8217	0.142543	0.0103129
Rassf10	13.8229	0.438115	0.031695
Foxk1	13.8245	0.0238508	0.00172525
Nin	13.8626	0.0409161	0.00295154
Cygb	13.8931	0.0184391	0.00132722
Chd7	13.9171	0.105526	0.00758246
Efcab5	13.9293	0.0464898	0.00333756
Sdc3	13.9314	0.130509	0.00936801
Man1a2	13.9809	0.00223592	0.000159927
Cacna1b	13.9882	0.959393	0.0685861
Ankrd16	13.9923	0.00143869	0.00010282
Thada	14.0053	0.00366286	0.000261534
Lin28b	14.0233	0.864049	0.0616151
Kif4	14.0323	0.0614696	0.00438058
Orai2	14.0593	0.00191233	0.000136019
Slc24a3	14.1318	0.157381	0.0111367
Plekhg3	14.1846	0.0172879	0.00121878
Adcy4	14.2069	0.36751	0.0258684
Lime1	14.2289	0.00209951	0.000147553
Osbp2	14.2617	0.164686	0.0115474
Tox2	14.2758	0.806463	0.0564917
Zfp263	14.3079	0.00320593	0.000224067
Araf	14.3371	0.00517745	0.000361123
Gnb4	14.3529	0.00708899	0.000493906
Arc	14.3945	0.293513	0.0203906
Zfp655	14.4084	0.0012809	8.89e-05
Fzd3	14.4106	0.00614879	0.000426684
Golga4	14.4209	0.00174882	0.00012127
Zfp518a	14.4274	0.323887	0.0224494
Slc30a10	14.5212	0.0211692	0.00145781
Zfp697	14.5389	0.129054	0.00887646
Tub	14.5967	0.172453	0.0118145
Syn3	14.7299	0.408727	0.0277481
Podn	14.7433	0.131013	0.00888625
Nbas	14.7569	0.00422799	0.000286509
Amot	14.79	0.291701	0.0197228
Ush1c	14.7983	0.518501	0.035038
Ets1	14.8231	0.354411	0.0239094
Plekha6	14.8363	0.392048	0.0264249
Adora2a	14.8515	0.0430095	0.00289597
Hps1	14.8578	0.00200339	0.000134838
Thpo	14.8639	0.03829	0.00257603
Reep1	14.8686	0.419737	0.0282297
Taz	14.8976	0.00234832	0.000157631
Bcam	14.8991	0.0418569	0.00280935
Dhrs3	14.9173	0.0578015	0.00387479
Mxra7	15.0066	0.00380582	0.000253609
Jph1	15.0423	0.152891	0.010164
Las1l	15.0497	0.0103651	0.000688725
Smo	15.0628	0.01825	0.00121159
Camk1g	15.0647	0.748734	0.0497013
Ppa1	15.0827	0.0017613	0.000116776
Zfyve26	15.1134	0.00151527	0.00010026
Dnaja4	15.1166	0.00800718	0.000529694
Shank2	15.1211	0.782749	0.0517655
Scamp5	15.1619	0.0199418	0.00131525
Fam78a	15.1664	0.0375011	0.00247264
Gramd4	15.1932	0.00723253	0.000476037
Syt13	15.2016	0.900166	0.0592152
Chrm4	15.2054	0.145573	0.0095738
Pcmtd2	15.2099	0.00646553	0.000425087
Nfic	15.2316	0.30963	0.0203281
Micall2	15.2355	0.0814352	0.0053451
Lrp2	15.2621	0.120583	0.00790087
Gprin2	15.2755	0.940232	0.0615516
Chl1	15.2912	0.0413075	0.00270139
Bsn	15.299	0.117765	0.00769752
Zfp384	15.3318	0.00140899	9.19e-05
Plcg2	15.3322	0.159471	0.0104011
Tns3	15.3682	0.143002	0.00930508
Zfp661	15.3835	0.00127067	8.26e-05
Kalrn	15.4349	0.523075	0.0338891
Fam76b	15.4606	0.000890529	5.76e-05
Krt73	15.4689	0.683248	0.0441692
Dgkz	15.4802	0.0243911	0.00157564
Chrnb4	15.508	0.1975	0.0127353
Ccl27a	15.5124	0.000677892	4.37e-05
Mtmr9	15.5356	0.520513	0.0335045
Megf8	15.5586	0.0159595	0.00102577
Phc2	15.6111	0.071144	0.00455727
Met	15.626	0.11535	0.00738196
Eno4	15.6447	0.0217828	0.00139234
Gypc	15.652	0.00430182	0.000274842
Arhgef11	15.6535	0.13781	0.0088038
E130311K13Rik	15.7228	0.00274707	0.000174719
Hook1	15.7248	0.00950058	0.000604179
Plagl1	15.7355	0.368449	0.0234151
Casp8ap2	15.7478	0.00159136	0.000101053
S1pr5	15.7602	0.310152	0.0196794
Ptprz1	15.7939	0.0485077	0.00307129
Pmaip1	15.8185	0.0573738	0.00362701
Bicc1	15.8278	0.0233737	0.00147675
Ankrd10	15.84	0.00392244	0.000247628
Tekt1	15.852	0.647021	0.0408165
2010300C02Rik	15.8689	0.179158	0.0112898
Cachd1	15.8711	0.022095	0.00139215
Lrr1	15.8756	0.00132402	8.34e-05
Mfsd2a	15.8766	0.0113212	0.000713076
Impa1	15.9327	0.00136862	8.59e-05
Klhl29	15.9372	0.682113	0.0427999
Aif1l	15.9377	0.0471216	0.00295662
Scarf2	15.9705	0.560159	0.0350747
Glt1d1	15.9738	0.382584	0.0239508
Podxl2	15.9783	0.0200232	0.00125315
Dock11	16.0301	0.015156	0.000945467
Map3k12	16.0441	0.00144076	8.98e-05
Rnf123	16.0552	0.00284235	0.000177036
Tcerg1l	16.0607	0.561232	0.0349445
Zfp652	16.0753	0.00204394	0.000127148
Zswim3	16.1151	0.00136978	8.5e-05
Cyp46a1	16.1515	0.273535	0.0169356
Cdca7l	16.1524	0.0268492	0.00166224
Sdccag8	16.1528	0.00415878	0.000257465
Uaca	16.2082	0.104578	0.00645213
Dcc	16.2232	0.137585	0.00848079
Sarm1	16.2389	0.0905385	0.00557541
Trmt12	16.2783	0.00299533	0.000184008
Ripk3	16.2976	0.552475	0.0338991
Ptprh	16.3042	0.193894	0.0118923
Fgfr3	16.3421	0.233628	0.0142961
Exoc6	16.3481	0.228714	0.0139902
Mecp2	16.351	0.121558	0.00743424
Syt15	16.3518	0.649511	0.0397211
Fam172a	16.3717	0.528775	0.0322982
Tnfrsf11a	16.3829	0.452948	0.0276477
Fbln2	16.3947	0.283527	0.0172938
Syt3	16.4059	0.218889	0.0133421
Crb2	16.4084	0.314052	0.0191397
Pnp	16.4121	0.00252506	0.000153853
Hydin	16.4542	0.622965	0.0378604
Nefh	16.4571	0.314045	0.0190826
Rab11fip5	16.464	0.0222134	0.00134921
Marcks	16.4746	0.0631725	0.00383453
Xkr7	16.5268	0.726642	0.0439674
Snx22	16.5528	0.00588059	0.000355263
Ankrd27	16.5956	0.0160365	0.00096631
Ttc26	16.5984	0.00239514	0.000144299
Grrp1	16.6217	0.436629	0.0262686
Cetn3	16.6416	0.000842064	5.06e-05
Itgb2	16.6512	0.749666	0.0450218
Tspan14	16.6549	0.00346493	0.000208042
Tmem161b	16.6551	0.0016322	9.8e-05
Cables2	16.6628	0.176038	0.0105647
Neurl1a	16.6652	0.434803	0.0260905
Arhgap29	16.6745	0.929026	0.0557152
Arhgap23	16.6819	0.112623	0.00675122
Pcdhgb5	16.6957	0.918743	0.0550288
Adamts20	16.7354	0.0224093	0.00133904
Esrrg	16.7825	0.73614	0.0438637
Fgf11	16.8089	0.136788	0.00813784
Cd9	16.8243	0.0175751	0.00104463
Grtp1	16.8417	0.00954175	0.000566555
Slc24a2	16.8455	0.137672	0.00817266
Mmp25	16.8744	0.890069	0.0527467
Zfp946	16.8969	0.00133823	7.92e-05
[truncated: 9,600 more rows]
