# Supplementary material for: Elp2 mutations perturb the epitranscriptome and lead to a complex neurodevelopmental phenotype
Source: Nat Commun. 2021 May 11;12:2678. doi: 10.1038/s41467-021-22888-5 (PMC8113450; doi:10.1038/s41467-021-22888-5)
Supplement: Supplementary file 5 — Supplementary Data 3 [file 41467_2021_22888_MOESM5_ESM.xlsx]

## Sheet: DE peptides
	Gene symbol	Uniprot ID	logFC	Average expression	t	p-value	adj .p-value	B
tr|Q9CR49|Q9CR49_MOUSE.LLVVYPWTH.+2	Hbb-y	Q9CR49	2.63994	16.9468	52.8904	5.27703e-10	6.64906e-06	0.727408
tr|D3Z7M5|D3Z7M5_MOUSE.KPYVVNDLEAEASLPEKK.+3	Nop16	D3Z7M5	-2.93919	16.9851	-26.2144	6.3945e-08	9.17652e-05	0.25579
sp|Q6R891|NEB2_MOUSE.ETQAQYQALER.+2	Ppp1r9b	Q6R891	2.19643	17.3317	30.0109	2.27949e-08	8.01685e-05	0.137438
sp|TRYP_PIG.IITHPNFNGNTLDNDIMLIKLSSPATLNSR.+4	#N/A	sp|TRYP_PIG.IITHPNFNGNTLDNDIMLIKLSSPATLNSR.+4	2.91804	19.6966	17.4932	1.02702e-06	0.000305268	-0.111967
sp|Q9CWJ9|PUR9_MOUSE.NIPEDAADMAR.+2	Atic	Q9CWJ9	-1.80538	15.9368	-24.8204	8.01125e-08	9.17652e-05	-0.273125
sp|P42932|TCPQ_MOUSE.DMLEASILDTYLGK.+2	Cct8	P42932	-2.1912	16.6623	-19.4194	4.2352e-07	0.000213454	-0.347882
sp|Q9DCD0|6PGD_MOUSE.WTAISALEYGMPVTLIGEAVFAR.+3	Pgd	Q9DCD0	1.94682	14.934	21.2332	2.24372e-07	0.000157061	-0.369789
sp|P80318|TCPG_MOUSE.AMTGVEQWPYR.+2	Cct3	P80318	-1.39753	16.6476	-27.1233	4.45503e-08	9.17652e-05	-0.491267
sp|Q7TT37|ELP1_MOUSE.ALVLAQIR.+2	Elp1	Q7TT37	-1.25032	17.1702	-29.5161	2.54503e-08	8.01685e-05	-0.537846
sp|Q7TT37|ELP1_MOUSE.VDIIETSVKPSILEAQK.+3	Elp1	Q7TT37	-1.28777	16.1271	-25.3842	6.90601e-08	9.17652e-05	-0.686994
sp|Q9R0P5|DEST_MOUSE.EILVGDVGATITDPFK.+2	Dstn	Q9R0P5	1.58425	16.4948	19.6865	3.69022e-07	0.000213454	-0.75145
tr|E9QKZ2|E9QKZ2_MOUSE.IFTMAEVYGIR.+2	Ipo9	E9QKZ2	-1.48424	16.1503	-20.8978	2.49167e-07	0.000165237	-0.758001
sp|P54775|PRS6B_MOUSE.ENAPAIIFIDEIDAIATK.+2	Psmc4	P54775	1.61905	16.3742	18.7015	5.16938e-07	0.000248954	-0.790276
sp|Q7TT37|ELP1_MOUSE.VFLENVETFVK.+2	Elp1	Q7TT37	-1.17749	17.2143	-25.1608	7.32148e-08	9.17652e-05	-0.840883
sp|Q9JIX8|ACINU_MOUSE.ISNIVHISNLVRPF.+3	Acin1	Q9JIX8	-1.29985	16.4459	-22.1276	1.70959e-07	0.00013463	-0.868804
sp|Q7TT37|ELP1_MOUSE.IVTVVPQDTK.+2	Elp1	Q7TT37	-0.985481	17.552	-29.8649	2.35437e-08	8.01685e-05	-0.869384
sp|Q9D0E1|HNRPM_MOUSE.MVPTGMGASLER.+2	Hnrnpm	Q9D0E1	-1.22235	18.0406	-23.1862	1.25612e-07	0.000113051	-0.905624
sp|P62849|RS24_MOUSE.KQMVIDVLHPGK.+3	Rps24	P62849	1.50533	16.3068	18.1563	6.2761e-07	0.00026397	-0.936238
sp|Q05186|RCN1_MOUSE.EIVVLETLEDIDK.+2	Rcn1	Q05186	2.91481	17.7901	9.05002	6.37919e-05	0.00139646	-1.05139
sp|P26350|PTMA_MOUSE.VAEDDEDDDVDTKKQK.+4	Ptma	P26350	1.7432	15.8357	14.3953	2.85291e-06	0.000350575	-1.05956
sp|Q9D0E1|HNRPM_MOUSE.MGPAMGPALGAGIER.+2	Hnrnpm	Q9D0E1	-1.06743	17.1001	-23.6042	1.11639e-07	0.000108204	-1.07209
sp|P54071|IDHP_MOUSE.GRPTSTNPIASIF.+2	Idh2	P54071	-1.40664	16.2315	-17.4715	8.07357e-07	0.000287678	-1.09561
sp|Q9CZX0|ELP3_MOUSE.ILALVPPWTR.+2	Elp3	Q9CZX0	-2.20793	16.4141	-11.5254	1.43639e-05	0.000716319	-1.10149
sp|Q810B6|ANFY1_MOUSE.ESGAAEQVDNK.+2	Ankfy1	Q810B6	-1.21959	16.0277	-20.0396	3.28322e-07	0.000206843	-1.10176
sp|P61089|UBE2N_MOUSE.YFHVVIAGPQDSPFEGGTFK.+3	Ube2n	P61089	2.26604	16.8848	10.8274	2.11874e-05	0.000850196	-1.15494
sp|P60670|NPL4_MOUSE.PLPVEYLIIDITTTFPK.+3	Nploc4	P60670	-1.60942	13.3006	-14.094	3.27221e-06	0.000364865	-1.17648
tr|Q3TUE1|Q3TUE1_MOUSE.MVMIQDGPQNTGADKPLR.+3	Fubp1	Q3TUE1	-1.55035	16.2063	-14.5504	2.66123e-06	0.000350575	-1.2243
tr|D3YYT0|D3YYT0_MOUSE.MFVLTVAAENQVPLAK.+2	Cdh2	D3YYT0	1.51513	16.485	14.716	2.48143e-06	0.000350161	-1.243
tr|E9PWE8|E9PWE8_MOUSE.GVNSFMVYMAYK.+2	Dpysl3	E9PWE8	-1.75891	16.3293	-12.4155	8.18425e-06	0.000557414	-1.29264
sp|Q7TT37|ELP1_MOUSE.TTPELEIVLQK.+2	Elp1	Q7TT37	-1.20744	16.62	-17.2481	8.7827e-07	0.000287678	-1.35038
sp|O70194|EIF3D_MOUSE.NMVQFNLQTLPK.+2	Eif3d	O70194	-1.2842	15.7693	-16.0261	1.41939e-06	0.000305268	-1.36136
sp|Q9JLV5|CUL3_MOUSE.GLTEQEVETILDK.+2	Cul3	Q9JLV5	1.8173	19.7404	10.5455	2.49495e-05	0.00093283	-1.38133
sp|O08553|DPYL2_MOUSE.FQMPDQGMTSADDFFQGTK.+2	Dpysl2	O08553	-1.66075	16.1657	-11.9881	9.96363e-06	0.000609713	-1.42967
sp|P09411|PGK1_MOUSE.IQLINNMLDK.+2	Pgk1	P09411	-1.45201	16.7163	-13.6137	4.18451e-06	0.000415156	-1.43237
sp|Q03958|PFD6_MOUSE.LLGPVLVK.+2	Pfdn6	Q03958	1.75103	16.4795	11.5107	1.40355e-05	0.000710231	-1.43322
sp|P56480|ATPB_MOUSE.GFQQILAGEYDHLPEQAFYMVGPIEEAVAK.+3	Atp5b	P56480	1.22828	17.0207	16.0434	1.4094e-06	0.000305268	-1.4391
tr|A0A0R4J170|A0A0R4J170_MOUSE.TLMNTIMQLR.+2	Smarca4	A0A0R4J170	0.982813	17.0239	19.4057	4.05546e-07	0.000213454	-1.49609
sp|Q8R464|CADM4_MOUSE.FQLEEFSPR.+2	Cadm4	Q8R464	1.32521	16.1647	14.2663	3.02448e-06	0.000358566	-1.49871
sp|Q61598|GDIB_MOUSE.IYKVPSTEAEALASSLMGLFEK.+3	Gdi2	Q61598	1.3352	16.2016	13.7848	3.77774e-06	0.000382545	-1.54157
sp|Q7TT37|ELP1_MOUSE.VLVTVFR.+2	Elp1	Q7TT37	-0.760478	17.6412	-24.8509	7.94639e-08	9.17652e-05	-1.54217
sp|Q9JMH6|TRXR1_MOUSE.IPVTDEEQTNVPYIYAIGDILEGKLELTPVAIQAGR.+4	Txnrd1	Q9JMH6	1.61572	15.0605	11.2843	1.36746e-05	0.000700408	-1.54625
sp|Q99JY9|ARP3_MOUSE.DITYFIQQLLR.+2	Actr3	Q99JY9	1.62192	17.383	11.6706	1.32838e-05	0.000695089	-1.5506
sp|P40124|CAP1_MOUSE.SGPKPFSAPKPQTSPSPK.+4	Cap1	P40124	1.39208	16.3107	13.1078	5.24262e-06	0.000449341	-1.55234
sp|P38647|GRP75_MOUSE.LYSPSQIGAFVLMK.+2	Hspa9	P38647	-1.17263	15.9236	-15.5034	1.76176e-06	0.000308308	-1.55713
[ RT-Cal protein ].IITHPNFNGNTLDND.+2	#N/A	[ RT-Cal protein ].IITHPNFNGNTLDND.+2	1.3008	20.0204	12.0934	8.80832e-06	0.000566249	-1.55779
sp|Q9CR68|UCRI_MOUSE.GVAGALRPLLQGAVPAASEPPVLDVK.+3	Uqcrfs1	Q9CR68	1.95056	16.0157	9.54051	4.62235e-05	0.00123685	-1.56771
sp|ALBU_HUMAN.KVPQVSTPTLVEVSR.+3	#N/A	sp|ALBU_HUMAN.KVPQVSTPTLVEVSR.+3	1.39423	15.9072	12.5704	6.84953e-06	0.000505096	-1.61485
sp|Q9QXB9|DRG2_MOUSE.YALVWGTSTK.+2	Drg2	Q9QXB9	1.11801	16.1525	15.6929	1.62776e-06	0.000306116	-1.61854
sp|P12787|COX5A_MOUSE.EIYPYVIQELRPTLNELGISTPEELGLDKV.+3	Cox5a	P12787	1.19041	16.9616	14.7559	2.42957e-06	0.00034947	-1.61898
tr|F8WGL3|F8WGL3_MOUSE.EDLVFIFWAPENAPLK.+2	Cfl1	F8WGL3	1.47275	16.1194	11.7818	1.05605e-05	0.000627652	-1.63424
sp|P52480|KPYM_MOUSE.GDVVIVLTGWRPGSGFTNTMR.+3	Pkm	P52480	-1.41598	17.1863	-12.3699	8.64774e-06	0.000566249	-1.64475
tr|F8WGL3|F8WGL3_MOUSE.KNIILEEGKEILVGDVGQTVDDPYTTFVK.+4	Cfl1	F8WGL3	1.54854	15.4418	11.0204	1.59001e-05	0.000733849	-1.6565
sp|Q922B2|SYDC_MOUSE.EIVDAAEDYAKER.+3	Dars	Q922B2	1.65876	16.2556	10.226	2.93379e-05	0.0010045	-1.69928
sp|Q03265|ATPA_MOUSE.NVQAEEMVEFSSGLK.+2	Atp5a1	Q03265	1.16857	16.2149	14.2108	3.10188e-06	0.000358566	-1.70623
sp|P14152|MDHC_MOUSE.EVGVYEALKDDSWLK.+3	Mdh1	P14152	-0.737985	18.5066	-23.7187	1.08128e-07	0.000108204	-1.72457
sp|P16858|G3P_MOUSE.VIISAPSADAPMFVMGVNHEK.+3	Gapdh	P16858	-0.956101	20.0891	-12.8005	6.09474e-06	0.00048298	-1.72853
sp|P70168|IMB1_MOUSE.SDFDMVDYLNELR.+2	Kpnb1	P70168	-0.996354	16.2952	-16.3077	1.2669e-06	0.000305268	-1.74024
sp|Q9D0E1|HNRPM_MOUSE.MGPLGLDHMASSIER.+3	Hnrnpm	Q9D0E1	-1.09708	17.2931	-14.8901	2.2908e-06	0.00034362	-1.74574
tr|Q6ZWZ4|Q6ZWZ4_MOUSE.EELSNVLAAMR.+2	Rpl36	Q6ZWZ4	1.40192	15.9084	11.416	1.27311e-05	0.000685735	-1.75981
sp|O08795|GLU2B_MOUSE.ILIEEWK.+2	Prkcsh	O08795	-1.02249	16.906	-15.5422	1.73331e-06	0.000308308	-1.78103
sp|O70194|EIF3D_MOUSE.SVYSWDIVVQR.+2	Eif3d	O70194	-1.25028	15.9301	-12.5737	6.83802e-06	0.000505096	-1.78862
sp|Q8R2U4|NTM1A_MOUSE.LLLPLFR.+2	Ntmt1	Q8R2U4	1.08929	17.8678	14.6143	2.6873e-06	0.000350575	-1.78948
sp|Q9CZX0|ELP3_MOUSE.SYSPSDLIELVAR.+2	Elp3	Q9CZX0	-1.18991	15.6696	-13.1464	5.13233e-06	0.000449341	-1.79538
sp|Q8R1Q8|DC1L1_MOUSE.DAVFIPAGWDNDKK.+3	Dync1li1	Q8R1Q8	-0.899517	15.7713	-17.1913	8.97436e-07	0.000287678	-1.81507
sp|Q99MN1|SYK_MOUSE.LTMFLTDSNNIK.+2	Kars	Q99MN1	-0.930683	16.2823	-16.5724	1.14046e-06	0.000305268	-1.82502
sp|Q9ERD7|TBB3_MOUSE.VREEYPDRIMNTFSVVPSPK.+4	Tubb3	Q9ERD7	2.05873	16.916	7.64799	0.000175448	0.00238989	-1.8293
sp|Q8BWR2|PITH1_MOUSE.GLAYGLYLR.+2	Pithd1	Q8BWR2	1.52224	16.6438	10.255	2.88274e-05	0.000999207	-1.83125
tr|Q3TUE1|Q3TUE1_MOUSE.GRPAPGFHHGDGPGNAVQEIMIPASK.+4	Fubp1	Q3TUE1	-0.787357	16.8914	-19.3824	4.0877e-07	0.000213454	-1.85302
sp|P50518|VATE1_MOUSE.IQMSNLMNQAR.+2	Atp6v1e1	P50518	1.03175	16.5889	14.4485	2.78546e-06	0.000350575	-1.88124
sp|P20357|MTAP2_MOUSE.APHWTSASLTEAAAHPHSPEMK.+4	Map2	P20357	-0.860931	15.6718	-17.1454	9.13263e-07	0.000287678	-1.88896
sp|Q8VDP4|CCAR2_MOUSE.AAYNPGQAVPWNAVK.+2	Ccar2	Q8VDP4	-1.20679	15.947	-12.2314	8.16502e-06	0.000557414	-1.88996
sp|P10126|EF1A1_MOUSE.YYVTIIDAPGHRDFIK.+4	Eef1a1	P10126	2.14584	18.6536	7.07771	0.0002769	0.00309124	-1.89524
sp|Q8VEK3|HNRPU_MOUSE.YNILGTNTIMDK.+2	Hnrnpu	Q8VEK3	-0.645874	19.5844	-15.2985	1.92119e-06	0.000329283	-1.899
sp|Q9JJU8|SH3L1_MOUSE.ENNAVYAFLGLTAPPGSK.+2	Sh3bgrl	Q9JJU8	1.31259	16.7952	11.1879	1.54937e-05	0.000728435	-1.91332
sp|Q02053|UBA1_MOUSE.KLAYVAAGDLAPINAFIGGLAAQEVMK.+3	Uba1	Q02053	0.902592	15.6856	16.1017	1.37645e-06	0.000305268	-1.91454
sp|P19324|SERPH_MOUSE.DQAVENILLSPLVVASSLGLVSLGGK.+3	Serpinh1	P19324	1.85973	16.6198	7.97552	0.000136696	0.00208519	-1.92293
sp|P02772|FETA_MOUSE.NPFMYAPAILSLAAQYDK.+3	Afp	P02772	-2.34305	16.2933	-6.18581	0.00060153	0.00493442	-1.95791
sp|P70168|IMB1_MOUSE.KVQHQDALQISDVVMASLLR.+4	Kpnb1	P70168	-0.971694	16.2142	-14.5561	2.65448e-06	0.000350575	-1.96599
sp|P17427|AP2A2_MOUSE.EMAEAFAGEIPK.+2	Ap2a2	P17427	-0.880777	15.969	-15.9353	1.47295e-06	0.000305268	-1.97244
sp|Q9CZX0|ELP3_MOUSE.LYPTLVIR.+2	Elp3	Q9CZX0	-1.35529	17.0217	-10.4437	2.57446e-05	0.000954064	-1.98863
sp|P09411|PGK1_MOUSE.VADKIQLINNMLDK.+3	Pgk1	P09411	-0.835425	16.3841	-16.678	1.0941e-06	0.000305268	-1.99116
sp|P16254|SRP14_MOUSE.VLLESEQFLTELTR.+2	Srp14	P16254	1.37918	15.9573	10.0678	2.88142e-05	0.000999207	-1.99136
sp|P38647|GRP75_MOUSE.ERVEAVNMAEGIIHDTETK.+4	Hspa9	P38647	-0.890542	16.2398	-15.6102	1.68473e-06	0.000307647	-1.99432
sp|P17182|ENOA_MOUSE.AAVPSGASTGIYEALELRDNDKTR.+4	Eno1	P17182	2.24084	17.7158	6.3179	0.000533456	0.00459374	-1.99791
sp|Q9D0E1|HNRPM_MOUSE.VGEVTYVELLMDAEGK.+2	Hnrnpm	Q9D0E1	-0.922472	17.2869	-15.0658	2.12261e-06	0.000342883	-2.00987
sp|P97351|RS3A_MOUSE.LMELHGEGGSSGK.+3	Rps3a1	P97351	-0.564196	18.2412	-25.487	6.72381e-08	9.17652e-05	-2.01623
sp|O55042|SYUA_MOUSE.TVEGAGNIAAATGFVK.+2	Snca	O55042	1.56052	15.8338	8.74952	7.51446e-05	0.00150443	-2.03722
tr|A0A0A6YX18|A0A0A6YX18_MOUSE.YNIIPVLSDILQESVK.+2	Atp6v1h	A0A0A6YX18	1.18805	15.9771	11.3174	1.34215e-05	0.000695089	-2.04061
sp|P58252|EF2_MOUSE.GHVFEESQVAGTPMFVVK.+3	Eef2	P58252	-0.707422	19.0502	-16.7389	1.06835e-06	0.000305268	-2.04677
sp|Q8K310|MATR3_MOUSE.VVHIMDFQR.+3	Matr3	Q8K310	-0.640031	17.7339	-21.5064	2.06249e-07	0.000152867	-2.04927
sp|P54276|MSH6_MOUSE.TLVAHYPPVQILFEK.+3	Msh6	P54276	-0.739343	16.379	-17.6757	7.48195e-07	0.000287678	-2.09609
sp|P80314|TCPB_MOUSE.LKGSGNLEAIHVIK.+3	Cct2	P80314	1.13081	16.3005	11.4468	1.2482e-05	0.000683671	-2.10418
sp|P62915|TF2B_MOUSE.APDLFPSDFKFDTPVDKLPQL.+3	Gtf2b	P62915	1.0944	16.6451	11.8432	1.00404e-05	0.000609713	-2.10536
tr|Q3TML0|Q3TML0_MOUSE.NKPEDYQGGR.+2	Pdia6	Q3TML0	1.17445	15.8895	10.9661	1.64077e-05	0.000749047	-2.11046
sp|P54728|RD23B_MOUSE.NQPQFQQMR.+2	Rad23b	P54728	-0.850529	16.783	-15.1825	2.01871e-06	0.000334681	-2.11475
sp|Q61881|MCM7_MOUSE.LFGDVVQELLPEYK.+2	Mcm7	Q61881	-1.44008	16.5561	-9.01955	6.51142e-05	0.00141944	-2.12722
sp|Q569Z6|TR150_MOUSE.GSESSKPWPDATTYGAGSASR.+3	Thrap3	Q569Z6	-0.806268	16.1477	-15.7506	1.58924e-06	0.000306116	-2.14103
sp|Q02053|UBA1_MOUSE.NFPNAIEHTLQWAR.+3	Uba1	Q02053	-0.593506	18.3947	-22.5785	1.49667e-07	0.000125721	-2.14444
sp|Q8CCK0|H2AW_MOUSE.AGGKEFLETVK.+3	Macroh2a2	Q8CCK0	0.796984	17.0809	15.9753	1.44905e-06	0.000305268	-2.14578
sp|Q9D8S9|BOLA1_MOUSE.LVHEALSEELAGPVHALAIQAK.+4	Bola1	Q9D8S9	1.00034	15.5074	12.5627	6.87636e-06	0.000505096	-2.14827
sp|P12382|PFKAL_MOUSE.NEWGSLLEELVK.+2	Pfkl	P12382	-1.34611	15.6739	-9.30198	4.64434e-05	0.00123718	-2.15426
sp|Q6P5F9|XPO1_MOUSE.EPEVLSTMAIIVNK.+2	Xpo1	Q6P5F9	-0.944516	16.3997	-13.3102	4.73793e-06	0.000442207	-2.15515
sp|Q60865|CAPR1_MOUSE.SFMALSQDIQK.+2	Caprin1	Q60865	-0.735747	17.7834	-17.3582	8.42468e-07	0.000287678	-2.15606
sp|Q60864|STIP1_MOUSE.FMNPFNLPNLYQK.+2	Stip1	Q60864	-1.00433	16.3496	-12.4419	7.31716e-06	0.000517174	-2.16184
sp|Q9CWL8|CTBL1_MOUSE.TIFPLFMK.+2	Ctnnbl1	Q9CWL8	-1.28927	15.7786	-9.65914	3.66843e-05	0.00107996	-2.16357
sp|O55057|PDE6D_MOUSE.ILWQGTEDLSVPGVEHEAR.+3	Pde6d	O55057	0.961852	15.333	12.9255	5.72486e-06	0.000468398	-2.16495
sp|P51880|FABP7_MOUSE.PTVIISQEGGK.+2	Fabp7	P51880	1.69706	16.6754	7.44314	0.000206019	0.00260269	-2.17668
sp|P48771|CX7A2_MOUSE.LFQEDNGMPVHLK.+3	Cox7a2	P48771	1.10926	15.3804	11.1248	1.49736e-05	0.000722978	-2.17816
sp|Q62446|FKBP3_MOUSE.FKGTETISK.+2	Fkbp3	Q62446	0.753053	16.6042	16.4842	1.18089e-06	0.000305268	-2.18135
sp|Q7M6Y3|PICAL_MOUSE.LVSDDLDSSLANLVGNLGIGNGTTK.+3	Picalm	Q7M6Y3	1.1358	15.7164	10.8361	1.77003e-05	0.000776681	-2.18266
sp|Q924C1|XPO5_MOUSE.NLPWLFK.+2	Xpo5	Q924C1	-1.18868	16.0734	-10.3611	2.35728e-05	0.000900776	-2.1839
tr|Q5SUT0|Q5SUT0_MOUSE.AAVEWFDGK.+2	Ewsr1	Q5SUT0	-1.68431	17.1944	-7.46463	0.000202542	0.00258042	-2.18646
sp|Q01853|TERA_MOUSE.VINQILTEMDGMSTK.+2	Vcp	Q01853	-0.953789	16.7797	-12.819	6.03834e-06	0.000481538	-2.20039
sp|P54276|MSH6_MOUSE.SAAVSASSPEAK.+2	Msh6	P54276	-0.653404	16.7722	-18.607	5.34406e-07	0.000248954	-2.2184
sp|P68433|H31_MOUSE.AQDFKTDLR.+2	H3c1	P68433	0.941441	16.0005	12.7848	6.14315e-06	0.000483773	-2.2207
sp|Q9CQJ2|PIHD1_MOUSE.LVIGGPQQLYHLDATVPLR.+3	Pih1d1	Q9CQJ2	0.750682	15.9456	15.9875	1.4419e-06	0.000305268	-2.22536
sp|P68040|RACK1_MOUSE.DGQAMLWDLNEGK.+2	Rack1	P68040	1.33046	19.3513	8.5406	9.06233e-05	0.0016477	-2.23443
sp|B9EJ86|OSBL8_MOUSE.GIDLGDIQSSIESIK.+2	Osbpl8	B9EJ86	0.803011	15.7346	14.5915	2.61298e-06	0.000350575	-2.26256
sp|P70168|IMB1_MOUSE.GDQENVHPDVMLVQPR.+3	Kpnb1	P70168	-0.850806	16.4163	-13.8288	3.70058e-06	0.000379084	-2.2639
sp|P53994|RAB2A_MOUSE.EHGLIFMETSAK.+2	Rab2a	P53994	0.840555	16.1636	13.968	3.46833e-06	0.000367191	-2.26635
sp|P67984|RL22_MOUSE.SKITVTSEVPFSK.+3	Rpl22	P67984	1.20488	16.0454	9.69872	3.57549e-05	0.0010701	-2.26775
tr|Q3V117|Q3V117_MOUSE.LLNASGSTSTPAPSR.+2	Acly	Q3V117	-1.33424	15.931	-8.74038	7.21492e-05	0.00148441	-2.27852
sp|P20029|BIP_MOUSE.DAGTIAGLNVMR.+2	Hspa5	P20029	-0.905474	18.0758	-12.9673	5.91137e-06	0.000477457	-2.28147
sp|P63017|HSP7C_MOUSE.HWPFMVVNDAGRPK.+3	Hspa8	P63017	-1.83347	18.4746	-6.45686	0.000471095	0.00428268	-2.28725
sp|P14733|LMNB1_MOUSE.DQMQQQLSDYEQLLDVK.+3	Lmnb1	P14733	-0.995549	16.087	-11.6061	1.14275e-05	0.000660488	-2.28834
sp|P05201|AATC_MOUSE.NFGLYNER.+2	Got1	P05201	1.08665	16.7213	10.6116	2.03188e-05	0.000836658	-2.29313
sp|P06837|NEUM_MOUSE.KGEGDAAPSEEKAGSAETESAAK.+4	Gap43	P06837	1.36113	16.066	8.5195	8.77818e-05	0.00162178	-2.29492
tr|A0A384DV79|A0A384DV79_MOUSE.KQPPKEPSEVPTPK.+3	Hmga1	A0A384DV79	1.27936	15.6668	8.87399	6.22741e-05	0.00139075	-2.31197
sp|P07901|HS90A_MOUSE.DNSTMGYMAAK.+2	Hsp90aa1	P07901	-0.906263	17.0666	-12.6015	6.74128e-06	0.000505096	-2.31507
sp|P80314|TCPB_MOUSE.AGADEERAETAR.+3	Cct2	P80314	1.34504	17.0228	8.59843	8.70048e-05	0.00161636	-2.31812
sp|Q91ZW3|SMCA5_MOUSE.ESEITDEDIDGILER.+2	Smarca5	Q91ZW3	-0.805277	16.9359	-14.0553	3.33112e-06	0.000367191	-2.32967
tr|Q4FE56|Q4FE56_MOUSE.DGLTISFTK.+2	Usp9x	Q4FE56	0.746734	16.6903	15.1352	2.06013e-06	0.000337112	-2.33262
sp|Q8QZY1|EIF3L_MOUSE.MLGYFSLVGLLR.+2	Eif3l	Q8QZY1	-1.18797	13.9987	-9.36712	4.43534e-05	0.00120964	-2.33992
sp|P63038|CH60_MOUSE.ALMLQGVDLLADAVAVTMGPK.+3	Hspd1	P63038	-1.50182	15.616	-7.50006	0.000192115	0.00251241	-2.34452
sp|Q9D5V5|CUL5_MOUSE.VFVSLPTELEDLIPEVEEFYKK.+3	#N/A	Q9D5V5	1.21519	14.9783	9.06921	5.42664e-05	0.00132376	-2.35647
tr|A0A0R4J0Z1|A0A0R4J0Z1_MOUSE.IDATSASMLASK.+2	Pdia4	A0A0R4J0Z1	-0.778407	17.3822	-14.4018	2.84457e-06	0.000350575	-2.36031
tr|G5E866|G5E866_MOUSE.DTPGHGSGWAETPR.+3	Sf3b1	G5E866	-0.623708	17.087	-17.8934	6.90555e-07	0.000280677	-2.36605
tr|Q8BTS0|Q8BTS0_MOUSE.LMEEIMSEKENK.+3	Ddx5	Q8BTS0	-1.04977	16.6227	-10.4813	2.1921e-05	0.000857777	-2.36819
sp|P06837|NEUM_MOUSE.AGDAPSEEKKGEGDAAPSEEK.+4	Gap43	P06837	1.45411	15.7312	7.60067	0.000177486	0.00240101	-2.37514
sp|TRYP_PIG.IDVLEGNEQFINAAK.+2	#N/A	sp|TRYP_PIG.IDVLEGNEQFINAAK.+2	1.34018	18.4401	8.35495	0.000103456	0.00179058	-2.3816
sp|P62315|SMD1_MOUSE.EPVQLETLSIR.+2	Snrpd1	P62315	1.10517	15.646	9.80948	3.32087e-05	0.00103061	-2.38585
sp|P08113|ENPL_MOUSE.VFITDDFHDMMPK.+3	Hsp90b1	P08113	-1.17401	15.7495	-9.22026	4.89558e-05	0.00126662	-2.38898
sp|P61971|NTF2_MOUSE.LALHNFG.+2	Nutf2	P61971	1.48974	16.9752	7.41366	0.000210899	0.00263312	-2.38921
sp|P19783|COX41_MOUSE.IQFNESFAEMNR.+2	Cox4i1	P19783	1.93445	17.0278	5.6665	0.000983214	0.0068304	-2.39989
sp|P38585|TTL_MOUSE.LGHEPGLAQLVNYYR.+3	Ttl	P38585	1.19408	16.2429	9.04258	5.76201e-05	0.00134944	-2.40134
tr|G5E866|G5E866_MOUSE.IADREDEYKK.+3	Sf3b1	G5E866	-0.744297	16.8801	-14.4597	2.77155e-06	0.000350575	-2.41174
sp|Q9EPL8|IPO7_MOUSE.NPVWYQALTHGLNEEQR.+3	Ipo7	Q9EPL8	-0.795993	16.0519	-13.439	4.45223e-06	0.000428229	-2.41232
tr|B7ZCF1|B7ZCF1_MOUSE.VIAATNRVDILDPALLR.+3	Psmc3	B7ZCF1	1.77276	16.1521	6.12368	0.000636912	0.00510827	-2.41422
tr|Q91VA7|Q91VA7_MOUSE.VEGAFPVTMLPGDGVGPELMHAVK.+3	Idh3b	Q91VA7	-0.771047	15.5696	-13.7751	3.79509e-06	0.000382545	-2.41693
sp|Q9Z199|SPT4B_MOUSE.VSNFKPGVYAVSVTGR.+3	#N/A	Q9Z199	1.41631	15.4477	7.50811	0.000182505	0.00243523	-2.42633
sp|Q76MZ3|2AAA_MOUSE.HMLPTVLR.+2	Ppp2r1a	Q76MZ3	-1.0704	17.2383	-10.0026	3.1883e-05	0.00102189	-2.42678
sp|P10126|EF1A1_MOUSE.EVSTYIKK.+2	Eef1a1	P10126	1.34583	17.8395	8.01825	0.0001324	0.00204442	-2.43001
sp|Q6PAR5|GAPD1_MOUSE.LSAQAQVAEDILDKYR.+3	Gapvd1	Q6PAR5	-1.34696	15.7411	-7.86587	0.000138389	0.00209832	-2.43334
sp|O89086|RBM3_MOUSE.SRDYSGSQGGYDR.+3	Rbm3	O89086	1.2348	16.3114	8.58148	8.22778e-05	0.00157113	-2.43557
sp|P07901|HS90A_MOUSE.YYTSASGDEMVSLK.+2	Hsp90aa1	P07901	-0.897592	16.4219	-11.7615	1.04957e-05	0.000626757	-2.43609
sp|Q923D2|BLVRB_MOUSE.LPSEGPQPAHVVVGDVR.+3	Blvrb	Q923D2	1.02508	15.9902	10.1864	2.61866e-05	0.000966309	-2.44767
sp|Q9CQH7|BT3L4_MOUSE.LAVNNIAGIEEVNMIKDDGTVIHFNNPK.+4	Gm20075	Q9CQH7	1.35599	15.973	7.77793	0.000154702	0.00223007	-2.44953
sp|Q91WD5|NDUS2_MOUSE.GEFGVYLVSDGSSRPYR.+3	Ndufs2	Q91WD5	1.18865	15.6787	8.76443	6.72426e-05	0.0014336	-2.44977
sp|P32921|SYWC_MOUSE.IGHPKPALLHSTFFPALQGAQTK.+4	Wars	P32921	1.5803	15.4774	6.6965	0.000381994	0.00373224	-2.4501
sp|P55096|ABCD3_MOUSE.VLGELWPLFGGR.+2	Abcd3	P55096	-0.846966	16.0675	-12.3325	7.74463e-06	0.000542124	-2.4501
sp|P14869|RLA0_MOUSE.EDLTEIRDMLLANK.+3	Rplp0	P14869	-0.748136	16.9045	-13.9832	3.44388e-06	0.000367191	-2.45657
tr|A0A0A0MQM0|A0A0A0MQM0_MOUSE.RNDFQLIGIQDGYLSLLQDSGEVR.+3	Eif5a	A0A0A0MQM0	1.33422	15.8444	7.81375	0.000146046	0.00216237	-2.46169
sp|Q9CQW0|EMC6_MOUSE.EGPPFISEAAVR.+2	Emc6	Q9CQW0	1.33426	16.035	7.79573	0.000152788	0.00222173	-2.47193
sp|P63037|DNJA1_MOUSE.YHPDKNPNEGEKFK.+4	Dnaja1	P63037	0.73105	16.745	14.1481	3.19197e-06	0.000363427	-2.473
sp|P11499|HS90B_MOUSE.DNSTMGYMMAK.+2	Hsp90ab1	P11499	-1.23316	16.7921	-8.3964	9.95294e-05	0.00175886	-2.48324
sp|P61161|ARP2_MOUSE.DLMVGDEASELR.+2	Actr2	P61161	-1.14471	16.7125	-8.97032	6.27164e-05	0.00139075	-2.48759
sp|Q62318|TIF1B_MOUSE.MIVDPVEPHGEMK.+3	Trim28	Q62318	-0.92617	16.9144	-11.0408	1.57137e-05	0.00073319	-2.48794
sp|Q9DCD0|6PGD_MOUSE.VVGAQSLKDMVSK.+3	Pgd	Q9DCD0	1.43291	16.1719	7.22314	0.000245806	0.00287155	-2.48958
sp|P62900|RL31_MOUSE.RNEDEDSPNKLYTLVTYVPVTTFK.+4	Rpl31	P62900	1.05659	14.9819	9.5899	3.82822e-05	0.00109706	-2.48977
tr|G3UYU0|G3UYU0_MOUSE.PVFEITGAPGNVER.+2	Mex3a	G3UYU0	1.89744	17.6873	5.45928	0.001207	0.00778372	-2.49012
sp|Q9JHU4|DYHC1_MOUSE.TPVSITEHPK.+3	Dync1h1	Q9JHU4	0.576249	18.3747	18.509	5.53231e-07	0.000248954	-2.49141
sp|P11499|HS90B_MOUSE.KFYEAFSK.+2	Hsp90ab1	P11499	0.944422	17.29	10.8555	1.76657e-05	0.000776681	-2.49155
sp|Q6PGC1|DHX29_MOUSE.AQVHPSSVNR.+3	Dhx29	Q6PGC1	0.72115	17.5018	14.3556	2.90448e-06	0.000351249	-2.49219
sp|Q9CQH3|NDUB5_MOUSE.TLAILQIESEKAELR.+3	Ndufb5	Q9CQH3	1.7064	15.6926	6.03578	0.000691064	0.00539774	-2.49508
sp|K2C1_HUMAN.THNLEPYFESFINNLRR.+4	#N/A	sp|K2C1_HUMAN.THNLEPYFESFINNLRR.+4	1.4579	17.6694	7.07734	0.000276985	0.00309124	-2.49895
sp|P17182|ENOA_MOUSE.FTASAGIQVVGDDLTVTNPKR.+3	Eno1	P17182	1.91502	15.8614	5.36434	0.00132829	0.00826148	-2.49953
sp|Q9JHW2|NIT2_MOUSE.AGTEETILYSDIDLKK.+3	Nit2	Q9JHW2	-0.677992	16.4102	-14.9711	2.21148e-06	0.00034362	-2.50312
sp|P11352|GPX1_MOUSE.YVRPGGGFEPNFTLFEK.+3	Gpx1	P11352	0.727585	17.1471	13.9672	3.46956e-06	0.000367191	-2.50944
sp|Q04447|KCRB_MOUSE.LEQGQAIDDLMPAQK.+2	Ckb	Q04447	-0.583999	19.1866	-14.0067	3.4067e-06	0.000367191	-2.51704
sp|O08529|CAN2_MOUSE.NPWGQVEWTGK.+2	Capn2	O08529	0.962928	15.7777	10.3549	2.36061e-05	0.000900776	-2.52017
sp|ALBU_HUMAN.FQNALLVR.+2	#N/A	sp|ALBU_HUMAN.FQNALLVR.+2	1.20386	15.8791	8.29352	9.67243e-05	0.0017238	-2.52148
tr|A0A0R4J259|A0A0R4J259_MOUSE.LMMDPLTGLNR.+2	Syncrip	A0A0R4J259	-1.12944	16.2871	-8.85177	6.55505e-05	0.00142403	-2.52184
sp|P09411|PGK1_MOUSE.SVVLMSHLGRPDGVPMPDK.+4	Pgk1	P09411	-0.792775	16.2784	-12.5821	6.80866e-06	0.000505096	-2.52516
sp|Q8R349|CDC16_MOUSE.NIISPPWDFRDFEVEK.+3	Cdc16	Q8R349	-1.36502	15.645	-7.32857	0.000214249	0.00264401	-2.52615
tr|Q3U741|Q3U741_MOUSE.ELAQQVQQVADDYGK.+2	Ddx17	Q3U741	-0.935275	17.0628	-10.6658	1.96259e-05	0.000818559	-2.5287
sp|Q60520|SIN3A_MOUSE.AADIIDGLR.+2	Sin3a	Q60520	0.700696	16.5562	14.2314	3.07292e-06	0.000358566	-2.53178
sp|P68510|1433F_MOUSE.YLAEVASGEKK.+3	Ywhah	P68510	0.519297	17.8072	19.6393	3.74886e-07	0.000213454	-2.53634
tr|B2M1R6|B2M1R6_MOUSE.GGDLMAYDR.+2	Hnrnpk	B2M1R6	-0.958262	17.9352	-10.4703	2.52405e-05	0.000940918	-2.53958
sp|P11983|TCPA_MOUSE.IIGINGDYFANMVVDAVLAVK.+3	Tcp1	P11983	-1.21074	13.9405	-8.10468	0.000108708	0.00182813	-2.54009
sp|Q99MN1|SYK_MOUSE.FELFVMK.+2	Kars	Q99MN1	-1.05539	16.4208	-9.344	4.54173e-05	0.00122539	-2.54159
sp|P62196|PRS8_MOUSE.EHAPSIIFMDEIDSIGSSR.+3	Psmc5	P62196	-1.14728	16.5452	-8.62398	7.96451e-05	0.00154627	-2.54583
tr|A0A1D5RLW5|A0A1D5RLW5_MOUSE.IKFPLPHR.+2	Rpl18a	A0A1D5RLW5	-0.879016	15.9973	-11.1405	1.484e-05	0.000722978	-2.55035
tr|Q9D091|Q9D091_MOUSE.SFADINLYR.+2	Nras	Q9D091	-0.657489	16.2819	-14.9161	2.26497e-06	0.00034362	-2.55454
sp|P59999|ARPC4_MOUSE.HNKPEVEVR.+3	Arpc4	P59999	0.810319	17.5339	12.133	8.59915e-06	0.000566249	-2.56573
tr|D3Z7E5|D3Z7E5_MOUSE.SQEVAYTDIK.+2	Gsk3a	D3Z7E5	0.896343	16.711	10.831	1.77527e-05	0.000776681	-2.56947
sp|Q8BWY3|ERF1_MOUSE.VAETAVQLFISGDK.+2	Etf1	Q8BWY3	1.58735	18.3954	6.22435	0.000580701	0.00483712	-2.56968
sp|P61982|1433G_MOUSE.YLAEVATGEKR.+3	Ywhag	P61982	0.575428	18.909	15.6949	1.62638e-06	0.000306116	-2.57467
sp|O55142|RL35A_MOUSE.DETEFYLGKR.+2	Rpl35a	O55142	0.998329	15.5102	9.64181	3.70074e-05	0.00108115	-2.57504
tr|G3UZ34|G3UZ34_MOUSE.VPAGNWVLIEGVDQPIVK.+3	Eftud2	G3UZ34	-0.667244	16.6214	-14.467	2.76241e-06	0.000350575	-2.58347
tr|E9Q4Q2|E9Q4Q2_MOUSE.TVIPGMPTVIPPGLTR.+2	Sf1	E9Q4Q2	-0.59112	16.937	-16.3488	1.24627e-06	0.000305268	-2.58872
tr|A0A0R4J259|A0A0R4J259_MOUSE.LDEIYVAGLVAHSDLDER.+3	Syncrip	A0A0R4J259	-1.00844	15.483	-9.46365	4.15972e-05	0.00115814	-2.58892
sp|P08228|SODC_MOUSE.TMVVHEK.+2	Sod1	P08228	0.941903	16.8205	10.1335	2.71221e-05	0.000969597	-2.59557
sp|Q8K310|MATR3_MOUSE.GPSLNPVLDYDHGSR.+3	Matr3	Q8K310	-0.567396	17.8208	-17.1799	9.01325e-07	0.000287678	-2.59748
sp|TRYP_PIG.IITHPNFNGNTLDND.+2	#N/A	sp|TRYP_PIG.IITHPNFNGNTLDND.+2	1.17934	19.7283	7.38157	0.000216362	0.00265281	-2.60265
sp|P19096|FAS_MOUSE.IPALLNTQPMLQLEYTATDRHPQALK.+4	Fasn	P19096	0.723242	16.7716	13.1646	5.0867e-06	0.000449341	-2.60282
sp|Q99KJ8|DCTN2_MOUSE.ESATEEKLTPVVLAK.+3	Dctn2	Q99KJ8	1.09824	15.9133	8.58993	7.61752e-05	0.00151453	-2.60802
sp|P16858|G3P_MOUSE.LEKPAKYDDIKK.+4	Gapdh	P16858	0.967972	16.274	9.7432	3.46544e-05	0.00105419	-2.61151
sp|Q6P4T2|U520_MOUSE.HLSDHLSELVEQTLSDLEQSK.+3	Snrnp200	Q6P4T2	0.788082	16.044	11.9443	9.5086e-06	0.000596062	-2.6146
sp|Q9ERS2|NDUAD_MOUSE.VGESVFHTTR.+3	Ndufa13	Q9ERS2	0.86313	17.0525	10.9504	1.65581e-05	0.000750474	-2.615
sp|Q03265|ATPA_MOUSE.TSIAIDTIINQKR.+3	Atp5a1	Q03265	2.22873	16.1747	4.28048	0.00432153	0.018199	-2.61515
sp|Q03265|ATPA_MOUSE.ISVREPMQTGIK.+3	Atp5a1	Q03265	1.11486	17.1967	8.55213	8.92691e-05	0.0016325	-2.61647
tr|Q8VCG1|Q8VCG1_MOUSE.LSEHATAPTR.+3	Dut	Q8VCG1	1.15537	17.4632	8.29711	0.000107869	0.00182063	-2.61774
tr|E9QAS5|E9QAS5_MOUSE.GGGNQVSLLNVVMDLKK.+3	Chd4	E9QAS5	1.13073	16.1177	8.31631	9.6172e-05	0.00171638	-2.61906
sp|P08113|ENPL_MOUSE.EATEKEFEPLLNWMK.+3	Hsp90b1	P08113	-0.832648	16.4846	-11.2534	1.39159e-05	0.000707016	-2.62634
tr|D6RIN4|D6RIN4_MOUSE.DIAAYIKK.+2	Dynll2	D6RIN4	1.58927	16.7125	5.93889	0.000756879	0.00568575	-2.63295
sp|P19096|FAS_MOUSE.VYLWEDPNSK.+2	Fasn	P19096	-0.57063	17.3775	-16.7146	1.07855e-06	0.000305268	-2.63312
sp|Q91ZZ3|SYUB_MOUSE.TSGVVQGVASVAEK.+2	Sncb	Q91ZZ3	1.00695	16.0323	9.22088	4.89353e-05	0.00126662	-2.6343
sp|Q80WJ7|LYRIC_MOUSE.ELLSVGLGFLR.+2	Mtdh	Q80WJ7	-0.97044	15.5472	-9.54319	3.94722e-05	0.00111796	-2.63539
tr|E9Q0N0|E9Q0N0_MOUSE.HDQQFLSLKPIAGFITGDQAR.+4	Itsn1	E9Q0N0	1.23732	15.6361	7.48503	0.000182103	0.00243469	-2.63958
sp|Q8BFZ9|ERLN2_MOUSE.GGALLTSTSGPGFHLMLPFITSYK.+3	Erlin2	Q8BFZ9	0.961165	16.5657	9.64503	3.70106e-05	0.00108115	-2.64041
sp|Q6P1F6|2ABA_MOUSE.DKRPEGYNLKEEDGR.+4	Ppp2r2a	Q6P1F6	0.662452	16.0542	13.9358	3.52051e-06	0.000367191	-2.64713
sp|Q91VC3|IF4A3_MOUSE.GFKEQIYDVYR.+3	Eif4a3	Q91VC3	1.09084	17.5445	8.57672	8.83432e-05	0.001625	-2.65593
tr|Q3U2G2|Q3U2G2_MOUSE.NAVEEYVYEMR.+2	Hspa4	Q3U2G2	-0.582068	17.7003	-16.1023	1.37616e-06	0.000305268	-2.65609
sp|P47955|RLA1_MOUSE.AAGVSVEPFWPGLFAK.+2	Rplp1	P47955	1.85012	18.1368	5.02874	0.00188095	0.010422	-2.65721
sp|P19096|FAS_MOUSE.DGAWGAFR.+2	Fasn	P19096	-0.775689	17.156	-11.8941	9.76851e-06	0.000609323	-2.65822
tr|Q3TMX5|Q3TMX5_MOUSE.DVTFSPATIEEELIK.+2	Manf	Q3TMX5	1.27618	15.5021	7.17736	0.00023481	0.00279571	-2.65863
tr|A0A1Y7VJ48|A0A1Y7VJ48_MOUSE.LEAAYTDLQQILESEKDLEEAEEYKEAR.+4	Tbca	A0A1Y7VJ48	1.50593	14.889	6.08898	0.000638565	0.00511502	-2.66623
sp|Q00915|RET1_MOUSE.MLSNENFEEYLR.+2	Rbp1	Q00915	1.31788	16.1977	6.97366	0.000301899	0.00323463	-2.6743
sp|P63017|HSP7C_MOUSE.NQVAMNPTNTVFDAK.+2	Hspa8	P63017	-1.45976	19.5294	-5.95686	0.000744156	0.00563484	-2.67593
tr|Q642K5|Q642K5_MOUSE.RFVNVVPTFGK.+2	Fau	Q642K5	1.05985	15.2966	8.49978	8.11231e-05	0.00156531	-2.67859
sp|Q9CR62|M2OM_MOUSE.AVVVNAAQLASYSQSK.+2	Slc25a11	Q9CR62	0.613859	17.0946	14.8601	2.32106e-06	0.000344063	-2.68209
sp|Q9CQR2|RS21_MOUSE.DHASIQMNVAEVDR.+3	Rps21	Q9CQR2	1.5664	15.9044	5.81875	0.000848536	0.00615721	-2.68505
sp|P35564|CALX_MOUSE.IPNPDFFEDLEPFK.+2	Canx	P35564	-0.954612	16.2404	-9.42901	4.25633e-05	0.00117609	-2.68548
sp|Q61937|NPM_MOUSE.MSVQPTVSLGGFEITPPVVLR.+3	Npm1	Q61937	-0.459172	19.1024	-15.6223	1.67626e-06	0.000307647	-2.68646
sp|P50516|VATA_MOUSE.LAEMPADSGYPAYLGAR.+2	Atp6v1a	P50516	-0.88857	16.5018	-10.1362	2.70149e-05	0.000969597	-2.68696
sp|P53994|RAB2A_MOUSE.TASNVEEAFINTAK.+2	Rab2a	P53994	0.600012	18.5524	15.9133	1.48627e-06	0.000305268	-2.68727
tr|D3Z7M5|D3Z7M5_MOUSE.FGYNVNR.+2	Nop16	D3Z7M5	0.617189	16.9759	14.6901	2.50115e-06	0.000350161	-2.68734
sp|P46061|RAGP1_MOUSE.LEGNTVGVEAAR.+2	Rangap1	P46061	-0.602807	16.7131	-14.9541	2.22784e-06	0.00034362	-2.69411
tr|E9PZF0|E9PZF0_MOUSE.NIIHGSDSVESAEKEIHLWFKPEELIDYK.+5	Gm20390	E9PZF0	1.03347	15.3296	8.60827	7.50095e-05	0.00150443	-2.69835
sp|Q6ZQ38|CAND1_MOUSE.MLTGPVYSQSTALTHK.+3	Cand1	Q6ZQ38	-0.680759	17.0071	-13.1975	5.00539e-06	0.000449341	-2.69917
sp|P51880|FABP7_MOUSE.NTEINFQLGEEFEETSIDDR.+3	Fabp7	P51880	2.00547	15.9157	4.49647	0.00337101	0.0153283	-2.70138
sp|P20029|BIP_MOUSE.AKFEELNMDLFR.+3	Hspa5	P20029	-0.713083	17.991	-12.6424	6.60245e-06	0.000505096	-2.70339
sp|P08113|ENPL_MOUSE.NLLHVTDTGVGMTR.+3	Hsp90b1	P08113	-0.584258	17.2607	-15.5354	1.73827e-06	0.000308308	-2.70363
sp|Q9D554|SF3A3_MOUSE.WQPDTEEEYEDSSGNVVNKK.+3	Sf3a3	Q9D554	-1.16513	15.8186	-7.61043	0.000164781	0.00230825	-2.70841
sp|Q8CAY6|THIC_MOUSE.IVSWSQAGVEPSVMGVGPIPAIK.+3	Acat2	Q8CAY6	-0.786467	16.6278	-11.1929	1.44023e-05	0.000716319	-2.7238
sp|P61327|MGN_MOUSE.IIDDSEITKEDDALWPPPDR.+3	Magoh	P61327	0.937568	15.1395	9.27488	4.71834e-05	0.00124557	-2.73016
sp|P63017|HSP7C_MOUSE.RFDDAVVQSDMK.+3	Hspa8	P63017	-1.22738	19.3723	-6.78558	0.000353879	0.00357282	-2.7314
tr|A0A0R4J0H7|A0A0R4J0H7_MOUSE.GFAHPDPLWIPFK.+3	Ncapd2	A0A0R4J0H7	-0.79613	15.506	-10.9327	1.67293e-05	0.000751284	-2.73292
sp|Q9DCH4|EIF3F_MOUSE.IQDALSTVLQYAEDVLSGK.+3	Eif3f	Q9DCH4	1.77255	16.3908	4.97318	0.00199537	0.0108697	-2.73711
sp|P27546|MAP4_MOUSE.GTVQTEEKPR.+3	Map4	P27546	-0.580416	17.2724	-15.2736	1.94168e-06	0.000329283	-2.74072
sp|P57716|NICA_MOUSE.APDVTTLSR.+2	Ncstn	P57716	0.832312	16.9697	10.4667	2.20559e-05	0.000860387	-2.741
sp|P45952|ACADM_MOUSE.ANWYFLLAR.+2	Acadm	P45952	-0.867641	15.0434	-9.92392	3.08714e-05	0.00101678	-2.74261
sp|Q3TDN2|FAF2_MOUSE.FTYYTILDIFR.+2	Faf2	Q3TDN2	0.99884	14.323	8.66739	7.18997e-05	0.00148441	-2.74347
tr|F7ACR9|F7ACR9_MOUSE.NSVFSVLDEEITK.+2	Macf1	F7ACR9	1.21526	19.6078	6.6679	0.000391551	0.00379503	-2.74663
sp|Q3U1J4|DDB1_MOUSE.ETDDTLVLSFVGQTR.+2	Ddb1	Q3U1J4	0.737985	16.3149	11.726	1.07007e-05	0.000633	-2.74674
[ RT-Cal protein ].VLEGNEQFINAAK.+2	#N/A	[ RT-Cal protein ].VLEGNEQFINAAK.+2	0.983296	20.3054	7.60048	0.000166479	0.00232297	-2.74703
sp|P20152|VIME_MOUSE.TNEKVELQELNDRFANYIDK.+4	Vim	P20152	1.18389	16.1206	7.35963	0.000213918	0.00264252	-2.74708
sp|Q9WUM4|COR1C_MOUSE.HGYIPGK.+2	Coro1c	Q9WUM4	0.55877	17.2297	15.797	1.55909e-06	0.000306116	-2.74719
sp|TRYP_PIG.VLEGNEQFINAAK.+2	#N/A	sp|TRYP_PIG.VLEGNEQFINAAK.+2	0.988215	20.3013	7.57183	0.000170463	0.00235508	-2.74801
sp|Q61768|KINH_MOUSE.EYELLSDELNQK.+2	Kif5b	Q61768	1.69409	18.3148	5.18024	0.00160462	0.00935593	-2.74903
tr|A0A1B0GSX0|A0A1B0GSX0_MOUSE.GEMMDLQHGSLFLK.+3	Ldha	A0A1B0GSX0	-0.801293	17.079	-10.7936	1.81476e-05	0.000785285	-2.75479
sp|Q62465|VAT1_MOUSE.TVENVTVFGTASASK.+2	Vat1	Q62465	1.11457	15.9881	7.72529	0.000150906	0.00220838	-2.7551
sp|P19096|FAS_MOUSE.DAMLENQTPELFQDVNKPK.+3	Fasn	P19096	1.15643	17.9676	7.55995	0.000187905	0.00248385	-2.75711
sp|P52480|KPYM_MOUSE.ITLDNAYMEK.+2	Pkm	P52480	-1.27507	18.4812	-6.88452	0.000325369	0.00340785	-2.75854
sp|P70372|ELAV1_MOUSE.DVEDMFSR.+2	Elavl1	P70372	-0.817672	17.1937	-10.5692	2.0735e-05	0.000847214	-2.75913
tr|Q3U2G2|Q3U2G2_MOUSE.NFTTEQVTAMLLSK.+2	Hspa4	Q3U2G2	-0.585214	16.9415	-14.7487	2.43733e-06	0.00034947	-2.7638
sp|Q9CY97|SSU72_MOUSE.VYDQVVEDLNSR.+2	Ssu72	Q9CY97	0.682004	16.635	12.5991	6.74963e-06	0.000505096	-2.76398
sp|Q9D8E6|RL4_MOUSE.APIRPDIVNFVHTNLRK.+4	Rpl4	Q9D8E6	1.51915	16.5315	5.69512	0.000956153	0.00670798	-2.76661
sp|P38647|GRP75_MOUSE.VEAVNMAEGIIHDTETK.+3	Hspa9	P38647	-1.01325	16.358	-8.40874	8.82951e-05	0.001625	-2.77075
tr|S4R2P8|S4R2P8_MOUSE.AGVKPDAPDQEPEGLALLVPDIQR.+3	Birc6	S4R2P8	0.930344	17.3009	9.21827	5.20448e-05	0.00129342	-2.77505
sp|P16858|G3P_MOUSE.RVIISAPSADAPMFVMGVNHEK.+4	Gapdh	P16858	-1.03974	18.4101	-8.36809	0.000102482	0.00178421	-2.77617
sp|P05202|AATM_MOUSE.MNLGVGAYR.+2	Got2	P05202	-1.50507	16.9119	-5.69876	0.000952781	0.00668805	-2.7802
sp|P80318|TCPG_MOUSE.MALDDMISTLKK.+3	Cct3	P80318	-0.980491	16.342	-8.61135	7.50118e-05	0.00150443	-2.78269
sp|O70591|PFD2_MOUSE.EVLPALEGNKEQIQK.+3	Pfdn2	O70591	1.78272	15.2583	4.79238	0.00242524	0.0123336	-2.78301
sp|E9PVD3|PCD16_MOUSE.SPVALGPQDR.+2	Dchs1	E9PVD3	-0.539582	17.2206	-15.9588	1.45885e-06	0.000305268	-2.78649
tr|A2ARP8|A2ARP8_MOUSE.LGIQAEPLYR.+2	Map1a	A2ARP8	1.02824	16.6492	8.22779	0.000105066	0.00179869	-2.78847
sp|Q76MZ3|2AAA_MOUSE.TDLVPAFQNLMK.+2	Ppp2r1a	Q76MZ3	-1.80904	16.5197	-4.70239	0.0026771	0.0131661	-2.79177
sp|P17182|ENOA_MOUSE.DATNVGDEGGFAPNILENKEALELLK.+3	Eno1	P17182	1.39836	18.848	6.03465	0.000691798	0.00539774	-2.79518
sp|Q9D0E1|HNRPM_MOUSE.MGANNLER.+2	Hnrnpm	Q9D0E1	-0.523589	17.7768	-16.4167	1.21297e-06	0.000305268	-2.79525
sp|P50516|VATA_MOUSE.FSMVQVWPVR.+2	Atp6v1a	P50516	-1.73306	16.0486	-4.88662	0.00218948	0.0115574	-2.79773
sp|Q9D0K2|SCOT1_MOUSE.AAGTTVVEVEEIVDIGSFAPEDIHIPK.+3	Oxct1	Q9D0K2	0.637938	16.6219	13.1778	5.05382e-06	0.000449341	-2.79881
tr|Q3TVK3|Q3TVK3_MOUSE.LVHIERPILR.+3	Dnpep	Q3TVK3	1.25368	16.714	6.76026	0.000361624	0.00361911	-2.79891
sp|P26516|PSMD7_MOUSE.TNDQMVVVYLASLIR.+2	Psmd7	P26516	-1.26873	14.9319	-6.5623	0.000390215	0.00378791	-2.80223
sp|P23116|EIF3A_MOUSE.KQPALDVLYDVMK.+3	Eif3a	P23116	-1.05341	16.386	-7.92338	0.00013142	0.00204396	-2.80743
sp|P35235|PTN11_MOUSE.WFHPNITGVEAENLLLTR.+3	Ptpn11	P35235	-0.926771	15.6969	-8.94786	5.90113e-05	0.00134944	-2.80846
sp|Q6R0H7|GNAS1_MOUSE.YFIRDEFLR.+3	Gnas	Q6R0H7	0.611143	17.4409	13.8706	3.62906e-06	0.000374805	-2.80937
tr|A0A0R4J0Z1|A0A0R4J0Z1_MOUSE.FHVMDVQGSTEASAIKDYVVK.+4	Pdia4	A0A0R4J0Z1	-0.691759	16.2402	-12.0278	9.09299e-06	0.000578645	-2.81122
sp|Q62318|TIF1B_MOUSE.DIVENYFMR.+2	Trim28	Q62318	-0.753135	17.5891	-11.1337	1.48975e-05	0.000722978	-2.8134
sp|P07901|HS90A_MOUSE.KHSQFIGYPITLFVEKER.+4	Hsp90aa1	P07901	1.10294	15.7925	7.49703	0.000177715	0.00240101	-2.81469
sp|Q9D115|ZN706_MOUSE.TPLPPELADVQA.+2	Zfp706	Q9D115	1.77435	15.4304	4.71687	0.00263467	0.0130286	-2.81514
sp|P70372|ELAV1_MOUSE.VSYARPSSEVIK.+3	Elavl1	P70372	0.639789	17.7108	13.1078	5.23061e-06	0.000449341	-2.81881
sp|Q91YQ5|RPN1_MOUSE.NLVEQHIQDIVVHYTFNK.+3	Rpn1	Q91YQ5	1.4935	18.1903	5.59703	0.00105256	0.00713535	-2.82292
sp|Q6PDS3|SARM1_MOUSE.EVEHSGTLALVEPLVASLDPGR.+3	Sarm1	Q6PDS3	-0.955153	15.3194	-8.58035	7.6531e-05	0.00151857	-2.82537
sp|Q8VIJ6|SFPQ_MOUSE.DKLESEMEDAYHEHQANLLR.+4	Sfpq	Q8VIJ6	-0.686536	18.1166	-12.0942	8.78221e-06	0.000566249	-2.83313
sp|Q91W43|GCSP_MOUSE.VEDFTELVDR.+2	Gldc	Q91W43	0.703177	16.1101	11.6332	1.12582e-05	0.000656688	-2.83584
sp|P29341|PABP1_MOUSE.LFPLIQAMHPSLAGK.+3	Pabpc1	P29341	-1.12871	17.4824	-7.33585	0.000224425	0.00271377	-2.84093
sp|Q91VD9|NDUS1_MOUSE.GWNILTNSEK.+2	Ndufs1	Q91VD9	-0.824621	16.2967	-9.86344	3.20823e-05	0.00102189	-2.84184
tr|A0A140LHL5|A0A140LHL5_MOUSE.SPSTGLYANLEK.+2	Sirt2	A0A140LHL5	0.726216	16.1276	11.218	1.41985e-05	0.000714114	-2.84208
sp|P35564|CALX_MOUSE.GSLSGWILSK.+2	Canx	P35564	-0.517795	18.1945	-16.2012	1.32223e-06	0.000305268	-2.84303
sp|Q8BGD9|IF4B_MOUSE.EDDASASTSQSSR.+2	Eif4b	Q8BGD9	-0.901015	14.9885	-8.96076	5.8485e-05	0.00134944	-2.84437
tr|A8DUK4|A8DUK4_MOUSE.FTPAAQAAFQK.+2	Hbb-bt	A8DUK4	0.909723	16.4239	8.88688	6.16671e-05	0.00138257	-2.8525
sp|P25444|RS2_MOUSE.ESEIIDFFLGASLKDEVLK.+3	Rps2	P25444	-1.023	17.0643	-7.97481	0.000133776	0.00205559	-2.85283
sp|P80316|TCPE_MOUSE.GSNDMQYQHVIETLIGK.+3	Cct5	P80316	-0.94471	15.5531	-8.48	8.22973e-05	0.00157113	-2.86038
sp|Q9CWW6|PIN4_MOUSE.FSEVATQYSEDKAR.+3	Pin4	Q9CWW6	1.18346	15.8895	6.81564	0.000333439	0.0034522	-2.86287
sp|Q9CQZ6|NDUB3_MOUSE.MELPDYR.+2	Ndufb3	Q9CQZ6	0.921448	16.1425	8.65145	7.27238e-05	0.00148833	-2.8728
sp|P62962|PROF1_MOUSE.SPSVWAAVPGK.+2	Pfn1	P62962	1.09358	15.9661	7.29551	0.000215304	0.00265184	-2.87356
sp|Q9D7S7|RL22L_MOUSE.VVASDKETYELR.+3	Rpl22l1	Q9D7S7	1.38797	16.6627	5.79961	0.000864262	0.00623695	-2.87617
sp|Q9Z0H4|CELF2_MOUSE.ELKELFEPYGAVYQINVLR.+3	Celf2	Q9Z0H4	0.865303	16.5634	9.1951	4.97977e-05	0.00127475	-2.87772
sp|Q9D8X2|CC124_MOUSE.AAFTAFEEVQLPR.+2	Ccdc124	Q9D8X2	1.15624	18.5878	7.02976	0.000288115	0.00314853	-2.88251
sp|K2C1_HUMAN.SKAEAESLYQSKYEELQITAGR.+4	#N/A	sp|K2C1_HUMAN.SKAEAESLYQSKYEELQITAGR.+4	0.823665	15.4628	9.58642	3.83695e-05	0.00109706	-2.8838
sp|Q8CGC7|SYEP_MOUSE.KEENLAEWYSQVITK.+3	Eprs	Q8CGC7	-0.712553	16.4076	-11.1066	1.51304e-05	0.00072492	-2.88771
sp|O08599|STXB1_MOUSE.LIQHAQIPPEDSEIITNMAHLGVPIVTDSTLR.+4	Stxbp1	O08599	-1.20139	15.9046	-6.58236	0.000414341	0.00394611	-2.89436
sp|P63038|CH60_MOUSE.ILQSSSEVGYDAMLGDFVNMVEK.+3	Hspd1	P63038	-0.983745	16.2907	-7.94319	0.000125456	0.00200857	-2.90336
sp|P60229|EIF3E_MOUSE.HLVFPLLEFLSVK.+3	Eif3e	P60229	1.38633	17.2883	5.67951	0.000970808	0.00677308	-2.91245
sp|Q64520|KGUA_MOUSE.NTETEESLAK.+2	#N/A	Q64520	0.640237	16.3019	12.1279	8.6225e-06	0.000566249	-2.91483
sp|P97310|MCM2_MOUSE.ESMATGSIPITVR.+2	Mcm2	P97310	-0.725803	15.9602	-10.6507	1.97494e-05	0.000818559	-2.91727
sp|P19783|COX41_MOUSE.SEDYAFPTYADRR.+3	Cox4i1	P19783	2.19718	16.1439	3.55338	0.0105008	0.0336923	-2.9205
sp|P63017|HSP7C_MOUSE.NSLESYAFNMK.+2	Hspa8	P63017	-1.13971	19.8007	-6.23976	0.000572605	0.00480438	-2.92395
sp|Q62318|TIF1B_MOUSE.IVAERPGTNSTGPGPMAPPR.+3	Trim28	Q62318	-0.889119	17.523	-8.75218	7.43556e-05	0.00150443	-2.92592
tr|Q3TVK3|Q3TVK3_MOUSE.EAIQATAR.+2	Dnpep	Q3TVK3	0.640199	17.3144	12.21	8.25727e-06	0.00055906	-2.92595
tr|A0A0R4J0B4|A0A0R4J0B4_MOUSE.GAATSGPAPR.+2	Cmas	A0A0R4J0B4	0.675468	16.8297	11.4394	1.2534e-05	0.000683671	-2.92724
sp|P62774|MTPN_MOUSE.TVKGPDGLTALEATDNQAIK.+3	Mtpn	P62774	0.773586	15.7516	9.90969	3.11515e-05	0.0010195	-2.92896
sp|P17182|ENOA_MOUSE.SGKYDLDFKSPDD.+3	Eno1	P17182	1.14039	17.5964	6.83384	0.000339632	0.00346788	-2.93083
sp|P70372|ELAV1_MOUSE.PSSEVIKDANLYISGLPR.+3	Elavl1	P70372	0.656633	15.5773	11.6249	1.13096e-05	0.000656688	-2.93257
sp|P11983|TCPA_MOUSE.HGSYENAVHSGALDD.+2	Tcp1	P11983	-0.846026	14.4645	-9.02983	5.57567e-05	0.00133735	-2.93445
tr|B1AU75|B1AU75_MOUSE.EIEELKELLPEIR.+3	Nasp	B1AU75	-0.589294	15.9083	-12.9434	5.67402e-06	0.000467649	-2.93906
sp|P17918|PCNA_MOUSE.ATPLSPTVTLSMSADVPLVVEYK.+3	Pcna	P17918	-0.775932	16.9183	-9.86096	3.2133e-05	0.00102189	-2.93977
sp|P05202|AATM_MOUSE.SSWWTHVEMGPPDPILGVTEAFKR.+4	Got2	P05202	-0.857596	14.9984	-8.83583	6.38148e-05	0.00139646	-2.94022
sp|Q91VW5|GOGA4_MOUSE.RLEQGEGEARPSQPEAQHR.+4	Golga4	Q91VW5	0.8392	15.1291	9.02946	5.57711e-05	0.00133735	-2.94083
sp|Q64521|GPDM_MOUSE.VIFFLPWEK.+2	Gpd2	Q64521	-0.733638	15.7712	-10.3438	2.3767e-05	0.000901999	-2.94437
tr|E9QPI5|E9QPI5_MOUSE.EVQLAQIFEPLSR.+2	Pds5a	E9QPI5	1.08103	16.6499	7.09121	0.000271271	0.00304907	-2.94519
sp|Q9DBG9|TX1B3_MOUSE.VSEGGPAEIAGLQIGDK.+2	Tax1bp3	Q9DBG9	0.82095	14.803	9.29124	4.66668e-05	0.00123888	-2.94553
sp|P62889|RL30_MOUSE.KSEIEYYAMLAK.+2	Rpl30	P62889	0.764145	15.8997	9.8988	3.13679e-05	0.00102084	-2.95041
tr|Q5SXR6|Q5SXR6_MOUSE.TLQIFNIEMK.+2	Cltc	Q5SXR6	-0.646509	17.2533	-11.8298	1.01135e-05	0.000609713	-2.95544
sp|Q9DCD0|6PGD_MOUSE.VVQLEGSK.+2	Pgd	Q9DCD0	0.574199	18.2042	13.378	4.58512e-06	0.000434379	-2.96435
sp|Q8K4P0|WDR33_MOUSE.GPHPSQGPIPFQQQK.+3	Wdr33	Q8K4P0	-0.636747	16.4605	-11.8426	1.00436e-05	0.000609713	-2.96454
sp|Q9JKY5|HIP1R_MOUSE.SAAAEAEAILQDAVSK.+2	Hip1r	Q9JKY5	0.979427	15.2755	7.60834	0.000159775	0.00225691	-2.96972
sp|Q99JX4|EIF3M_MOUSE.DPNAFLFDHLLTLKPVK.+3	Eif3m	Q99JX4	-0.915717	15.0162	-8.1133	0.000108001	0.00182063	-2.97021
sp|Q921F2|TADBP_MOUSE.GNLVYVVNYPK.+2	Tardbp	Q921F2	0.602742	17.2226	12.5454	6.9378e-06	0.000505296	-2.97428
sp|P80314|TCPB_MOUSE.GSGNLEAIHVIKK.+3	Cct2	P80314	1.10497	15.0372	6.71188	0.000338412	0.00346666	-2.97441
tr|A6ZI44|A6ZI44_MOUSE.GILAADESTGSIAKR.+3	Aldoa	A6ZI44	0.8825	16.0868	8.43258	8.5193e-05	0.00160135	-2.97647
sp|Q921J2|RHEB_MOUSE.ALAESWNAAFLESSAK.+2	Rheb	Q921J2	1.63259	16.1898	4.59656	0.00301145	0.0142009	-2.98003
sp|Q9JMG1|EDF1_MOUSE.INEKPQVIADYESGR.+3	Edf1	Q9JMG1	1.63685	15.6015	4.57463	0.0030864	0.0144018	-2.98167
sp|Q9CZ44|NSF1C_MOUSE.EFVAVTGTEEDRAR.+3	Nsfl1c	Q9CZ44	0.649409	17.1604	11.5192	1.19896e-05	0.000672313	-2.98331
sp|Q9CQM9|GLRX3_MOUSE.TFSNWPTYPQLYVR.+2	Glrx3	Q9CQM9	-1.49494	16.7183	-5.00673	0.00192537	0.0105845	-2.98452
sp|P70168|IMB1_MOUSE.SSAYESLMEIVK.+2	Kpnb1	P70168	-0.560238	17.8935	-13.4511	4.42635e-06	0.000428229	-2.98623
sp|Q8R0X7|SGPL1_MOUSE.ASGAVYNGEPK.+2	Sgpl1	Q8R0X7	0.565815	16.2448	13.1069	5.23276e-06	0.000449341	-2.98883
sp|P14733|LMNB1_MOUSE.LSSEMNTSTVNSAR.+2	Lmnb1	P14733	-1.30047	17.5058	-5.75626	0.000901121	0.0064246	-2.98888
tr|Q7M739|Q7M739_MOUSE.GIASTSDPPTANIKPTPVVSTPSK.+3	Tpr	Q7M739	-0.67639	15.6091	-10.878	1.72712e-05	0.000766256	-2.98888
sp|Q80YX1|TENA_MOUSE.ELEPGVEYFIR.+2	Tnc	Q80YX1	0.736997	16.3417	10.0144	2.91565e-05	0.00100375	-2.98935
sp|P46660|AINX_MOUSE.KEEEEEEEEASK.+3	Ina	P46660	-0.727082	16.5524	-10.1793	2.63006e-05	0.000966309	-2.98942
sp|Q8R2T8|TF3C5_MOUSE.IYQVLDFR.+2	Gtf3c5	Q8R2T8	0.817478	16.4033	9.0319	5.56773e-05	0.00133735	-2.99029
sp|Q04447|KCRB_MOUSE.FPAEDEFPDLSSHNNHMAK.+4	Ckb	Q04447	-0.585818	18.8914	-12.044	9.01492e-06	0.000576589	-2.9915
sp|Q9DBR0|AKAP8_MOUSE.TVEFLQEYIINR.+2	Akap8	Q9DBR0	0.613795	17.0241	12.0902	8.79657e-06	0.000566249	-2.99287
tr|B2M1R6|B2M1R6_MOUSE.DYDDMSPR.+2	Hnrnpk	B2M1R6	-0.824175	17.7291	-9.03091	6.0174e-05	0.00136642	-2.99298
sp|Q5SWU9|ACACA_MOUSE.TVELSIPADPANLDSEAK.+2	Acaca	Q5SWU9	-1.32149	15.7844	-5.62268	0.00102634	0.0070282	-2.99356
sp|P97855|G3BP1_MOUSE.SELKDFFQNFGNVVELR.+3	G3bp1	P97855	-0.567326	15.9812	-12.9489	5.65848e-06	0.000467649	-2.99561
sp|Q9QWL7|K1C17_MOUSE.LLEGEDAHLTQYK.+3	Krt17	Q9QWL7	1.47506	16.6214	5.03094	0.00187659	0.0104025	-2.99709
sp|P35564|CALX_MOUSE.IADPDAVKPDDWDEDAPSK.+3	Canx	P35564	-0.728987	16.6087	-10.0951	2.77176e-05	0.000981452	-2.99743
sp|Q9DCJ5|NDUA8_MOUSE.PGIVELPTLEELKVEEVK.+3	Ndufa8	Q9DCJ5	1.48398	14.6273	4.97763	0.00197371	0.0107797	-2.99892
sp|Q9CQQ7|AT5F1_MOUSE.NNIALALEVTYR.+2	Atp5pb	Q9CQQ7	0.849648	15.8264	8.61488	7.46544e-05	0.00150443	-2.99913
sp|Q8JZK9|HMCS1_MOUSE.VGVFSYGSGLAATLYSLK.+2	Hmgcs1	Q8JZK9	1.06966	16.696	6.91114	0.00031815	0.00335175	-3.00168
sp|Q9Z0R9|FADS2_MOUSE.ALIDIVSSLK.+2	Fads2	Q9Z0R9	-0.86889	15.5104	-8.39597	8.75083e-05	0.00161953	-3.00271
sp|P29341|PABP1_MOUSE.ALDTMNFDVIK.+2	Pabpc1	P29341	-1.15652	17.4395	-6.4172	0.000488009	0.00434721	-3.00308
tr|Z4YKB8|Z4YKB8_MOUSE.YVLENHPGANSNYQMHLLK.+4	Hp1bp3	Z4YKB8	-0.839558	15.9475	-8.69428	7.05343e-05	0.00147385	-3.0032
tr|Q3V117|Q3V117_MOUSE.DEPSVAAMVYPFTGDHK.+3	Acly	Q3V117	-0.841523	16.1226	-8.69048	7.07255e-05	0.0014754	-3.00349
sp|Q61768|KINH_MOUSE.GGGSFVQNNQPVGLR.+2	Kif5b	Q61768	-0.640794	16.1965	-11.4434	1.25063e-05	0.000683671	-3.00418
sp|P70168|IMB1_MOUSE.KYLEVVLNTLQQASQAQVDK.+3	Kpnb1	P70168	1.00529	15.9619	7.25585	0.000216646	0.00265281	-3.00528
sp|Q9CW46|RAVR1_MOUSE.ADGQALGDSHLR.+3	Raver1	Q9CW46	0.549164	16.4668	13.3578	4.63011e-06	0.000435368	-3.00952
sp|P70168|IMB1_MOUSE.YMEAFKPFLGIGLK.+3	Kpnb1	P70168	-0.517262	17.5173	-14.4383	2.79823e-06	0.000350575	-3.01018
sp|Q9QUR7|PIN1_MOUSE.GQMQKPFEDASFALR.+3	Pin1	Q9QUR7	0.887242	15.1655	8.15176	0.000104915	0.00179869	-3.0126
sp|Q8CJ19|MICA3_MOUSE.DSLVALLEEQR.+2	Mical3	Q8CJ19	1.04156	15.8621	6.96832	0.000279019	0.00310021	-3.01425
sp|Q9DCX2|ATP5H_MOUSE.IPVPEDK.+2	Atp5h	Q9DCX2	0.581076	17.5596	12.6904	6.44322e-06	0.000500917	-3.01942
sp|P20152|VIME_MOUSE.VELQELNDRFANYIDK.+3	Vim	P20152	1.06355	16.2509	6.83754	0.000330181	0.00343825	-3.02104
sp|P14733|LMNB1_MOUSE.SLEGDLEDLKDQIAQLEASLSAAK.+3	Lmnb1	P14733	-2.22204	17.7066	-3.2862	0.0148461	0.0433714	-3.02119
sp|Q91ZW3|SMCA5_MOUSE.LLNILMQLR.+2	Smarca5	Q91ZW3	-0.783159	15.4794	-9.15871	5.10448e-05	0.00128951	-3.02849
sp|Q9D2C2|SAAL1_MOUSE.TVLASVFSVLSAISASR.+3	Saal1	Q9D2C2	1.12788	13.8768	6.3096	0.000486282	0.00434721	-3.03578
tr|E9Q4Q2|E9Q4Q2_MOUSE.HTLITEMVALNPDFKPPADYKPPATR.+4	Sf1	E9Q4Q2	-0.907549	16.9757	-7.8963	0.000135813	0.00207423	-3.04111
sp|Q9EPL8|IPO7_MOUSE.ETENDDLTNVIQK.+2	Ipo7	Q9EPL8	-0.800095	16.1817	-8.9168	6.03004e-05	0.00136642	-3.04148
tr|Q8JZN2|Q8JZN2_MOUSE.VTLLEGDHVR.+3	Csde1	Q8JZN2	-1.27274	19.6855	-5.28892	0.00143445	0.00871462	-3.04734
sp|Q6P1F6|2ABA_MOUSE.VVIFQQEQENKIQSHSR.+4	Ppp2r2a	Q6P1F6	1.10566	15.6894	6.41868	0.000459866	0.00421712	-3.04946
sp|Q76MZ3|2AAA_MOUSE.VLAMSGDPNYLHR.+3	Ppp2r1a	Q76MZ3	-1.19024	17.3381	-6.03755	0.000689926	0.00539774	-3.04965
tr|E9Q4Q2|E9Q4Q2_MOUSE.ILRPWQSSETR.+3	Sf1	E9Q4Q2	-0.509348	18.004	-14.2246	3.08245e-06	0.000358566	-3.05105
sp|Q9EQF6|DPYL5_MOUSE.GVNSFQMFMTYK.+2	Dpysl5	Q9EQF6	-1.13574	16.0133	-6.2502	0.000558533	0.00471999	-3.05693
sp|P19783|COX41_MOUSE.SEDYAFPTYADR.+2	Cox4i1	P19783	1.95894	15.8378	3.63306	0.00949	0.0313877	-3.05721
sp|P16858|G3P_MOUSE.VIHDNFGIVEGLMTTVHAITATQK.+4	Gapdh	P16858	-0.653101	21.6382	-7.57946	0.000163498	0.00229663	-3.06069
sp|P62855|RS26_MOUSE.FRPAGAAPRPPPKPM.+4	Rps26	P62855	0.624412	17.6148	11.4255	1.26317e-05	0.000685735	-3.06233
sp|Q9JII6|AK1A1_MOUSE.YDSTHYK.+2	Akr1a1	Q9JII6	0.875488	16.6847	8.04043	0.000116003	0.00190951	-3.06269
sp|Q9D172|GAL3A_MOUSE.NLSTFAVDGK.+2	Gatd3a	Q9D172	0.732389	16.3685	9.5908	3.82597e-05	0.00109706	-3.0643
sp|P26443|DHE3_MOUSE.IIAEGANGPTTPEADKIFLER.+3	Glud1	P26443	1.51511	17.2897	4.68481	0.00272967	0.0133356	-3.06485
sp|P20152|VIME_MOUSE.EEAESTLQSFRQDVDNASLAR.+3	Vim	P20152	2.06437	16.0544	3.42803	0.0123369	0.0378396	-3.06572
tr|Q8CD76|Q8CD76_MOUSE.NEHNSILQSLLETLK.+3	Klc1	Q8CD76	-0.898211	15.3785	-7.77393	0.000140194	0.00211548	-3.06837
sp|Q61739|ITA6_MOUSE.FSYLPIQK.+2	Itga6	Q61739	-0.664041	15.4414	-10.5126	2.14524e-05	0.000852682	-3.06986
sp|P62334|PRS10_MOUSE.MIMATNRPDTLDPALLRPGR.+4	Psmc6	P62334	-0.852122	16.1548	-8.18044	0.00010268	0.00178421	-3.07498
sp|Q7TMM9|TBB2A_MOUSE.INVYYNEAAGNKYVPR.+3	Tubb2a	Q7TMM9	1.78724	16.3998	3.93545	0.00652021	0.0242201	-3.07521
sp|P38647|GRP75_MOUSE.SDIGEVILVGGMTR.+2	Hspa9	P38647	-1.04251	16.2818	-6.71287	0.000368003	0.00365105	-3.07724
sp|Q8BJH1|ZC21A_MOUSE.TIVGVPTGK.+2	Zc2hc1a	Q8BJH1	0.669296	16.9209	10.4355	2.2477e-05	0.000874105	-3.07825
sp|P24527|LKHA4_MOUSE.DLSSHQLNEFLAQVLQK.+3	Lta4h	P24527	-0.871287	15.6898	-7.94707	0.000122582	0.0019751	-3.08094
sp|Q8VDW0|DX39A_MOUSE.GLAVTFVSDENDAK.+2	Ddx39	Q8VDW0	0.507063	17.7684	13.9798	3.4493e-06	0.000367191	-3.08183
sp|Q99JX4|EIF3M_MOUSE.LQLLSNLFHGMDK.+3	Eif3m	Q99JX4	-1.35812	15.5886	-5.14799	0.0016594	0.00957473	-3.08234
sp|Q8CG47|SMC4_MOUSE.FTQLDLEDVQVR.+2	Smc4	Q8CG47	-0.648298	16.9912	-10.7378	1.87543e-05	0.000795636	-3.08489
sp|P47758|SRPRB_MOUSE.AVVFVVDSAAFQR.+2	Srprb	P47758	0.704407	15.8507	9.77609	3.39283e-05	0.00104014	-3.09082
sp|Q99MN1|SYK_MOUSE.MLVVGGIDR.+2	Kars	Q99MN1	-0.953617	17.4562	-7.33818	0.000224006	0.00271377	-3.09262
sp|Q60864|STIP1_MOUSE.LILEQMQKDPQALSEHLK.+4	Stip1	Q60864	-0.649905	15.3722	-10.5648	2.07892e-05	0.000847214	-3.09334
sp|P49722|PSA2_MOUSE.GYSFSLTTFSPSGK.+2	Psma2	P49722	0.487576	18.8766	13.4217	4.48944e-06	0.000428537	-3.09404
tr|A0A0G2JG29|A0A0G2JG29_MOUSE.LVQSPNSYFMDVK.+2	Rps27	A0A0G2JG29	0.810415	16.9496	8.50243	8.14313e-05	0.00156886	-3.09451
tr|A0A1Y7VJ48|A0A1Y7VJ48_MOUSE.AEDGENYAIKK.+3	Tbca	A0A1Y7VJ48	0.689789	15.5673	9.93397	3.06752e-05	0.00101634	-3.09463
sp|Q9JKY0|CNOT9_MOUSE.TVATFILQK.+2	Cnot9	Q9JKY0	0.497078	16.7878	13.9323	3.5262e-06	0.000367191	-3.0953
sp|Q9EST5|AN32B_MOUSE.SDYRETVFR.+3	Anp32b	Q9EST5	0.699558	17.2586	9.9141	3.10643e-05	0.0010193	-3.09631
sp|P20357|MTAP2_MOUSE.SDTLQISDLLVSESR.+2	Map2	P20357	0.864349	17.4132	8.02413	0.000126582	0.00201122	-3.09688
sp|Q9D0E1|HNRPM_MOUSE.FGSGMNMGR.+2	Hnrnpm	Q9D0E1	-0.762038	16.7378	-9.00267	5.68121e-05	0.00134555	-3.10102
sp|Q9D8E6|RL4_MOUSE.NVTLPAVFK.+2	Rpl4	Q9D8E6	1.37637	19.1078	4.91169	0.00213116	0.0113749	-3.10173
sp|P11352|GPX1_MOUSE.FLVGPDGVPVRR.+3	Gpx1	P11352	0.533431	17.3211	13.0895	5.27798e-06	0.000449341	-3.10274
tr|Q6NZD2|Q6NZD2_MOUSE.AVGTQALSGAGLLK.+2	Snx1	Q6NZD2	-0.794625	16.7931	-8.61776	7.46108e-05	0.00150443	-3.10282
tr|Q8BTS0|Q8BTS0_MOUSE.PVLNFYEANFPANVMDVIAR.+3	Ddx5	Q8BTS0	-1.84831	16.1711	-3.72542	0.00844963	0.028829	-3.10607
sp|Q9CY58|PAIRB_MOUSE.KNPLPPSVGVADKKEETQPPVALKK.+5	Serbp1	Q9CY58	1.6955	15.6779	4.05739	0.00562653	0.0219071	-3.10651
sp|Q91VR5|DDX1_MOUSE.ILKGEYAVR.+3	Ddx1	Q91VR5	0.541207	16.5835	12.6792	6.48012e-06	0.000500917	-3.10685
sp|Q8BFY9|TNPO1_MOUSE.GELQNWPDLLPK.+2	Tnpo1	Q8BFY9	-0.762364	15.3521	-8.91707	6.02891e-05	0.00136642	-3.10747
tr|A0A0R4J1N0|A0A0R4J1N0_MOUSE.GLYDGPVHEVMLPAKPGSGTQAR.+4	Dpysl4	A0A0R4J1N0	-0.975094	16.2662	-7.00272	0.000276291	0.00309124	-3.10884
tr|E9PWE8|E9PWE8_MOUSE.MVIPGGIDVHTHFQMPYK.+4	Dpysl3	E9PWE8	-1.4808	17.3404	-4.65119	0.00283339	0.0136523	-3.10908
sp|Q8K0E8|FIBB_MOUSE.IRPFFPQQ.+2	Fgb	Q8K0E8	-0.838462	16.752	-8.1257	0.000108082	0.00182063	-3.10932
tr|Q3TMX5|Q3TMX5_MOUSE.DRDVTFSPATIEEELIK.+3	Manf	Q3TMX5	0.876319	15.304	7.74163	0.000143789	0.00214154	-3.11003
sp|P97310|MCM2_MOUSE.GLALALFGGEPK.+2	Mcm2	P97310	-0.397515	18.3361	-18.1524	6.28499e-07	0.00026397	-3.11395
sp|Q9R190|MTA2_MOUSE.EFEEESKQPGVSEQQR.+3	Mta2	Q9R190	-0.638164	15.7906	-10.6138	2.01883e-05	0.00083401	-3.11443
sp|Q6P8I4|PCNP_MOUSE.ASAISIR.+2	Pcnp	Q6P8I4	0.435435	17.7287	16.0367	1.41325e-06	0.000305268	-3.11592
sp|Q8BGD9|IF4B_MOUSE.SPPYTAFLGNLPYDVTEDSIKDFFR.+3	Eif4b	Q8BGD9	0.561583	17.2828	12.2755	7.97833e-06	0.000553337	-3.1161
sp|P27659|RL3_MOUSE.SINPLGGFVHYGEVTNDFIMLK.+3	Rpl3	P27659	-0.80168	16.9751	-8.46931	8.34245e-05	0.00158784	-3.11673
tr|A0A494BBN2|A0A494BBN2_MOUSE.VYVEELVQR.+2	Mrpl28	A0A494BBN2	0.852338	16.1122	7.94495	0.000122781	0.00197578	-3.11707
sp|P50516|VATA_MOUSE.TALVANTSNMPVAAR.+2	Atp6v1a	P50516	-1.16565	16.4698	-5.86368	0.000812863	0.00598601	-3.11859
tr|A0A1L1SV25|A0A1L1SV25_MOUSE.VLAVNQENEHLMEDYER.+3	Actn4	A0A1L1SV25	-0.682019	15.8205	-9.89138	3.15163e-05	0.00102084	-3.12065
sp|Q8K273|MMGT1_MOUSE.VLFRPSDATNSSNLDALSSNTSLK.+3	Mmgt1	Q8K273	0.73595	16.3222	9.16534	5.0815e-05	0.00128827	-3.12236
sp|P41241|CSK_MOUSE.LLYPPETGLFLVR.+2	Csk	P41241	1.74508	16.586	3.89491	0.00685112	0.0249925	-3.12519
tr|A6ZI44|A6ZI44_MOUSE.LQSIGTENTEENR.+2	Aldoa	A6ZI44	-0.609181	15.9911	-11.0381	1.57381e-05	0.00073319	-3.12661
tr|A0A0R4J1E3|A0A0R4J1E3_MOUSE.MAPTPIPTR.+2	Dbn1	A0A0R4J1E3	-0.558415	18.4136	-12.4896	7.13933e-06	0.00050946	-3.12662
sp|Q6PE01|SNR40_MOUSE.FVYVWDTTSR.+2	Snrnp40	Q6PE01	-0.667623	17.1615	-10.1569	2.66701e-05	0.000967308	-3.12663
sp|P62751|RL23A_MOUSE.KIEDNNTLVFIVDVK.+3	Rpl23a	P62751	0.623391	16.2438	10.8179	1.78901e-05	0.000778836	-3.12728
sp|P62908|RS3_MOUSE.IRELTAVVQK.+3	Rps3	P62908	0.401636	18.2293	17.5017	7.98263e-07	0.000287678	-3.13182
tr|Q3UI84|Q3UI84_MOUSE.IGNEEIAYLVK.+2	Rfc4	Q3UI84	0.747261	16.061	8.96019	5.8508e-05	0.00134944	-3.13332
tr|E9Q9F5|E9Q9F5_MOUSE.NLEAQHKELEEK.+3	Sept7	E9Q9F5	0.925861	16.2325	7.23591	0.000221309	0.00269159	-3.13427
sp|Q62318|TIF1B_MOUSE.GAAAAAAGQAGTVPPGAPGAPPLPGMAIVK.+3	Trim28	Q62318	-0.679669	16.1482	-9.85575	3.22401e-05	0.00102189	-3.1357
tr|F8VPX1|F8VPX1_MOUSE.AGFIQDTSLILYEEVKPNLTER.+3	Usp7	F8VPX1	1.10162	16.6675	6.13056	0.00063288	0.00508471	-3.13617
sp|P10126|EF1A1_MOUSE.RYEEIVKEVSTYIKK.+4	Eef1a1	P10126	1.29214	15.7309	5.21612	0.00154605	0.00912007	-3.13621
sp|Q02053|UBA1_MOUSE.LDQPMTEIVSR.+2	Uba1	Q02053	-0.485339	18.373	-14.3385	2.92707e-06	0.000351249	-3.14031
tr|A0A171KXD3|A0A171KXD3_MOUSE.DVAIKEPLVDVVDPK.+3	Prmt1	A0A171KXD3	-0.600887	16.9374	-11.1519	1.47435e-05	0.000722831	-3.14112
tr|A2AUD5|A2AUD5_MOUSE.TQETLSQAGQK.+2	Tpd52l2	A2AUD5	0.552309	16.2918	12.0907	8.79389e-06	0.000566249	-3.14126
sp|Q9QZE5|COPG1_MOUSE.SSPEPVALTESETEYVIR.+3	Copg1	Q9QZE5	0.694222	15.8841	9.56158	3.89987e-05	0.00110922	-3.14492
sp|P53810|PIPNA_MOUSE.VILPVSVDEYQVGQLYSVAEASK.+3	Pitpna	P53810	1.10126	18.3711	6.10399	0.000648611	0.00516593	-3.15202
sp|K1C10_HUMAN.GSLGGGFSSGGFSGGSFSR.+2	#N/A	sp|K1C10_HUMAN.GSLGGGFSSGGFSGGSFSR.+2	1.00907	17.6398	6.63486	0.000402934	0.00386081	-3.15429
sp|P61226|RAP2B_MOUSE.VVVLGSGGVGK.+2	Rap2b	P61226	0.514475	17.4952	13.1378	5.15392e-06	0.000449341	-3.1545
tr|Q3V493|Q3V493_MOUSE.VLVAFGQR.+2	Trappc4	Q3V493	0.866128	16.7736	7.62162	0.000163718	0.00229716	-3.15729
sp|P14152|MDHC_MOUSE.DLDVAVLVGSMPR.+2	Mdh1	P14152	-0.87084	17.3448	-7.62768	0.000173793	0.00238033	-3.16178
sp|Q62318|TIF1B_MOUSE.MNDAFGDTK.+2	Trim28	Q62318	-0.595603	17.2371	-11.1627	1.46527e-05	0.000722831	-3.16309
tr|A0A0R4J275|A0A0R4J275_MOUSE.FNVSATPEQYVPYSTTR.+2	Ndufa12	A0A0R4J275	0.977647	15.644	6.69271	0.000344763	0.00351182	-3.16337
sp|Q9WTM5|RUVB2_MOUSE.IRGTSYQSPHGIPIDLLDR.+4	Ruvbl2	Q9WTM5	0.90972	15.4057	7.18899	0.000224869	0.00271426	-3.16487
sp|Q9Z277|BAZ1B_MOUSE.FSDFLLDPYK.+2	Baz1b	Q9Z277	-0.783543	16.6955	-8.37203	8.9092e-05	0.00163163	-3.16628
sp|P30416|FKBP4_MOUSE.MEKGEHSIVYLKPSYAFGSVGK.+5	Fkbp4	P30416	1.01361	15.4912	6.43393	0.00043634	0.00406706	-3.16811
sp|Q99K48|NONO_MOUSE.PVTVEPMDQLDDEEGLPEK.+3	Nono	Q99K48	-1.10873	16.6966	-5.95369	0.000746378	0.00564487	-3.16906
sp|P80318|TCPG_MOUSE.MALDDMISTLK.+2	Cct3	P80318	-1.45856	16.2937	-4.51909	0.00328576	0.0150662	-3.16921
sp|K1C10_HUMAN.SLLEGEGSSGGGGR.+2	#N/A	sp|K1C10_HUMAN.SLLEGEGSSGGGGR.+2	0.923421	18.1015	7.17537	0.000255558	0.00293799	-3.17123
sp|P97855|G3BP1_MOUSE.VLSNRPIMFR.+3	G3bp1	P97855	-1.38336	17.5227	-4.76611	0.00249589	0.0126045	-3.17276
tr|A0A0R4J0Z1|A0A0R4J0Z1_MOUSE.FAMEPEEFDSDTLR.+2	Pdia4	A0A0R4J0Z1	-0.737375	16.6527	-8.85858	6.28045e-05	0.00139075	-3.17294
tr|J3QMG3|J3QMG3_MOUSE.LTLDTIFVPNTGK.+2	Vdac3	J3QMG3	0.429972	18.2883	15.8485	1.52634e-06	0.000305268	-3.17349
sp|Q9D662|SC23B_MOUSE.HLLQAPLDDAQEILQAR.+3	Sec23b	Q9D662	-0.785226	15.8465	-8.28403	9.50436e-05	0.00170106	-3.17371
tr|Q9CXU4|Q9CXU4_MOUSE.NVQILNMVTR.+2	Timm23	Q9CXU4	0.725937	16.1762	8.97119	5.80634e-05	0.00134944	-3.17612
sp|P40336|VP26A_MOUSE.LFLAGYDPTPTMR.+2	Vps26a	P40336	1.48222	19.5438	4.25809	0.00443599	0.0185078	-3.17705
sp|Q8C854|MYEF2_MOUSE.LGSTIFVANLDFK.+2	Gm9833	Q8C854	-1.80731	16.5271	-3.62668	0.00956684	0.0315417	-3.17749
sp|Q9DBJ1|PGAM1_MOUSE.FSGWYDADLSPAGHEEAKR.+4	Pgam1	Q9DBJ1	-0.727583	17.2581	-8.99926	5.70624e-05	0.00134894	-3.17814
sp|Q9EQF6|DPYL5_MOUSE.TISASTQVQGGDFNLYENMR.+3	Dpysl5	Q9EQF6	0.771243	17.0311	8.44502	8.46083e-05	0.0016007	-3.17871
sp|Q8K273|MMGT1_MOUSE.NHPSFYVFNHR.+3	Mmgt1	Q8K273	0.605065	16.379	10.7431	1.86957e-05	0.000795636	-3.18039
sp|Q99LD8|DDAH2_MOUSE.GAEIVADTFRDFAVSTVPVSGSSHLR.+4	Ddah2	Q99LD8	0.492797	17.8242	13.4407	4.4487e-06	0.000428229	-3.18091
tr|A0A0R4J1E3|A0A0R4J1E3_MOUSE.VAEFFQGVDVIVNASSVEDIDAGAIGQR.+3	Dbn1	A0A0R4J1E3	0.650731	16.5074	9.99343	2.95434e-05	0.00100482	-3.18163
sp|Q9D211|C2AIL_MOUSE.VGGEASAAVEK.+2	Cdkn2aipnl	Q9D211	0.595479	16.1067	10.8844	1.72064e-05	0.000766078	-3.18443
tr|F8VQD1|F8VQD1_MOUSE.VVDDEIYYFR.+2	Pbrm1	F8VQD1	-0.543403	16.7337	-11.9706	9.3755e-06	0.000593625	-3.18472
sp|Q921F2|TADBP_MOUSE.TTEQDLKDYFSTFGEVLMVQVK.+3	Tardbp	Q921F2	-0.81523	15.7706	-7.91254	0.000125883	0.00200891	-3.18488
tr|Q3TWV4|Q3TWV4_MOUSE.ASENAIVWK.+2	Ap2m1	Q3TWV4	1.08514	17.0368	6.01908	0.000701934	0.00542835	-3.18536
sp|P12787|COX5A_MOUSE.WVTYFNKPDIDAWELRK.+4	Cox5a	P12787	1.23158	14.5761	5.23181	0.00143809	0.00871809	-3.19024
sp|P62751|RL23A_MOUSE.KEAPAPPKAEAK.+3	Rpl23a	P62751	0.601842	16.1394	10.7173	1.89833e-05	0.00080265	-3.19202
sp|Q61166|MARE1_MOUSE.FQDNFEFVQWFK.+2	Mapre1	Q61166	-1.07964	16.3212	-6.00177	0.000713401	0.00548077	-3.19391
sp|Q9D6F9|TBB4A_MOUSE.MAATFIGNSTAIQELFKR.+3	Tubb4a	Q9D6F9	1.25682	16.0305	5.14786	0.00165962	0.00957473	-3.19569
sp|P26443|DHE3_MOUSE.SEAAADREDDPNFFK.+3	Glud1	P26443	0.907681	16.8303	7.08672	0.00026468	0.00300447	-3.19944
tr|E9Q166|E9Q166_MOUSE.LDSIDPALR.+2	Atad2b	E9Q166	-0.717272	16.3017	-8.8917	6.13658e-05	0.00137827	-3.20455
sp|P16858|G3P_MOUSE.VIHDNFGIVEGLMTTVH.+3	Gapdh	P16858	-0.676178	16.4282	-9.42914	4.25595e-05	0.00117609	-3.20873
sp|Q9JJU8|SH3L1_MOUSE.DIAANEENRK.+3	Sh3bgrl	Q9JJU8	0.843112	17.0403	7.56694	0.000174468	0.00238168	-3.2114
tr|A0A498WGK2|A0A498WGK2_MOUSE.NLMFLVLR.+2	Nars	A0A498WGK2	-0.96476	16.3312	-6.59158	0.000401577	0.00385074	-3.21255
sp|P62264|RS14_MOUSE.IGRIEDVTPIPSDSTRR.+4	Rps14	P62264	1.27178	15.6336	5.021	0.00189643	0.0104619	-3.21334
sp|P32233|DRG1_MOUSE.WNFDDLLEK.+2	Drg1	P32233	-0.622696	15.6117	-10.1393	2.69638e-05	0.000969597	-3.21424
sp|Q9D0E1|HNRPM_MOUSE.GIGMGNLGPAGMGMEGIGFGINK.+3	Hnrnpm	Q9D0E1	-0.681212	16.0829	-9.30195	4.63322e-05	0.00123685	-3.2147
tr|Q9DCW5|Q9DCW5_MOUSE.HEEHERPPFVAYPHLR.+4	Cox6a1	Q9DCW5	1.01099	15.9016	6.25978	0.000534718	0.00459661	-3.2176
sp|Q76MZ3|2AAA_MOUSE.AVGPEITK.+2	Ppp2r1a	Q76MZ3	1.12809	17.7675	5.66881	0.000981005	0.00682156	-3.21766
sp|TRYP_PIG.LGEHNIDVLEGNEQFINAAKIITHPNFNGNTLDNDIMLIK.+5	#N/A	sp|TRYP_PIG.LGEHNIDVLEGNEQFINAAKIITHPNFNGNTLDNDIMLIK.+5	-1.0839	16.745	-5.86917	0.000808619	0.00595824	-3.2217
sp|Q6P1F6|2ABA_MOUSE.ILHTAWHPK.+3	Ppp2r2a	Q6P1F6	0.648491	17.2915	9.82516	3.28767e-05	0.00102734	-3.22215
sp|Q61029|LAP2B_MOUSE.YAPLADVK.+2	Tmpo	Q61029	0.639905	17.9348	9.9555	3.03378e-05	0.00101394	-3.22236
sp|P14211|CALR_MOUSE.FYGDLEKDKGLQTSQDAR.+4	Calr	P14211	1.18607	16.373	5.34697	0.00135194	0.00836266	-3.22492
sp|P58252|EF2_MOUSE.IMGPNYTPGKKEDLYLKPIQR.+5	Eef2	P58252	1.03891	15.2854	5.99802	0.000657394	0.0052161	-3.23373
sp|Q9WUM4|COR1C_MOUSE.KNILDSKPAANK.+3	Coro1c	Q9WUM4	0.581613	16.1249	10.7652	1.84537e-05	0.000790872	-3.23485
sp|P20029|BIP_MOUSE.TWNDPSVQQDIK.+2	Hspa5	P20029	-0.636108	17.449	-9.94692	3.04245e-05	0.00101415	-3.23522
sp|P97372|PSME2_MOUSE.IISLSQLLQEDSLNVADLSSLR.+3	Psme2b	P97372	0.775045	15.2844	8.02158	0.000115786	0.00190951	-3.23618
sp|Q91ZW3|SMCA5_MOUSE.TLQTISLLGYMK.+2	Smarca5	Q91ZW3	-0.66236	16.0112	-9.40379	4.32826e-05	0.00118815	-3.23757
tr|B1AU25|B1AU25_MOUSE.TGGLEIDSDFGGFR.+2	Aifm1	B1AU25	0.695357	17.544	9.05755	5.48319e-05	0.00133375	-3.23764
tr|A0A1L1STE6|A0A1L1STE6_MOUSE.ENTEGEYSGIEHVIVDGVVQSIK.+3	Idh3a	A0A1L1STE6	0.724151	17.885	8.68621	7.59295e-05	0.00151379	-3.23946
sp|Q9WTX2|PRKRA_MOUSE.SDVQVHVPTFTFR.+3	Prkra	Q9WTX2	0.647675	17.1078	9.63929	3.70681e-05	0.00108115	-3.24446
tr|G3UY42|G3UY42_MOUSE.HLVPGAGGEAGEGD.+2	Pabpn1	G3UY42	1.06076	16.5585	5.88972	0.000792968	0.00587038	-3.24741
sp|P06745|G6PI_MOUSE.AVLHVALR.+2	Gpi1	P06745	0.662845	16.369	9.34512	4.50106e-05	0.00121775	-3.24791
sp|O35215|DOPD_MOUSE.FFPLEAWQIGK.+2	Ddt	O35215	1.38573	15.6363	4.49272	0.00338538	0.0153714	-3.24942
sp|P80316|TCPE_MOUSE.DVDFELIK.+2	Cct5	P80316	-0.959411	17.6652	-6.52692	0.000442814	0.00410858	-3.24983
sp|P20152|VIME_MOUSE.RQVDQLTNDK.+2	Vim	P20152	-0.97754	14.9315	-6.29721	0.000491873	0.00435837	-3.25094
tr|A8DUK4|A8DUK4_MOUSE.AGVAAALAHK.+2	Hbb-bt	A8DUK4	0.783143	16.453	7.87299	0.00012979	0.00203152	-3.2552
sp|Q9WUK4|RFC2_MOUSE.LTDAQVLTR.+2	Rfc2	Q9WUK4	1.20764	18.2712	5.15795	0.00164226	0.00950353	-3.25628
sp|P62814|VATB2_MOUSE.YAEIVHLTLPDGTKR.+4	Atp6v1b2	P62814	0.97376	16.4009	6.34863	0.000508959	0.00445958	-3.25716
sp|Q9CZX8|RS19_MOUSE.LKVPEWVDTVK.+3	Rps19	Q9CZX8	1.73609	16.3731	3.56401	0.0103593	0.0333575	-3.25911
sp|P61290|PSME3_MOUSE.MWVQLLIPR.+2	Psme3	P61290	-1.05209	14.8261	-5.82691	0.000770251	0.00575898	-3.26128
sp|P61965|WDR5_MOUSE.FSPNGEWLASSSADK.+2	Wdr5	P61965	0.667706	15.5784	9.14394	5.15612e-05	0.00129147	-3.26184
sp|P02772|FETA_MOUSE.IMFMASFLHEYSR.+3	Afp	P02772	-1.47262	18.1843	-4.18925	0.00480957	0.0196182	-3.26681
sp|P46935|NEDD4_MOUSE.LQNVAITGPAVPYSR.+2	Nedd4	P46935	-0.401446	18.2379	-15.8798	1.50685e-06	0.000305268	-3.26759
sp|TRYP_PIG.DVLEGNEQFINAAK.+2	#N/A	sp|TRYP_PIG.DVLEGNEQFINAAK.+2	1.36515	16.5175	4.50573	0.00333579	0.0152176	-3.26843
sp|P26516|PSMD7_MOUSE.ITNQVHGLK.+2	Psmd7	P26516	0.695796	15.7764	8.7357	6.84883e-05	0.00145278	-3.27053
sp|Q9DCJ5|NDUA8_MOUSE.ARPEPNPVIEGDLKPAK.+4	Ndufa8	Q9DCJ5	1.27859	15.5653	4.79509	0.00241807	0.0123152	-3.27077
sp|Q91YQ5|RPN1_MOUSE.VHYENNSPFLTITSMTR.+3	Rpn1	Q91YQ5	-0.793432	16.0242	-7.6604	0.000153302	0.00222243	-3.27187
sp|Q9D023|MPC2_MOUSE.YSLVIIPK.+2	Mpc2	Q9D023	0.641968	14.9804	9.40589	4.32223e-05	0.00118815	-3.27337
sp|P70168|IMB1_MOUSE.TTLVIMER.+2	Kpnb1	P70168	-0.487097	18.0328	-12.7479	6.25833e-06	0.000489783	-3.27379
sp|Q9Z277|BAZ1B_MOUSE.TREEYEAR.+3	Baz1b	Q9Z277	0.800758	17.3715	7.65054	0.000164875	0.00230825	-3.27543
sp|P32067|LA_MOUSE.YKDTNLLILFKEDYFAK.+4	Ssb	P32067	1.52386	16.0856	4.00934	0.00596144	0.0228172	-3.27698
sp|Q91V64|ISOC1_MOUSE.FLSLYGDQLDMHR.+3	Isoc1	Q91V64	-0.800039	15.201	-7.54231	0.000168434	0.00233474	-3.27759
sp|Q62189|SNRPA_MOUSE.SMQGFPFYDKPMR.+3	Snrpa	Q62189	-0.744761	16.3341	-8.12971	0.000106672	0.00181141	-3.27794
sp|Q9EPN1|NBEA_MOUSE.ILNILTNK.+2	Nbea	Q9EPN1	0.606404	17.103	10.0556	2.84115e-05	0.000994402	-3.27937
sp|Q9CR51|VATG1_MOUSE.EEAQAEIEQYR.+2	Atp6v1g1	Q9CR51	0.777484	16.3065	7.75003	0.000142845	0.00212999	-3.28499
sp|Q9WTM5|RUVB2_MOUSE.LLIVSTSPYSEKDTK.+3	Ruvbl2	Q9WTM5	0.953378	17.1203	6.37494	0.00050679	0.00444676	-3.28898
sp|Q9JL35|HMGN5_MOUSE.AAGDVSQEPK.+2	Hmgn5	Q9JL35	-0.511165	16.9342	-11.8378	1.007e-05	0.000609713	-3.29103
sp|Q8BGQ7|SYAC_MOUSE.THSPQTSAMLFTVDNEAGK.+3	Aars	Q8BGQ7	-0.593256	16.5333	-10.16	2.66181e-05	0.000967308	-3.29135
sp|P14733|LMNB1_MOUSE.NMYEEEINETR.+2	Lmnb1	P14733	-1.22074	17.404	-4.96566	0.00201144	0.0109148	-3.2924
tr|Q3UF95|Q3UF95_MOUSE.AAGARPLTSPESLSR.+3	Bag6	Q3UF95	0.592274	16.5789	10.1541	2.67161e-05	0.000967308	-3.29398
sp|P70698|PYRG1_MOUSE.PIKPSPPYFGLLLASVGR.+3	Ctps	P70698	-1.17884	15.8733	-5.1154	0.00171689	0.00976651	-3.295
sp|Q9D0E1|HNRPM_MOUSE.MGANSLER.+2	Hnrnpm	Q9D0E1	-0.410537	18.6009	-16.0943	1.38058e-06	0.000305268	-3.2961
sp|BGAL_ECOLI.LPSEFDLSAFLR.+2	#N/A	sp|BGAL_ECOLI.LPSEFDLSAFLR.+2	0.755078	15.7431	7.90091	0.000127018	0.00201122	-3.29686
sp|Q62426|CYTB_MOUSE.VFQPLPHENKPLTLSSYQTNK.+4	Cstb	Q62426	1.1299	14.9079	5.28154	0.00136613	0.00842038	-3.29874
sp|Q3U9G9|LBR_MOUSE.VAEGTPLVDGR.+2	Lbr	Q3U9G9	-0.624389	17.4468	-9.68554	3.59709e-05	0.00107293	-3.29937
sp|Q01853|TERA_MOUSE.EMVELPLR.+2	Vcp	Q01853	-0.549402	18.7659	-10.9049	1.7033e-05	0.000761049	-3.29994
sp|Q9D172|GAL3A_MOUSE.ITSLAQLNAANHDAAIFPGGFGAAK.+3	Gatd3a	Q9D172	0.606091	16.26	9.86078	3.21368e-05	0.00102189	-3.30018
sp|Q9D1J3|SARNP_MOUSE.FNVPVSLESKK.+3	Sarnp	Q9D1J3	0.526611	16.9864	11.4023	1.27966e-05	0.000686114	-3.30221
sp|P51881|ADT2_MOUSE.EQGVLSFWR.+2	Slc25a5	P51881	-0.494644	19.5075	-9.15802	5.10688e-05	0.00128951	-3.30279
tr|E0CYQ2|E0CYQ2_MOUSE.GGPDFSNLEK.+2	Nudcd2	E0CYQ2	0.834621	16.0629	7.12163	0.000238348	0.00282786	-3.30367
sp|P62259|1433E_MOUSE.YDEMVESMK.+2	Ywhae	P62259	-1.3676	17.2759	-4.38834	0.00381409	0.0167085	-3.30507
sp|P06837|NEUM_MOUSE.AEDGPAKEEPK.+3	Gap43	P06837	0.918583	17.7527	6.55348	0.000432602	0.00405	-3.30529
sp|Q91ZW3|SMCA5_MOUSE.SPDLPNAAQAQK.+2	Smarca5	Q91ZW3	-0.526642	16.2841	-11.313	1.34549e-05	0.000695089	-3.3055
sp|Q80SZ7|GBG5_MOUSE.VSQAAADLK.+2	Gng5	Q80SZ7	0.567288	16.8234	10.5189	2.13716e-05	0.00085216	-3.30701
sp|P47911|RL6_MOUSE.HQEGEIFDTEK.+2	Rpl6	P47911	-0.686438	15.7607	-8.62332	7.42034e-05	0.00150443	-3.30802
tr|Q8K1M3|Q8K1M3_MOUSE.AASAYAVGDVK.+2	Prkar2a	Q8K1M3	0.756921	16.9438	7.85003	0.000133039	0.00204925	-3.30821
sp|P58252|EF2_MOUSE.TGTITTFEHAHNMR.+3	Eef2	P58252	-0.421058	18.1848	-14.5464	2.66599e-06	0.000350575	-3.31183
sp|Q9CZ44|NSF1C_MOUSE.PSNAQFLESIR.+2	Nsfl1c	Q9CZ44	0.616188	16.4525	9.61978	3.75424e-05	0.00108743	-3.31429
sp|Q9ERD7|TBB3_MOUSE.MSMKEVDEQMLAIQSK.+3	Tubb3	Q9ERD7	1.58818	15.3427	3.74046	0.00829231	0.0284695	-3.31529
sp|Q8BFU3|RN214_MOUSE.SDESLPDGLSPK.+2	Rnf214	Q8BFU3	0.810811	16.3112	7.25807	0.000212726	0.00263312	-3.31788
sp|P97311|MCM6_MOUSE.SELVNWYLK.+2	Mcm6	P97311	-0.925717	16.611	-6.39489	0.000488544	0.00434721	-3.31859
sp|Q9DBD5|PELP1_MOUSE.LLPQVLNAWSTGR.+2	Pelp1	Q9DBD5	-0.907836	16.0447	-6.47578	0.00042921	0.00402986	-3.32043
tr|B2M1R6|B2M1R6_MOUSE.NTDEMVELR.+2	Hnrnpk	B2M1R6	-1.02815	18.735	-5.78035	0.000880421	0.00633171	-3.32165
sp|CAS1_BOVIN.FFVAPFPEVFGK.+2	#N/A	sp|CAS1_BOVIN.FFVAPFPEVFGK.+2	0.602403	17.9579	9.86354	3.21345e-05	0.00102189	-3.3226
tr|A0A0R4J1E3|A0A0R4J1E3_MOUSE.YVLINWVGEDVPDAR.+2	Dbn1	A0A0R4J1E3	-0.781767	17.8904	-7.59631	0.000182643	0.00243523	-3.32264
tr|Q3UJB0|Q3UJB0_MOUSE.EQQAQVEKEDFSDMVAEHAAK.+4	Sf3b2	Q3UJB0	-0.893439	15.5894	-6.5467	0.000391977	0.00379624	-3.32331
sp|Q9JJI8|RL38_MOUSE.IEEIKDFLLTAR.+3	Rpl38	Q9JJI8	1.57071	15.4772	3.75794	0.00811364	0.0281166	-3.32435
tr|B2M1R6|B2M1R6_MOUSE.RPAEDMEEEQAFKR.+3	Hnrnpk	B2M1R6	-0.876152	17.8159	-6.76377	0.000360539	0.00361112	-3.32786
tr|J3QMG3|J3QMG3_MOUSE.LTLDTIFVPNTGKK.+3	Vdac3	J3QMG3	0.423949	17.9219	14.1345	3.21193e-06	0.000363427	-3.33169
tr|A0A0R4J0B4|A0A0R4J0B4_MOUSE.EVTEPLNLNPAK.+2	Cmas	A0A0R4J0B4	0.837919	16.6616	6.95918	0.000284623	0.00313484	-3.33521
tr|A0A0R4J0M9|A0A0R4J0M9_MOUSE.NALLGVTGAPK.+2	Vcpip1	A0A0R4J0M9	1.17161	16.9667	5.00577	0.00192734	0.0105907	-3.33589
sp|Q9D2R0|AACS_MOUSE.IGITILGTGAK.+2	Aacs	Q9D2R0	-0.805663	16.3576	-7.20764	0.000221814	0.00269254	-3.33706
sp|Q8CJ19|MICA3_MOUSE.TSTPLTPLPVK.+2	Mical3	Q8CJ19	-0.757706	14.4859	-7.65366	0.000154123	0.00222445	-3.33754
tr|E9QPI5|E9QPI5_MOUSE.IFAQYLVPHNLETEER.+3	Pds5a	E9QPI5	-0.887312	15.9687	-6.53389	0.000401578	0.00385074	-3.33827
sp|Q7TPV4|MBB1A_MOUSE.LITGLGVGR.+2	Mybbp1a	Q7TPV4	0.358012	18.2879	17.1828	9.00343e-07	0.000287678	-3.3393
tr|A0A338P7H5|A0A338P7H5_MOUSE.HAFSPVASVESASGETLHSPK.+3	Ahsg	A0A338P7H5	0.860991	15.5557	6.71523	0.000337415	0.00346207	-3.33979
sp|Q8BG81|PDIP3_MOUSE.TLVNKEEPPKELPPAEPVLSPLEGTK.+4	Poldip3	Q8BG81	0.934256	16.5464	6.23744	0.000564311	0.00474972	-3.34066
sp|Q91ZW3|SMCA5_MOUSE.EIQEPDPTYEEK.+2	Smarca5	Q91ZW3	-0.589435	16.4305	-9.86706	3.20083e-05	0.00102189	-3.34096
sp|Q78PY7|SND1_MOUSE.ETDGSETPEPFAAEAK.+2	Snd1	Q78PY7	-0.804999	16.9105	-7.21085	0.00023057	0.00275896	-3.34266
sp|O89086|RBM3_MOUSE.AMNGESLDGR.+2	Rbm3	O89086	1.40654	16.5279	4.14078	0.00509351	0.0203265	-3.34446
sp|O08848|RO60_MOUSE.WIPDKDILQALDAAFYTTFK.+3	Ro60	O08848	0.945444	14.7793	6.11921	0.000580826	0.00483712	-3.34501
sp|P61164|ACTZ_MOUSE.KEYEEDGAR.+2	Actr1a	P61164	-0.756481	16.528	-7.64502	0.000155386	0.00223213	-3.3456
sp|P19253|RL13A_MOUSE.KFAYLGR.+2	Rpl13a	P19253	-0.564939	17.7348	-10.3565	2.35841e-05	0.000900776	-3.34649
sp|Q6R0H7|GNAS1_MOUSE.TISVILFLNK.+2	Gnas	Q6R0H7	-0.739053	16.2505	-7.79528	0.000137875	0.00209587	-3.34971
tr|A0A0R4J1N0|A0A0R4J1N0_MOUSE.TIDAHGLMVLPGGVDVHTR.+4	Dpysl4	A0A0R4J1N0	-0.88582	16.2087	-6.50387	0.000423221	0.00399444	-3.35113
sp|P19096|FAS_MOUSE.SNMGHPEPASGLAALTK.+3	Fasn	P19096	-0.55585	16.3056	-10.3587	2.35523e-05	0.000900776	-3.35152
sp|Q9R1P0|PSA4_MOUSE.HYGFQLYQSD.+2	Psma4	Q9R1P0	0.463724	16.8943	12.5123	7.0565e-06	0.000508068	-3.35252
tr|V9GX06|V9GX06_MOUSE.VIHDNFGIVEGLMTMAHAITATQK.+3	Gm11214	V9GX06	-0.629037	17.4843	-9.2246	4.88122e-05	0.00126662	-3.35654
sp|Q8R5C5|ACTY_MOUSE.APELLFQPDLVGDESEGLHEVLAFAIHK.+4	Actr1b	Q8R5C5	-0.511418	16.0024	-11.1883	1.44401e-05	0.000716319	-3.35872
tr|Q8BH80|Q8BH80_MOUSE.AMPSNSPVAALAATGK.+2	Vapb	Q8BH80	0.917975	16.5766	6.26072	0.000552445	0.00469057	-3.35956
sp|Q61074|PPM1G_MOUSE.ALDMSYDHKPEDEVELAR.+4	Ppm1g	Q61074	-0.903003	15.6964	-6.30898	0.000487331	0.00434721	-3.36117
sp|O54879|HMGB3_MOUSE.KNPEVPVNFAEFSKK.+3	Hmgb3	O54879	0.778844	16.5582	7.33405	0.000199819	0.00256284	-3.36227
sp|Q6ZQ38|CAND1_MOUSE.LLEDKNGEVQNLAVK.+3	Cand1	Q6ZQ38	0.580068	16.7248	9.85388	3.22787e-05	0.00102189	-3.3658
sp|Q8QZT1|THIL_MOUSE.MLEIDPQK.+2	Acat1	Q8QZT1	-0.654716	16.9415	-8.70972	6.97636e-05	0.00147378	-3.36805
sp|Q8K1J6|TRNT1_MOUSE.IVDRPGDHDHETLEAIAENAK.+4	Trnt1	Q8K1J6	1.04811	15.5968	5.42165	0.00121911	0.00782912	-3.36947
sp|Q8BU30|SYIC_MOUSE.LFILTEAR.+2	Iars	Q8BU30	-0.612861	17.6004	-9.3602	4.45589e-05	0.00121	-3.37211
sp|Q9CYG7|TOM34_MOUSE.TVLQIDNSVASALEGINR.+3	Tomm34	Q9CYG7	-0.633486	15.8719	-8.93445	5.95637e-05	0.00135961	-3.3724
tr|Q3U741|Q3U741_MOUSE.DMVGIAQTGSGK.+2	Ddx17	Q3U741	-0.545996	17.5122	-10.5426	2.10694e-05	0.000848159	-3.37404
tr|F8WIE5|F8WIE5_MOUSE.STTGAPSAAADSK.+2	Hectd1	F8WIE5	0.595512	16.1736	9.51094	4.03187e-05	0.0011365	-3.37611
sp|Q6P4T2|U520_MOUSE.HLILPEK.+2	Snrnp200	Q6P4T2	0.640479	16.606	8.8353	6.38384e-05	0.00139646	-3.37742
tr|Q3UIX4|Q3UIX4_MOUSE.TLFGFLGK.+2	Srsf11	Q3UIX4	-0.737775	15.8401	-7.63589	0.000156312	0.00223213	-3.37793
sp|P43276|H15_MOUSE.ALAAGGYDVEKNNSR.+3	H1f5	P43276	0.829266	18.5008	6.95996	0.000305378	0.00326081	-3.37919
sp|P63011|RAB3A_MOUSE.ESSDQNFDYMFK.+2	Rab3a	P63011	0.703104	15.693	7.99401	0.000118249	0.00194255	-3.38022
sp|P27773|PDIA3_MOUSE.IFRDGEEAGAYDGPR.+3	Pdia3	P27773	0.698818	17.3319	8.11484	0.000108858	0.00182813	-3.38265
sp|P97351|RS3A_MOUSE.MMEIMTR.+2	Rps3a1	P97351	-1.11985	17.1812	-5.06298	0.00181411	0.010132	-3.38416
sp|Q9CXY6|ILF2_MOUSE.ILGQEGDASYLASEISTWDGVIVTPSEK.+3	Ilf2	Q9CXY6	-0.813572	16.1903	-6.90389	0.000286823	0.00313735	-3.38437
sp|P63276|RS17_MOUSE.LLDFGSLSNLQVTQPTVGMNFK.+3	Rps17	P63276	1.23251	15.9563	4.58324	0.00305674	0.0143134	-3.38527
tr|G3UZ34|G3UZ34_MOUSE.TATITEPR.+2	Eftud2	G3UZ34	-0.469064	18.7315	-12.2289	8.17542e-06	0.000557414	-3.38618
sp|Q9D1H7|GET4_MOUSE.AEVDVADELLENLAK.+2	Get4	Q9D1H7	0.848569	15.9406	6.59593	0.000375659	0.00369501	-3.38626
sp|P68254|1433T_MOUSE.TAFDEAIAELDTLNEDSYKDSTLIMQLLR.+3	Ywhaq	P68254	-1.41835	14.5308	-3.97854	0.00618762	0.0233775	-3.38685
sp|P61202|CSN2_MOUSE.ALYEQSLHIK.+3	Cops2	P61202	1.19572	17.0773	4.72759	0.00260375	0.0129345	-3.38695
tr|Q8C483|Q8C483_MOUSE.DEWLRPEDLPIK.+3	Sars	Q8C483	-0.76084	16.7226	-7.36496	0.000195714	0.00252146	-3.38899
tr|A0A0R4J1E2|A0A0R4J1E2_MOUSE.ATAPQTQHVSPMR.+3	Eef1d	A0A0R4J1E2	-0.68022	16.8702	-8.25028	9.74582e-05	0.00173198	-3.38942
sp|Q8C854|MYEF2_MOUSE.LGSAMIGGFAGR.+2	Gm9833	Q8C854	-0.67242	17.1278	-8.35502	9.01828e-05	0.00164206	-3.39135
sp|P99027|RLA2_MOUSE.KILDSVGIEADDDRLNK.+3	Rplp2	P99027	1.17522	14.9846	4.75949	0.00247547	0.0125365	-3.39202
sp|Q61699|HS105_MOUSE.AFNDPFIQK.+2	Hsph1	Q61699	-0.378355	17.7406	-15.2515	1.96002e-06	0.000329283	-3.39237
sp|Q9DCT1|AKCL2_MOUSE.NLGVSNFNHEQLER.+3	Akr1e1	Q9DCT1	0.660841	16.4504	8.46549	8.31712e-05	0.00158541	-3.39345
tr|A0A3B2WCD8|A0A3B2WCD8_MOUSE.VQISPDSGGLPER.+2	Khsrp	A0A3B2WCD8	-0.519905	18.9676	-10.0047	2.93338e-05	0.0010045	-3.39458
sp|P62908|RS3_MOUSE.RFGFPEGSVELYAEK.+3	Rps3	P62908	0.725632	16.9881	7.69531	0.000149916	0.00220183	-3.39584
sp|O70591|PFD2_MOUSE.GAVSAEQVIAGFNR.+2	Pfdn2	O70591	1.4164	15.7645	3.95696	0.00635174	0.0237978	-3.39586
sp|Q9JKB1|UCHL3_MOUSE.FLENYDAIR.+2	Uchl3	Q9JKB1	0.643947	18.1971	8.76035	7.22178e-05	0.00148441	-3.39744
sp|Q8VDM6|HNRL1_MOUSE.NPPGASSYNK.+2	Hnrnpul1	Q8VDM6	0.629108	16.2744	8.85059	6.31569e-05	0.00139231	-3.39781
sp|Q9JLI8|SART3_MOUSE.VLSGAVAAEAAEAK.+2	Sart3	Q9JLI8	-0.478114	16.8058	-11.7064	1.08158e-05	0.00063682	-3.39896
sp|Q922D8|C1TC_MOUSE.LVPSVNGIR.+2	Mthfd1	Q922D8	0.438885	17.3197	12.9673	5.6069e-06	0.000467649	-3.40129
tr|A0A1B0GSX0|A0A1B0GSX0_MOUSE.LLIVSNPVDILTYVAWK.+2	Ldha	A0A1B0GSX0	-1.36196	17.0629	-4.09627	0.00537073	0.0211425	-3.40426
sp|Q62261|SPTB2_MOUSE.TQILAASYELHK.+3	Sptbn1	Q62261	0.552236	16.9703	10.0818	2.79485e-05	0.000986416	-3.40493
sp|Q8VIJ6|SFPQ_MOUSE.GIVEFASK.+2	Sfpq	Q8VIJ6	-0.996961	19.2672	-5.31753	0.00139309	0.00854572	-3.40643
sp|P52480|KPYM_MOUSE.SGMNVAR.+2	Pkm	P52480	-0.721907	18.7892	-7.68877	0.000169999	0.00235124	-3.40777
sp|P26043|RADI_MOUSE.IQNWHEEHR.+3	Rdx	P26043	0.600215	16.5421	9.23094	4.86033e-05	0.00126662	-3.40798
tr|H7BX95|H7BX95_MOUSE.VVVSGLPPSGSWQDLK.+2	Srsf1	H7BX95	-0.997075	17.4206	-5.60019	0.0010493	0.00712407	-3.40799
sp|P02772|FETA_MOUSE.RNPFMYAPAILSLAAQYDK.+3	Afp	P02772	-1.69332	17.6017	-3.28516	0.0148664	0.0434006	-3.40857
tr|Q3UNN4|Q3UNN4_MOUSE.YVHADAPTNK.+3	Smarcc1	Q3UNN4	0.658359	17.131	8.41748	8.61395e-05	0.00161053	-3.41062
tr|D3Z0M9|D3Z0M9_MOUSE.GFIAGIDLK.+2	Ddx23	D3Z0M9	-0.973877	17.2334	-5.71718	0.000935873	0.00659877	-3.41102
sp|Q7TN29|SMAP2_MOUSE.LYEAYLPETFR.+2	Smap2	Q7TN29	0.582557	16.2431	9.46279	4.16211e-05	0.00115814	-3.41346
sp|Q8VEK3|HNRPU_MOUSE.LQAALDNEAGGR.+2	Hnrnpu	Q8VEK3	-0.505128	17.637	-11.0848	1.53209e-05	0.00072492	-3.41349
tr|D3Z4C9|D3Z4C9_MOUSE.DTSFSGLSVEEYK.+2	Uqcc2	D3Z4C9	0.992787	16.0687	5.56175	0.00107689	0.00722514	-3.41415
tr|Z4YKB8|Z4YKB8_MOUSE.GSALDPEPQVK.+2	Hp1bp3	Z4YKB8	-0.501802	17.1443	-11.0807	1.53575e-05	0.00072492	-3.41476
sp|Q6GSS7|H2A2A_MOUSE.HLQLAIRNDEELNKLLGK.+4	H2ac19	Q6GSS7	1.29934	15.1844	4.25029	0.00447666	0.0186466	-3.41489
sp|P53810|PIPNA_MOUSE.MLAPEGALNIHEK.+3	Pitpna	P53810	-0.764418	17.3344	-7.24534	0.000228113	0.00273736	-3.41599
tr|E9QP46|E9QP46_MOUSE.WTVLITQLPDIQEK.+2	Syne2	E9QP46	0.675298	16.751	8.1408	0.000105785	0.00180608	-3.41664
sp|P09405|NUCL_MOUSE.VTLDWAKPK.+3	Ncl	P09405	-0.445895	17.2711	-12.5575	6.89496e-06	0.000505096	-3.41928
tr|E9QP46|E9QP46_MOUSE.ADVHTAELQNSEK.+3	Syne2	E9QP46	0.599149	16.9834	9.18496	5.01417e-05	0.00127892	-3.41929
sp|Q8R570|SNP47_MOUSE.FIGKPDVAYQLISAK.+3	Snap47	Q8R570	0.91326	16.2893	6.00529	0.000692123	0.00539774	-3.4219
tr|Q3UI47|Q3UI47_MOUSE.YTSLQEEAQGK.+2	Kif3a	Q3UI47	0.626106	16.0068	8.7135	6.95761e-05	0.00147338	-3.42336
sp|P20152|VIME_MOUSE.ETNLESLPLVDTHSKR.+4	Vim	P20152	1.25132	18.7854	4.38797	0.00381572	0.0167085	-3.42377
sp|Q8K0U4|HS12A_MOUSE.LDLTGSGGTAVPAR.+2	Hspa12a	Q8K0U4	-0.722037	16.5067	-7.55131	0.000167223	0.00232547	-3.42752
tr|A2A6U3|A2A6U3_MOUSE.IPEGSAVPATDAAPK.+2	Sept9	A2A6U3	-0.890221	15.4094	-6.09432	0.000594804	0.00491346	-3.42897
sp|P54775|PRS6B_MOUSE.ENAPAIIFIDEIDAIATKR.+3	Psmc4	P54775	1.38889	15.1622	3.93414	0.00653056	0.0242371	-3.42932
tr|S4R1E5|S4R1E5_MOUSE.TDVNYTQLVDLHAR.+3	Gpx4	S4R1E5	1.10487	15.4598	4.92761	0.00206979	0.0111498	-3.43097
sp|Q61553|FSCN1_MOUSE.YAHLSARPADEIAVDR.+3	Fscn1	Q61553	1.36276	15.7653	4.00518	0.00599144	0.0228903	-3.43191
tr|F8WHY8|F8WHY8_MOUSE.DISSSLIALADK.+2	Mta1	F8WHY8	-0.785365	17.1195	-6.94346	0.00029335	0.00317611	-3.43253
sp|Q3UYV9|NCBP1_MOUSE.LFVWEILHSTIR.+3	Ncbp1	Q3UYV9	-0.894606	15.5341	-6.04136	0.000626271	0.00505835	-3.43337
tr|A0A0A0MQM0|A0A0A0MQM0_MOUSE.EDLRLPEGDLGK.+3	Eif5a	A0A0A0MQM0	1.45	16.6437	3.7603	0.00808984	0.0280667	-3.43455
sp|P68040|RACK1_MOUSE.GHNGWVTQIATTPQFPDMILSASR.+3	Rack1	P68040	-0.877878	17.2999	-6.22321	0.000581305	0.00483712	-3.43895
sp|P62806|H4_MOUSE.RISGLIYEETR.+2	H4c2	P62806	0.54389	15.6922	9.8956	3.14317e-05	0.00102084	-3.44021
sp|P62908|RS3_MOUSE.IMLPWDPSGK.+2	Rps3	P62908	-0.940658	17.7274	-5.78791	0.000874037	0.00629307	-3.44225
sp|P47963|RL13_MOUSE.LATQLTGPVMPIR.+2	Rpl13	P47963	-0.642363	18.5454	-8.64103	8.3687e-05	0.00159043	-3.44343
sp|Q78PY7|SND1_MOUSE.VMQVLNADAIVVK.+2	Snd1	Q78PY7	-0.591933	15.9424	-9.06787	5.43162e-05	0.00132376	-3.44472
tr|E9PWE8|E9PWE8_MOUSE.MLEMGITGPEGHVLSRPEELEAEAVFR.+4	Dpysl3	E9PWE8	-1.34272	17.5128	-4.03262	0.00579649	0.0223121	-3.44667
sp|P29758|OAT_MOUSE.KTEQGPPSSEYIFER.+3	Oat	P29758	0.627238	16.4265	8.57295	7.69402e-05	0.00151925	-3.4476
sp|Q99KI0|ACON_MOUSE.KQGLLPLTFADPSDYNK.+3	Aco2	Q99KI0	-0.708666	15.4412	-7.54498	0.000168073	0.0023323	-3.44922
sp|P00920|CAH2_MOUSE.AVQQPDGLAVLGIFLK.+2	Car2	P00920	-0.79521	15.5015	-6.69075	0.000344771	0.00351182	-3.45506
tr|A0A3Q4EI12|A0A3Q4EI12_MOUSE.TISVDGNK.+2	Rab18	A0A3Q4EI12	0.455055	18.3966	12.2008	8.29716e-06	0.00055906	-3.45719
tr|S4R2F3|S4R2F3_MOUSE.ILQLGPPGTK.+2	Ank2	S4R2F3	0.670115	16.4563	7.96405	0.000120993	0.00195702	-3.45755
sp|P46638|RB11B_MOUSE.DDEYDYLFK.+2	Rab11b	P46638	1.01945	16.0591	5.25104	0.00149135	0.00890993	-3.45907
sp|Q91VC3|IF4A3_MOUSE.DELTLEGIK.+2	Eif4a3	Q91VC3	0.762678	16.9684	6.99274	0.000276556	0.00309124	-3.45932
sp|Q9CQ25|MZT2_MOUSE.GGPILGNVTISAER.+2	Mzt2	Q9CQ25	-0.554736	16.0265	-9.58532	3.8397e-05	0.00109706	-3.45961
sp|P20029|BIP_MOUSE.SQIFSTASDNQPTVTIK.+2	Hspa5	P20029	-0.669196	18.1107	-8.02445	0.000127905	0.00201703	-3.46148
sp|P62806|H4_MOUSE.ISGLIYEETRGVLK.+3	H4c2	P62806	1.53809	14.8891	3.46852	0.0117082	0.0364884	-3.46306
sp|P48962|ADT1_MOUSE.IAKDEGANAFFK.+3	Slc25a4	P48962	0.613739	17.4821	8.74515	6.80309e-05	0.00144551	-3.46332
sp|P17047|LAMP2_MOUSE.VPLDVIFK.+2	Lamp2	P17047	-1.00565	15.7887	-5.28205	0.00142497	0.00868557	-3.46431
sp|Q9JJU8|SH3L1_MOUSE.IGFEEKDIAANEENRK.+4	Sh3bgrl	Q9JJU8	0.957071	15.9745	5.54676	0.00108712	0.00727826	-3.46518
tr|A8DUK4|A8DUK4_MOUSE.LVVYPWTQR.+2	Hbb-bt	A8DUK4	1.14629	15.9384	4.6445	0.00285455	0.0137123	-3.46563
sp|P97855|G3BP1_MOUSE.FMQTFVLAPEGSVANK.+2	G3bp1	P97855	-1.474	16.7104	-3.61027	0.00976771	0.0320356	-3.46731
sp|P46061|RAGP1_MOUSE.EIEEFDGLEALR.+2	Rangap1	P46061	-0.543037	16.1012	-9.7431	3.46568e-05	0.00105419	-3.46905
sp|Q8CG47|SMC4_MOUSE.IIDKEGDDYEVLPNSNFYVSR.+3	Smc4	Q8CG47	-0.583193	17.2455	-9.14623	5.14807e-05	0.00129147	-3.46972
tr|E9PWG6|E9PWG6_MOUSE.LNLAEFLNEDTS.+2	Ncapg	E9PWG6	0.596604	15.0775	8.76892	6.68958e-05	0.00143348	-3.47013
sp|Q9QYB2|DACH1_MOUSE.VLNDSLTPEIEADR.+2	Dach1	Q9QYB2	-0.86974	15.9717	-6.05605	0.00063214	0.00508471	-3.47098
sp|P06467|HBAZ_MOUSE.FMSILSSILTEK.+2	Hba-x	P06467	1.66	15.0854	3.18857	0.0168926	0.0477128	-3.47221
tr|A0A3B2WCD8|A0A3B2WCD8_MOUSE.MILIQDGSQNTNVDKPLR.+3	Khsrp	A0A3B2WCD8	-0.431819	17.4405	-12.4849	7.1567e-06	0.00050946	-3.47662
sp|P42932|TCPQ_MOUSE.ILGSGIYSSSVLHGMVFK.+3	Cct8	P42932	-0.930348	17.3373	-5.70678	0.000945379	0.00665091	-3.47668
sp|Q04447|KCRB_MOUSE.SMTEAEQQQLIDDHFLFDKPVSPLLLASGMAR.+4	Ckb	Q04447	-0.561773	19.2097	-8.25249	9.7298e-05	0.00173157	-3.47688
sp|P53994|RAB2A_MOUSE.YIIIGDTGVGK.+2	Rab2a	P53994	0.423891	18.7033	12.8982	5.80323e-06	0.000471746	-3.47793
tr|A2AU62|A2AU62_MOUSE.IQTSNVTNKND.+2	Raly	A2AU62	-1.0924	16.0885	-4.83104	0.00232525	0.0120075	-3.47839
sp|Q8BP92|RCN2_MOUSE.ADYDREALLGVQEDVDEYVK.+3	Rcn2	Q8BP92	0.802798	15.995	6.51273	0.000404739	0.00387172	-3.47996
sp|Q6ZQ73|CAND2_MOUSE.SNPELTTLFESIQK.+2	Cand2	Q6ZQ73	1.21219	16.122	4.3482	0.00399479	0.0172201	-3.48003
sp|Q91XV3|BASP1_MOUSE.KGYNVNDEK.+2	Basp1	Q91XV3	0.576238	16.4929	9.11843	5.24669e-05	0.00130134	-3.48086
tr|Q8CFQ9|Q8CFQ9_MOUSE.TGQPMINLYTDR.+2	Fus	Q8CFQ9	-1.45139	17.5145	-3.62858	0.00954388	0.0315128	-3.4833
sp|Q80SZ7|GBG5_MOUSE.KVVQQLR.+2	Gng5	Q80SZ7	0.707724	15.9325	7.35464	0.000196104	0.00252391	-3.48595
tr|G5E8I8|G5E8I8_MOUSE.LLAAVEAFYSPPSHDRPR.+4	Cherp	G5E8I8	-0.474084	16.3372	-10.999	1.60974e-05	0.000737556	-3.48814
sp|Q99020|ROAA_MOUSE.KDLKDYFTK.+3	Hnrnpab	Q99020	0.748963	16.4588	6.95783	0.000273851	0.00307259	-3.4883
sp|P26883|FKB1A_MOUSE.GWEEGVAQMSVGQR.+2	Fkbp1a	P26883	1.12055	15.6933	4.65708	0.00281489	0.0136142	-3.49213
sp|O55100|SNG1_MOUSE.AGGAFDPYTLVR.+2	Syngr1	O55100	0.865419	15.6709	5.98034	0.000663892	0.00523894	-3.49249
tr|G5E8R4|G5E8R4_MOUSE.GPNSALVQQLIK.+2	Ppp6r3	G5E8R4	-0.64761	15.3525	-7.98968	0.000118641	0.0019453	-3.49267
sp|Q8R3N6|THOC1_MOUSE.SPTPALFSLPEAR.+2	Thoc1	Q8R3N6	0.967188	16.2226	5.38772	0.0012972	0.00813111	-3.49535
sp|P62192|PRS4_MOUSE.APQETYADIGGLDNQIQEIK.+3	Psmc1	P62192	0.955602	17.2349	5.47025	0.00119381	0.00773767	-3.49588
tr|A0A0A0MQ79|A0A0A0MQ79_MOUSE.TEHVPSGPLR.+3	Prrc2c	A0A0A0MQ79	0.526974	17.6117	9.9658	3.00633e-05	0.00101193	-3.49736
sp|P00493|HPRT_MOUSE.NVLIVEDIIDTGK.+2	Hprt	P00493	-0.722038	16.5153	-7.16623	0.000229552	0.00274939	-3.49819
tr|H3BJQ7|H3BJQ7_MOUSE.LLADPTGAFGK.+2	Prdx5	H3BJQ7	1.12194	16.1602	4.62721	0.00291006	0.0139004	-3.50059
tr|A0A0A0MQ79|A0A0A0MQ79_MOUSE.SVSHGSNHAQNAEEQRNEPSVSIPK.+5	Prrc2c	A0A0A0MQ79	0.563301	15.7678	9.13753	5.17871e-05	0.00129147	-3.50082
tr|A0A1W2P7Q9|A0A1W2P7Q9_MOUSE.HVLVTLGEK.+2	Myl6	A0A1W2P7Q9	1.3762	16.178	3.76568	0.00803588	0.027948	-3.50251
tr|A0A1B0GSX0|A0A1B0GSX0_MOUSE.SLNPELGTDADKEQWK.+3	Ldha	A0A1B0GSX0	-0.417283	18.5382	-13.2226	4.94443e-06	0.000449341	-3.50424
sp|P62259|1433E_MOUSE.IISSIEQKEENKGGEDKLK.+4	Ywhae	P62259	0.395394	19.4197	9.39357	4.35782e-05	0.00119366	-3.50455
tr|Q3TPJ8|Q3TPJ8_MOUSE.EDEEEEDDVATPKPPVEPEEEK.+3	Dync1i2	Q3TPJ8	-0.530456	16.6719	-9.72822	3.49911e-05	0.0010594	-3.50639
sp|Q6P5H2|NEST_MOUSE.SLAGQDQEEQKLEQETQQPLR.+3	Nes	Q6P5H2	-1.05913	17.0978	-4.8816	0.00220138	0.0115959	-3.50795
sp|Q91WK2|EIF3H_MOUSE.ASITFEHMFEEVPIVIK.+3	Eif3h	Q91WK2	-0.597207	16.6912	-8.6098	7.4927e-05	0.00150443	-3.50922
sp|Q9CZX0|ELP3_MOUSE.DIEQFIEFFENPAFRPDGLK.+3	Elp3	Q9CZX0	-0.766647	14.9487	-6.63019	0.000363766	0.0036304	-3.51502
sp|Q80UW8|RPAB1_MOUSE.IIRPSETAGR.+3	Polr2e	Q80UW8	0.463623	17.064	11.0802	1.53614e-05	0.00072492	-3.52042
tr|Q9CPX4|Q9CPX4_MOUSE.DDVALEGVGHFFR.+2	Ftl1-ps1	Q9CPX4	1.04573	15.6901	4.87747	0.00220736	0.0116129	-3.52076
sp|Q6P2B1|TNPO3_MOUSE.SVHAWEISDQLLQIR.+3	Tnpo3	Q6P2B1	-0.836949	15.9373	-6.0518	0.000626979	0.00506082	-3.52279
sp|P26231|CTNA1_MOUSE.IAEQVASFQEEK.+2	Ctnna1	P26231	-0.442663	16.7928	-11.5282	1.19298e-05	0.000672313	-3.52439
tr|A2AH25|A2AH25_MOUSE.HQIVEVAGDDKYGR.+3	Arhgap1	A2AH25	0.664378	15.9675	7.5947	0.000161521	0.00227392	-3.52781
tr|A2A485|A2A485_MOUSE.FGVFNYSPFR.+2	Zmynd8	A2A485	0.818158	15.7049	6.16226	0.000558509	0.00471999	-3.52791
sp|Q9DC23|DJC10_MOUSE.GVNSYPSLFIFR.+2	Dnajc10	Q9DC23	0.694284	16.2762	7.27247	0.000209815	0.00262593	-3.52921
sp|P51150|RAB7A_MOUSE.PENFPFVVLGNK.+2	Rab7	P51150	0.792965	16.1122	6.35843	0.000469083	0.00427487	-3.53025
sp|P47738|ALDH2_MOUSE.TEQGPQVDETQFKK.+3	Aldh2	P47738	0.778011	15.8289	6.46483	0.000421942	0.00398835	-3.53174
sp|P68510|1433F_MOUSE.AVTELNEPLSNEDRNLLSVAYK.+3	Ywhah	P68510	0.512555	18.2807	10.0319	2.88373e-05	0.000999207	-3.53479
tr|E9Q317|E9Q317_MOUSE.KGTDDSMTLQSQK.+3	Sap18b	E9Q317	-0.75946	16.2725	-6.6158	0.000369071	0.00365764	-3.53512
tr|K3W4M4|K3W4M4_MOUSE.SYSPELIVHPVLDSSNAVEEVEK.+3	Naxd	K3W4M4	0.747673	16.6019	6.72605	0.000338695	0.00346674	-3.53576
tr|H7BXB9|H7BXB9_MOUSE.LLSVTPTSEGYSIK.+2	1700037H04Rik	H7BXB9	0.853678	16.3916	5.89247	0.000766665	0.00574864	-3.53702
sp|Q9D0I9|SYRC_MOUSE.GNTAAYLLYAFTR.+2	Rars	Q9D0I9	-0.966276	15.9744	-5.20577	0.00154607	0.00912007	-3.53849
sp|Q922Q8|LRC59_MOUSE.WLDLKDNPLDPVLAK.+3	Lrrc59	Q922Q8	-0.708418	15.9596	-7.06338	0.000249886	0.00289923	-3.53872
sp|P61202|CSN2_MOUSE.IDQVNQLLELDHQKR.+4	Cops2	P61202	0.44409	16.7355	11.3667	1.30543e-05	0.000694028	-3.53933
sp|Q91V61|SFXN3_MOUSE.SGDAPITVQQLGTAYVSATTGAVATALGLK.+3	Sfxn3	Q91V61	0.693943	15.4006	7.18885	0.000224896	0.00271426	-3.54229
tr|Z4YKB8|Z4YKB8_MOUSE.ALPLIVGAQLIHADK.+3	Hp1bp3	Z4YKB8	-0.496093	16.3885	-10.1001	2.76307e-05	0.000981452	-3.54398
sp|P56480|ATPB_MOUSE.LVPLKETIK.+2	Atp5b	P56480	1.47426	17.2189	3.4099	0.0126303	0.0384772	-3.54405
sp|Q8BMS1|ECHA_MOUSE.GFYIYQEGSK.+2	Hadha	Q8BMS1	-0.405798	17.1665	-12.5248	7.01141e-06	0.000507723	-3.54505
sp|Q8BKC5|IPO5_MOUSE.FLFDSVSSQNMGLR.+2	Ipo5	Q8BKC5	-0.676212	17.0578	-7.3871	0.000191333	0.00250602	-3.54788
sp|Q99020|ROAA_MOUSE.MFVGGLSWDTSK.+2	Hnrnpab	Q99020	-1.25952	17.7835	-3.98126	0.00616727	0.0233468	-3.54853
sp|Q9JL35|HMGN5_MOUSE.LSAMPVPFTPELKPK.+3	Hmgn5	Q9JL35	-0.926341	16.0328	-5.38188	0.00128543	0.00809602	-3.54956
sp|Q9R1Q8|TAGL3_MOUSE.YDADLENK.+2	Tagln3	Q9R1Q8	0.420542	17.8001	12.0943	8.77717e-06	0.000566249	-3.54966
sp|Q8BJ71|NUP93_MOUSE.LTLSQFQK.+2	Nup93	Q8BJ71	0.980009	17.2258	5.11761	0.00171292	0.00976028	-3.55002
tr|Q3UH59|Q3UH59_MOUSE.IVFQEFR.+2	Myh10	Q3UH59	-0.553418	18.557	-9.31039	4.89389e-05	0.00126662	-3.55125
tr|E9QKZ2|E9QKZ2_MOUSE.WTNIPLLVK.+2	Ipo9	E9QKZ2	-0.509602	16.4652	-9.79369	3.35467e-05	0.00103514	-3.55153
sp|Q61081|CDC37_MOUSE.PLLEAVPK.+2	Cdc37	Q61081	0.883064	16.8704	5.65752	0.000991882	0.00685799	-3.55323
sp|Q6Y7W8|GGYF2_MOUSE.SLLEIQQEEAR.+2	Gigyf2	Q6Y7W8	-0.584643	16.1928	-8.4894	8.17368e-05	0.00156994	-3.55467
sp|Q61598|GDIB_MOUSE.KFDLGQDVIDFTGHSLALYR.+3	Gdi2	Q61598	0.500157	17.0612	9.98267	2.97446e-05	0.00100748	-3.55528
sp|Q8BJU0|SGTA_MOUSE.HAEAVAYYKK.+3	Sgta	Q8BJU0	0.670552	17.4862	7.44369	0.00018826	0.00248385	-3.55683
sp|P56391|CX6B1_MOUSE.TAPFDSRFPNQNQTK.+3	Cox6b1	P56391	1.32769	15.2541	3.72618	0.0084416	0.0288172	-3.56199
sp|Q9JMG7|HDGR3_MOUSE.IDELPEGAVKPPANKYPIFFFGTHETAFLGPK.+5	Hdgfl3	Q9JMG7	0.716845	15.4885	6.84587	0.000301036	0.00323088	-3.56349
tr|A0A0R4J259|A0A0R4J259_MOUSE.EFNEDGALAVLQQFK.+2	Syncrip	A0A0R4J259	-1.05586	15.8512	-4.68302	0.00273507	0.0133522	-3.56372
sp|Q8VDM4|PSMD2_MOUSE.DPNNLFMVR.+2	Psmd2	Q8VDM4	-0.631517	16.009	-7.77265	0.000140335	0.00211548	-3.56527
sp|P48722|HS74L_MOUSE.VLATTFDPYLGGR.+2	Hspa4l	P48722	-0.788005	16.2283	-6.23307	0.000530986	0.0045845	-3.56613
tr|Q8VCG1|Q8VCG1_MOUSE.AAGYDLFSAYDYTISPMEK.+2	Dut	Q8VCG1	0.607017	15.3709	8.0615	0.000112322	0.00186956	-3.56738
sp|P51880|FABP7_MOUSE.LDGDKLIHVQK.+3	Fabp7	P51880	1.51828	16.5074	3.24584	0.0156577	0.045103	-3.56882
tr|E9PUK3|E9PUK3_MOUSE.HFYVVIPQIYK.+2	Fnbp1l	E9PUK3	-1.142	15.4919	-4.30976	0.00417674	0.0177533	-3.5692
sp|Q6P5H2|NEST_MOUSE.GWLSTQAAELER.+2	Nes	Q6P5H2	-0.643046	17.322	-7.68442	0.000150717	0.00220818	-3.56932
tr|G3XA17|G3XA17_MOUSE.ENPLLPEEEEQR.+2	Eif4g2	G3XA17	-0.781691	17.1299	-6.30305	0.000531584	0.0045845	-3.57021
sp|P05201|AATC_MOUSE.TDESQPWVLPVVR.+2	Got1	P05201	-1.03168	16.7774	-4.77055	0.00248379	0.0125686	-3.57135
sp|P70670|NACAM_MOUSE.DIELVMSQANVSR.+2	Naca	P70670	-0.550157	17.5274	-9.0146	5.63455e-05	0.00134207	-3.57145
sp|O88844|IDHC_MOUSE.HAYGDQYR.+2	Idh1	O88844	0.470654	17.7474	10.5604	2.08441e-05	0.000847214	-3.57279
sp|Q8CGC7|SYEP_MOUSE.NHIEDFAPEVAWVTR.+3	Eprs	Q8CGC7	-0.621211	16.2792	-7.86017	0.000131086	0.00204396	-3.57421
sp|Q6P5F9|XPO1_MOUSE.DFLVQIK.+2	Xpo1	Q6P5F9	-1.34399	17.1314	-3.65309	0.00925294	0.0308228	-3.57478
sp|Q9R0P9|UCHL1_MOUSE.MPFPVNHGASSEDSLLQDAAK.+3	Uchl1	Q9R0P9	0.408895	18.8461	11.5168	1.20056e-05	0.000672313	-3.57538
tr|A2A8E2|A2A8E2_MOUSE.ENSIDILSSTIK.+2	Czib	A2A8E2	0.619443	16.273	7.87461	0.000129628	0.00203152	-3.57573
sp|Q8R050|ERF3A_MOUSE.PFVPNVHAAEFVPSFLR.+3	Gspt1	Q8R050	-0.709031	16.7721	-6.87172	0.000297272	0.00320687	-3.57713
sp|B2RXS4|PLXB2_MOUSE.RPIVEQALYQFSNLLNSK.+3	Plxnb2	B2RXS4	-0.572938	15.8406	-8.48423	8.20446e-05	0.00157113	-3.57784
sp|Q8VDM4|PSMD2_MOUSE.AQREPLLTLVK.+3	Psmd2	Q8VDM4	0.54116	16.538	9.02519	5.59353e-05	0.00133735	-3.57841
sp|P61982|1433G_MOUSE.TAFDDAIAELDTLNEDSYKDSTLIMQLLR.+3	Ywhag	P61982	-1.42553	16.1546	-3.4308	0.0122927	0.0377282	-3.57853
sp|Q8BG32|PSD11_MOUSE.VQIEHISSLIK.+3	Psmd11	Q8BG32	0.517836	17.4264	9.53934	3.95722e-05	0.00111796	-3.57867
sp|P61290|PSME3_MOUSE.TVESEAASYLDQISR.+2	Psme3	P61290	0.427527	17.2307	11.5941	1.15035e-05	0.000661847	-3.57953
sp|E9Q557|DESP_MOUSE.AITGFDDPFSGK.+2	Dsp	E9Q557	0.919937	15.4195	5.27412	0.0013651	0.00841912	-3.57967
sp|Q8K212|PACS1_MOUSE.VSDEVGFGLEHVSR.+3	Pacs1	Q8K212	0.502099	16.4562	9.72513	3.50612e-05	0.0010594	-3.58039
tr|A0A087WPX0|A0A087WPX0_MOUSE.LLEEQLQHEVASK.+3	Ktn1	A0A087WPX0	0.429229	17.1495	11.4877	1.22015e-05	0.000677256	-3.58058
sp|Q9D3P8|PLRKT_MOUSE.GLITFESLEK.+2	Plgrkt	Q9D3P8	1.01417	16.0091	4.81345	0.00237016	0.0121448	-3.58063
sp|P11499|HS90B_MOUSE.ELKIDIIPNPQER.+3	Hsp90ab1	P11499	0.377127	19.2691	9.79308	3.356e-05	0.00103514	-3.58112
sp|Q5SUR0|PUR4_MOUSE.GWAAAVTFNPQAR.+2	Pfas	Q5SUR0	-0.583661	16.4301	-8.33957	9.12165e-05	0.00164896	-3.58127
sp|Q8BMJ2|SYLC_MOUSE.STGNFLTLSQAVDK.+2	Lars	Q8BMJ2	1.50395	18.9761	3.21692	0.0162685	0.0463764	-3.58234
sp|Q6P5D8|SMHD1_MOUSE.SLNSDISYFGVGGK.+2	Smchd1	Q6P5D8	-0.682965	16.9378	-7.11371	0.00024095	0.00284533	-3.58253
tr|B1AU75|B1AU75_MOUSE.EAAIPGLNEDEVASGK.+2	Nasp	B1AU75	-1.29696	18.2223	-3.76784	0.00801428	0.0279336	-3.58293
sp|O88477|IF2B1_MOUSE.MVVITGPPEAQFK.+2	Igf2bp1	O88477	-1.48473	17.2259	-3.28442	0.0148809	0.0434028	-3.58372
tr|Q08EB6|Q08EB6_MOUSE.AGGDAADGSQPALDNK.+2	Clasp2	Q08EB6	-0.602811	15.0566	-7.96963	0.000120477	0.00195356	-3.58429
tr|A0A0R4IZX5|A0A0R4IZX5_MOUSE.DQDTQDTTATEK.+2	Ncan	A0A0R4IZX5	-0.630905	15.2242	-7.63555	0.000156354	0.00223213	-3.58492
sp|Q8VEK3|HNRPU_MOUSE.PEHAVLK.+2	Hnrnpu	Q8VEK3	0.729515	16.6792	6.6373	0.000366607	0.0036481	-3.58644
sp|P08249|MDHM_MOUSE.FVFSLVDAMNGK.+2	Mdh2	P08249	-0.591441	18.0942	-8.26635	0.000100138	0.00176221	-3.58701
tr|Q3U741|Q3U741_MOUSE.SSQSSSQQFSGIGR.+2	Ddx17	Q3U741	-0.550181	17.4361	-8.90401	6.08407e-05	0.00137382	-3.58705
tr|A0A0R4J0F6|A0A0R4J0F6_MOUSE.HPGHYAVYNLSPR.+3	Gak	A0A0R4J0F6	0.775525	16.8373	6.24919	0.000542983	0.00464466	-3.58713
sp|Q8R1T1|CHMP7_MOUSE.LDTVQGILDR.+2	Chmp7	Q8R1T1	0.716856	16.6344	6.74074	0.000332022	0.00344826	-3.5881
sp|Q8CGC7|SYEP_MOUSE.EVVPVNVLDAQEEMKEVAR.+3	Eprs	Q8CGC7	-0.536573	16.0026	-8.98914	5.7346e-05	0.00134944	-3.58888
sp|P63017|HSP7C_MOUSE.FDDAVVQSDMK.+2	Hspa8	P63017	-1.39856	17.1795	-3.47256	0.0116474	0.036353	-3.58897
sp|P70207|PLXA2_MOUSE.LLIIDYSENR.+2	Plxna2	P70207	1.04002	16.8835	4.6665	0.00278563	0.01351	-3.59005
sp|Q921M3|SF3B3_MOUSE.MFLYNLTLQR.+2	Sf3b3	Q921M3	-0.592338	16.341	-8.12084	0.000107388	0.00182063	-3.59311
sp|P61804|DAD1_MOUSE.FLEEYLSSTPQR.+2	Dad1	P61804	0.713113	16.9483	6.74197	0.000339054	0.00346705	-3.59704
sp|Q9D819|IPYR_MOUSE.GQYISPFHDVPIYADKDVFHMVVEVPR.+4	Ppa1	Q9D819	-0.674354	15.4221	-7.09747	0.000242798	0.00285471	-3.59707
tr|F8WHU5|F8WHU5_MOUSE.LLSLLPEYVVPYTIHLLAHDPDYVK.+4	Pds5b	F8WHU5	-0.923562	15.024	-5.16644	0.00150953	0.00898019	-3.59725
tr|A2AAN0|A2AAN0_MOUSE.VTDYIAEK.+2	Exoc7	A2AAN0	-0.531384	17.4408	-9.13565	5.18535e-05	0.00129147	-3.6004
tr|Q3TUE1|Q3TUE1_MOUSE.RPLEDGDQPDAK.+2	Fubp1	Q3TUE1	-0.612566	15.4412	-7.79354	0.000138061	0.00209587	-3.6005
sp|P42932|TCPQ_MOUSE.GEENLMDAQVK.+2	Cct8	P42932	-0.915907	16.8436	-5.25733	0.00148173	0.00888151	-3.60077
sp|Q9ERU9|RBP2_MOUSE.SKPEDLPSDNDILIVYELTPTPEQK.+3	Ranbp2	Q9ERU9	-0.896166	15.7724	-5.33409	0.00131001	0.00817649	-3.60092
tr|K3W4R5|K3W4R5_MOUSE.KEALEAVEVLVK.+3	Ckap5	K3W4R5	0.73083	16.6501	6.54048	0.00040055	0.00385074	-3.60297
sp|P68369|TBA1A_MOUSE.DDSFNTFFSETGAGK.+2	Tuba1a	P68369	1.30988	16.4171	3.65436	0.00923809	0.0307855	-3.60666
sp|P58252|EF2_MOUSE.NMSVIAHVDHGK.+3	Eef2	P58252	-0.312417	18.803	-14.951	2.2308e-06	0.00034362	-3.60739
tr|D3YUM1|D3YUM1_MOUSE.GGTWFAGFGR.+2	Ndufv1	D3YUM1	0.692003	16.3808	6.87551	0.000293412	0.00317611	-3.60764
sp|Q8BFY9|TNPO1_MOUSE.AHFQNFPNGVTDFIK.+3	Tnpo1	Q8BFY9	-0.582728	17.0088	-8.18571	0.000102275	0.00178421	-3.61009
sp|Q9CRY7|GDPD1_MOUSE.EQFFEIPMPSIILK.+2	Gdpd1	Q9CRY7	-0.702065	15.7421	-6.7448	0.000328764	0.00342916	-3.6107
sp|Q61881|MCM7_MOUSE.SLEQNVQLPAALLSR.+2	Mcm7	Q61881	-0.417615	17.0333	-11.4852	1.22185e-05	0.000677256	-3.61267
sp|O88653|LTOR3_MOUSE.VANDSAPEHALRPGFLSTFALATDQGSK.+4	Lamtor3	O88653	0.778178	15.4061	6.07367	0.000606412	0.00495748	-3.6131
tr|Q3UJB0|Q3UJB0_MOUSE.PPAADVEIEYVTEEPEIYEPNFIFFK.+3	Sf3b2	Q3UJB0	-0.652525	16.4621	-7.27217	0.000209866	0.00262593	-3.61335
sp|Q9QZF2|GPC1_MOUSE.GFSLSDVPQAEISGEHLR.+3	Gpc1	Q9QZF2	-0.532972	16.0978	-8.9004	6.09939e-05	0.00137482	-3.61343
sp|Q8VIJ6|SFPQ_MOUSE.PVIVEPLEQLDDEDGLPEK.+3	Sfpq	Q8VIJ6	-0.327827	19.6817	-8.66903	7.18157e-05	0.00148441	-3.61439
sp|P61202|CSN2_MOUSE.YLVLANMLMK.+2	Cops2	P61202	0.789665	16.3805	5.98529	0.000683996	0.005363	-3.61743
sp|Q8CI94|PYGB_MOUSE.DFYELEPEK.+2	Pygb	Q8CI94	-0.607568	16.0239	-7.76484	0.000141196	0.00211793	-3.61754
sp|Q8BMJ3|IF1AX_MOUSE.AYGELPEHAK.+3	Eif1ax	Q8BMJ3	1.32713	16.6891	3.57359	0.0102337	0.0330711	-3.61874
sp|P46471|PRS7_MOUSE.IINADSEDPKYIINVK.+3	#N/A	P46471	1.18725	16.3493	3.99005	0.00610197	0.023179	-3.61967
sp|Q9EPN1|NBEA_MOUSE.VGVGTSYGLPQAR.+2	Nbea	Q9EPN1	0.649002	17.0358	7.2854	0.000207977	0.00261268	-3.61988
tr|Q80XR5|Q80XR5_MOUSE.LFIGGLPNYLNDDQVK.+2	U2af2	Q80XR5	-0.912271	16.9256	-5.20003	0.00157202	0.00921705	-3.62011
tr|A0A0R4J1W7|A0A0R4J1W7_MOUSE.FLSLPDTWMK.+2	Cdc23	A0A0R4J1W7	-0.650966	16.1225	-7.23471	0.000216478	0.00265281	-3.62128
tr|F8VPQ4|F8VPQ4_MOUSE.TIIIHHEAIFPSPR.+3	Srgap3	F8VPQ4	-0.458912	16.1231	-10.2894	2.45732e-05	0.000926483	-3.62204
tr|A0A0A6YW28|A0A0A6YW28_MOUSE.DKLDTVVEFPVR.+3	Usp4	A0A0A6YW28	0.681012	16.6426	6.90925	0.000285505	0.00313735	-3.62345
sp|Q6P2B1|TNPO3_MOUSE.YSNDVTSLPFLLEILTVLPEEVHSR.+3	Tnpo3	Q6P2B1	1.16393	15.3366	4.05348	0.00565297	0.0219838	-3.62375
sp|Q6ZQ38|CAND1_MOUSE.ITSEALLVTQQLVK.+2	Cand1	Q6ZQ38	-0.334979	18.1988	-14.6643	2.52985e-06	0.000350287	-3.62482
tr|Q5SVG5|Q5SVG5_MOUSE.LAPPLVTLLSAEPELQYVALR.+3	Ap1b1	Q5SVG5	0.661971	16.9499	7.09958	0.000242809	0.00285471	-3.62615
sp|Q922Q8|LRC59_MOUSE.DKLDGNELDLSLSDLNEVPVK.+3	Lrrc59	Q922Q8	-0.633582	17.5144	-7.46813	0.000182215	0.00243469	-3.62678
sp|Q99K48|NONO_MOUSE.VELDNMPLR.+2	Nono	Q99K48	-1.14148	18.5818	-4.16214	0.0049662	0.0200045	-3.62695
sp|Q8QZT1|THIL_MOUSE.GATPYGGVKLEDLIVK.+3	Acat1	Q8QZT1	0.713119	16.1468	6.57055	0.000383633	0.00374248	-3.62742
sp|Q7TT50|MRCKB_MOUSE.GPGAASEHQQEISK.+3	Cdc42bpb	Q7TT50	0.84161	16.401	5.58017	0.0010518	0.00713535	-3.62846
sp|Q811S7|UBIP1_MOUSE.LHDETLTYLNQGQSYEIR.+3	Ubp1	Q811S7	0.694785	16.3256	6.72336	0.000335013	0.0034532	-3.62992
sp|Q6IRU2|TPM4_MOUSE.KLVILEGELKR.+3	Tpm4	Q6IRU2	0.606402	16.0274	7.68571	0.000150264	0.00220411	-3.63333
sp|P63089|PTN_MOUSE.LTKPKPQAESK.+3	Ptn	P63089	0.613519	16.2034	7.61213	0.000159293	0.00225262	-3.63392
sp|P49722|PSA2_MOUSE.SVHKVEPITK.+3	Psma2	P49722	0.415461	16.936	11.3137	1.34496e-05	0.000695089	-3.63575
sp|Q80TM9|NISCH_MOUSE.TLNLAGNFLESLSGLHK.+3	Nisch	Q80TM9	0.879109	15.2797	5.27499	0.00134631	0.00834819	-3.63641
sp|Q7TPV4|MBB1A_MOUSE.ALVDILSEVPESMFQEILPK.+3	Mybbp1a	Q7TPV4	-0.988223	14.8697	-4.70433	0.00254284	0.0127546	-3.63686
sp|Q02053|UBA1_MOUSE.QFLFRPWDVTK.+3	Uba1	Q02053	-0.743172	15.3059	-6.23382	0.000521663	0.0045362	-3.63794
sp|Q8R016|BLMH_MOUSE.TLYNNQPIDFLK.+2	Blmh	Q8R016	0.623947	18.2401	7.55741	0.000184387	0.00244814	-3.63807
sp|Q91VC3|IF4A3_MOUSE.KGVAINFVK.+2	Eif4a3	Q91VC3	0.819696	16.3581	5.67281	0.000942629	0.00663527	-3.63904
sp|Q6ZQ38|CAND1_MOUSE.FTISDHPQPIDPLLK.+3	Cand1	Q6ZQ38	-0.593951	17.6692	-7.88654	0.000129333	0.00203152	-3.63972
tr|A0A0N4SVQ1|A0A0N4SVQ1_MOUSE.LALFNPDVSWDRK.+3	Ndufa4	A0A0N4SVQ1	1.46825	15.2723	3.17082	0.0172965	0.0486573	-3.64076
sp|Q8VIJ6|SFPQ_MOUSE.QHHAPYHQQHHQGPPPGGPGPR.+5	Sfpq	Q8VIJ6	-0.737949	15.6778	-6.26685	0.000505895	0.00444482	-3.64092
sp|P12382|PFKAL_MOUSE.SNFSLAILNVGAPAAGMNAAVR.+3	Pfkl	P12382	-0.606475	15.7844	-7.62566	0.000157587	0.0022399	-3.64157
sp|O35215|DOPD_MOUSE.PFVELETNLPASR.+2	Ddt	O35215	1.10528	17.1901	4.2199	0.00463913	0.019121	-3.64219
sp|Q8VE70|PDC10_MOUSE.AINVFISANR.+2	Pdcd10	Q8VE70	0.657096	16.5667	7.05213	0.000252277	0.00291585	-3.64345
sp|Q78T54|VMA21_MOUSE.AALNALQPPEFR.+2	Vma21	Q78T54	0.899288	16.856	5.17479	0.00161373	0.00937583	-3.64462
sp|Q99JI4|PSMD6_MOUSE.IGLFYMDNDLITR.+2	Psmd6	Q99JI4	-0.598239	16.9477	-7.75067	0.000142773	0.00212999	-3.64493
sp|Q8C0D5|EFL1_MOUSE.IHISVSEPIIPFR.+3	Efl1	Q8C0D5	-0.64696	16.1782	-7.14768	0.00023277	0.00277829	-3.64538
sp|P62965|RABP1_MOUSE.VAVAAASKPHVEIR.+3	Crabp1	P62965	0.89442	15.3548	5.15386	0.00154274	0.00911727	-3.6454
sp|P20152|VIME_MOUSE.EKLQEEMLQREEAESTLQSFR.+4	Vim	P20152	0.629878	15.581	7.28454	0.000207734	0.00261268	-3.64967
sp|P07742|RIR1_MOUSE.EYGPYETYEGSPVSK.+2	Rrm1	P07742	-0.391011	17.1014	-11.9452	9.50359e-06	0.000596062	-3.65151
sp|P50247|SAHH_MOUSE.ALDIAENEMPGLMR.+2	Ahcy	P50247	-0.509683	16.3723	-9.03738	5.54675e-05	0.00133735	-3.65195
sp|Q9R1Q8|TAGL3_MOUSE.AAEVYGVR.+2	Tagln3	Q9R1Q8	0.373873	18.9489	11.1581	1.46908e-05	0.000722831	-3.65201
tr|Q8VCG1|Q8VCG1_MOUSE.ISYPDLEEVQTLDDTER.+2	Dut	Q8VCG1	0.94017	15.4541	4.88471	0.00211381	0.0113288	-3.65273
sp|P26350|PTMA_MOUSE.KEVVEEAENGR.+3	Ptma	P26350	1.23501	17.0915	3.74175	0.00827906	0.0284473	-3.65274
sp|Q93092|TALDO_MOUSE.IYNYYK.+2	Taldo1	Q93092	0.369927	18.4273	13.1801	5.04812e-06	0.000449341	-3.65338
sp|Q9ER72|SYCC_MOUSE.SYISFDILR.+2	Cars	Q9ER72	0.909701	16.5048	5.07547	0.00179041	0.0100206	-3.65425
sp|P56812|PDCD5_MOUSE.LSNLALVKPEK.+3	Pdcd5	P56812	0.977839	15.8529	4.71228	0.00264805	0.0130657	-3.65464
sp|Q9WUM3|COR1B_MOUSE.VGIITWHPTAR.+3	Coro1b	Q9WUM3	1.26025	17.2109	3.66183	0.00915161	0.0305539	-3.65513
sp|Q5SWU9|ACACA_MOUSE.ILNVPQDLYEK.+2	Acaca	Q5SWU9	0.964258	16.8037	4.78355	0.00244874	0.0124261	-3.65517
sp|Q9DCL9|PUR6_MOUSE.VLLQSKDQITAGNAAR.+3	Paics	Q9DCL9	0.751974	15.8297	6.0582	0.000615537	0.00500302	-3.66095
sp|P19324|SERPH_MOUSE.HLAGLGLTEAIDKNK.+3	Serpinh1	P19324	0.670336	17.0248	6.82346	0.000311453	0.00330329	-3.66212
sp|Q9CQF3|CPSF5_MOUSE.LPHVLLLQLGTTFFK.+3	Nudt21	Q9CQF3	0.519192	17.1153	8.85259	6.30685e-05	0.00139231	-3.66224
sp|Q8C156|CND2_MOUSE.GQQDVLSSPLER.+2	Ncaph	Q8C156	-0.465436	16.5924	-9.84532	3.24555e-05	0.00102491	-3.6627
sp|Q7TT50|MRCKB_MOUSE.SQVVHVAQEAYDSSLPLIK.+3	Cdc42bpb	Q7TT50	-0.579537	16.1213	-7.87297	0.000129791	0.00203152	-3.66294
sp|P32921|SYWC_MOUSE.PNSSIFLTDTAK.+2	Wars	P32921	0.960942	15.9312	4.76016	0.00251223	0.0126566	-3.66378
sp|Q9CU62|SMC1A_MOUSE.SNLMDAISFVLGEK.+2	Smc1a	Q9CU62	-0.605657	14.8072	-7.55001	0.000167397	0.00232547	-3.66414
sp|Q8BMJ3|IF1AX_MOUSE.DYQDNKADVILK.+3	Eif1ax	Q8BMJ3	1.04253	15.8736	4.38368	0.00383457	0.0167704	-3.66508
sp|Q9CZU6|CISY_MOUSE.ASASSTNLKDVLSNLIPK.+3	Cs	Q9CZU6	0.725667	17.913	6.33188	0.000526777	0.00456178	-3.66716
sp|Q9D824|FIP1_MOUSE.ANENSNIQVLSDR.+2	Fip1l1	Q9D824	-0.846537	14.8461	-5.36502	0.00122429	0.00785438	-3.66725
sp|P68037|UB2L3_MOUSE.ADLAEEYSKDR.+3	Ube2l3	P68037	1.13557	16.3083	4.0173	0.00590445	0.0226472	-3.66772
tr|Q5SXR6|Q5SXR6_MOUSE.RPISADSAIMNPASK.+3	Cltc	Q5SXR6	-0.637777	17.8004	-7.18136	0.000240465	0.00284226	-3.66798
tr|A0A0R4J0H7|A0A0R4J0H7_MOUSE.LSDIDLAGPLQK.+2	Ncapd2	A0A0R4J0H7	-0.574575	16.0898	-7.89335	0.000127762	0.00201703	-3.6701
sp|Q922Y1|UBXN1_MOUSE.LYVELHRGEEPGQDQDPVQLLSGFPR.+4	Ubxn1	Q922Y1	0.570926	15.7002	7.91851	0.000125305	0.00200857	-3.67044
tr|E9Q9F5|E9Q9F5_MOUSE.LAAVTYNGVDNNKNK.+3	Sept7	E9Q9F5	0.538541	15.715	8.38673	8.81038e-05	0.001625	-3.67183
tr|B1AR17|B1AR17_MOUSE.LPSGAYEGGALIK.+2	Chd3	B1AR17	0.585662	16.2492	7.73392	0.000144663	0.00214947	-3.67245
tr|Q3UH59|Q3UH59_MOUSE.ELDDATEANEGLSR.+2	Myh10	Q3UH59	-0.439317	17.8327	-10.4854	2.18083e-05	0.000857777	-3.6729
sp|Q7TPV4|MBB1A_MOUSE.LVSLVDHLHLEKDEAVVEQIAR.+4	Mybbp1a	Q7TPV4	-0.501803	16.25	-9.03308	5.56321e-05	0.00133735	-3.67331
sp|Q6PB66|LPPRC_MOUSE.SYALDKDVASAK.+3	Lrpprc	Q6PB66	0.442177	16.558	10.2855	2.46327e-05	0.000926483	-3.67371
sp|Q921M3|SF3B3_MOUSE.HIANYISGIQTIGHR.+3	Sf3b3	Q921M3	-0.452438	17.5967	-10.1791	2.63051e-05	0.000966309	-3.67426
sp|P62264|RS14_MOUSE.DESSPYAAMLAAQDVAQR.+2	Rps14	P62264	0.825643	15.6623	5.4579	0.0011211	0.00743078	-3.67432
sp|P26350|PTMA_MOUSE.RVAEDDEDDDVDTKKQK.+4	Ptma	P26350	0.816339	15.5147	5.51773	0.00104817	0.00712352	-3.67432
tr|Q3U2G2|Q3U2G2_MOUSE.VTYMEEER.+2	Hspa4	Q3U2G2	-0.426869	17.2121	-10.7449	1.86762e-05	0.000795636	-3.67679
tr|Q78ZM0|Q78ZM0_MOUSE.GDDGIFDDNFIEER.+2	Snx3	Q78ZM0	0.736548	14.7925	6.12105	0.000579819	0.00483712	-3.67979
sp|Q61249|IGBP1_MOUSE.NEDLEEIASTDLK.+2	Igbp1	Q61249	0.76455	16.2316	5.88601	0.000743685	0.00563466	-3.67982
sp|P15532|NDKA_MOUSE.SAEKEISLWFQPEELVEYK.+3	Nme1	P15532	1.37885	15.5802	3.27088	0.0151487	0.0439699	-3.68108
sp|Q61768|KINH_MOUSE.NTIQWLENELNR.+2	Kif5b	Q61768	1.02682	17.1879	4.40563	0.00373907	0.0164613	-3.68129
sp|Q9D2M8|UB2V2_MOUSE.LPQPPEGQTYNN.+2	Ube2v2	Q9D2M8	0.647868	15.6254	6.90629	0.000285726	0.00313735	-3.68258
sp|Q8BMJ2|SYLC_MOUSE.NYPVWQHITLTTLR.+3	Lars	Q8BMJ2	-1.18348	15.9625	-3.8059	0.00764461	0.0269749	-3.68324
sp|P58252|EF2_MOUSE.IKPVLMMNK.+3	Eef2	P58252	-0.706221	17.6251	-6.40655	0.000487421	0.00434721	-3.68332
tr|Q3UNN4|Q3UNN4_MOUSE.TLAGLVVQLLQFQEDAFGK.+3	Smarcc1	Q3UNN4	-0.828617	14.1423	-5.39743	0.00118396	0.00768961	-3.68375
tr|H3BJ45|H3BJ45_MOUSE.KQDVIYELIQTELHHVR.+4	Arhgef2	H3BJ45	-0.486707	15.588	-9.17196	5.05866e-05	0.00128506	-3.68414
sp|Q3THK7|GUAA_MOUSE.VIEPLKDFHKDEVR.+4	Gmps	Q3THK7	-0.687395	16.7251	-6.52081	0.000404994	0.00387172	-3.68547
sp|P70677|CASP3_MOUSE.EDILELMDSVSK.+2	Casp3	P70677	-0.986461	16.4468	-4.56421	0.00312274	0.0145244	-3.68563
tr|A0A0A0MQM0|A0A0A0MQM0_MOUSE.NDFQLIGIQDGYLSLLQDSGEVR.+3	Eif5a	A0A0A0MQM0	1.38543	15.3159	3.24141	0.0157497	0.0452763	-3.68655
sp|Q9CX86|ROA0_MOUSE.PKEDIHAGGGGAR.+3	Hnrnpa0	Q9CX86	0.458581	16.9838	9.83012	3.27725e-05	0.0010272	-3.68691
sp|Q9CQF3|CPSF5_MOUSE.TVEGVLIVHEHR.+3	Nudt21	Q9CQF3	0.432177	17.7322	10.5458	2.10288e-05	0.000848159	-3.68701
tr|A0A1L1SRC3|A0A1L1SRC3_MOUSE.TLFVGNLETK.+2	Rbm7	A0A1L1SRC3	0.985628	16.4057	4.56101	0.00313403	0.0145554	-3.68717
sp|Q99K85|SERC_MOUSE.NFLEMHQL.+2	Psat1	Q99K85	-0.551954	16.9937	-8.13227	0.000106466	0.00181141	-3.68834
tr|A0A0R4J093|A0A0R4J093_MOUSE.SVDEVFGEVVK.+2	Cmpk1	A0A0R4J093	0.394441	18.3977	11.8691	9.90118e-06	0.000609713	-3.68836
tr|Q8VHM5|Q8VHM5_MOUSE.ENILEEFSK.+2	Hnrnpr	Q8VHM5	-0.57566	17.0625	-7.79468	0.000137939	0.00209587	-3.68898
sp|Q80X50|UBP2L_MOUSE.GGSTTGSQFLEQFK.+2	Ubap2l	Q80X50	0.724667	18.088	6.2346	0.0005753	0.00481844	-3.68909
tr|H9KV00|H9KV00_MOUSE.AGIEGPLLASEVER.+2	Son	H9KV00	-0.473932	17.0052	-9.49185	4.08293e-05	0.00114832	-3.68921
tr|A0A0U1RPL0|A0A0U1RPL0_MOUSE.GPPQSPVFEGVYNNSR.+3	Atxn2l	A0A0U1RPL0	0.56052	16.09	7.95984	0.000121385	0.00196084	-3.69106
tr|A0A1B0GX25|A0A1B0GX25_MOUSE.EQLILEGLLGR.+2	Hdac6	A0A1B0GX25	-0.507772	16.7244	-8.78728	6.60338e-05	0.00142715	-3.69528
sp|Q62348|TSN_MOUSE.THLTSLK.+2	Tsn	Q62348	0.449134	16.8529	9.95807	3.02105e-05	0.00101237	-3.696
sp|Q922Q4|P5CR2_MOUSE.LMAFQPAPK.+2	Pycr2	Q922Q4	-0.525572	16.4732	-8.48056	8.22639e-05	0.00157113	-3.69627
sp|Q9JIX8|ACINU_MOUSE.GVQAGNSDTEGGQPGR.+2	Acin1	Q9JIX8	-0.532407	16.0176	-8.33488	9.15325e-05	0.00165231	-3.69634
sp|P97351|RS3A_MOUSE.VVDPFSK.+2	Rps3a1	P97351	-0.288823	19.2651	-10.351	2.36633e-05	0.000900776	-3.69658
sp|P63038|CH60_MOUSE.TLNDELEIIEGMK.+2	Hspd1	P63038	-1.35358	17.9223	-3.2968	0.0146407	0.0429607	-3.69739
sp|P29758|OAT_MOUSE.LAPPLVIKEDEIR.+3	Oat	P29758	0.634414	16.7433	7.0026	0.000263113	0.0029987	-3.69743
sp|Q8R1A4|DOCK7_MOUSE.GYQTSPDLR.+2	#N/A	Q8R1A4	-0.630943	16.804	-7.03542	0.000255875	0.00293895	-3.69859
sp|P54775|PRS6B_MOUSE.YLGEGPR.+2	Psmc4	P54775	0.456136	18.0457	9.8867	3.16102e-05	0.00102125	-3.69868
tr|Q6GT24|Q6GT24_MOUSE.DANNMPVTAR.+2	Prdx6	Q6GT24	1.0045	16.3666	4.43219	0.00362703	0.0161361	-3.69881
sp|O08599|STXB1_MOUSE.AIVPILLDANVSTYDK.+2	Stxbp1	O08599	-1.19336	16.2324	-3.72336	0.00847144	0.0288824	-3.70125
sp|P32921|SYWC_MOUSE.GIFFSHR.+2	Wars	P32921	0.556876	17.3477	8.02103	0.000115834	0.00190951	-3.7028
sp|Q6P5H2|NEST_MOUSE.SLEDESQETFGSLEK.+2	Nes	Q6P5H2	-1.04546	16.2135	-4.2423	0.00451877	0.0187691	-3.70397
sp|Q8R3N6|THOC1_MOUSE.SVYQLLSENPPDGER.+2	Thoc1	Q8R3N6	0.502779	16.2705	8.78146	6.63055e-05	0.00143056	-3.70573
sp|Q8CIN4|PAK2_MOUSE.SVIDPIPAPVGDSNVDSGAK.+2	Pak2	Q8CIN4	-1.08305	16.2282	-4.08768	0.00542611	0.0212974	-3.70603
sp|P97311|MCM6_MOUSE.TSILAAANPVSGHYDR.+3	Mcm6	P97311	-0.355239	18.2762	-12.9418	5.6786e-06	0.000467649	-3.70659
tr|Q8C2Q7|Q8C2Q7_MOUSE.GAYGGGYGGYDDYNGYNDGYGFGSDR.+3	Hnrnph1	Q8C2Q7	0.784092	16.2656	5.61376	0.000986997	0.00684449	-3.70816
sp|P50518|VATE1_MOUSE.LDLIAQQMMPEVR.+2	Atp6v1e1	P50518	0.879109	17.2181	5.04149	0.00185575	0.0103188	-3.70868
sp|Q9Z0R9|FADS2_MOUSE.FLKPLLIGELAPEEPSLDR.+3	Fads2	Q9Z0R9	-0.417322	17.0922	-10.656	1.96869e-05	0.000818559	-3.70964
sp|Q9JIK5|DDX21_MOUSE.APQVLVLAPTR.+2	Ddx21	Q9JIK5	-0.407755	17.2794	-11.0013	1.60763e-05	0.000737556	-3.71028
sp|Q8VDM4|PSMD2_MOUSE.SSTTSMTSVPKPLK.+3	Psmd2	Q8VDM4	-0.507306	16.103	-8.66406	7.20712e-05	0.00148441	-3.71117
sp|P52760|RIDA_MOUSE.APAAIGPYSQAVQVDR.+2	Rida	P52760	0.726816	15.4174	6.02099	0.000637601	0.00511054	-3.71164
sp|Q7TPV4|MBB1A_MOUSE.LVQLADMLLNHNR.+3	Mybbp1a	Q7TPV4	-0.543608	16.125	-8.08003	0.000110754	0.00185205	-3.71169
tr|Q3V117|Q3V117_MOUSE.AFDSGIIPMEFVNK.+2	Acly	Q3V117	-0.429671	17.2253	-10.3721	2.336e-05	0.000900776	-3.71281
sp|Q8K310|MATR3_MOUSE.VDKIEELDQENEAALENGIK.+3	Matr3	Q8K310	0.739831	16.1701	5.92161	0.000709365	0.00546863	-3.71301
sp|P33609|DPOLA_MOUSE.NYAFEIPDVPEK.+2	Pola1	P33609	-0.581723	15.6532	-7.50891	0.000173016	0.00237564	-3.71327
sp|P35564|CALX_MOUSE.KIPNPDFFEDLEPFK.+3	Canx	P35564	-0.386207	18.9231	-10.528	2.1255e-05	0.000850201	-3.7134
sp|Q9JIX8|ACINU_MOUSE.GVQAGNSDTEGGQPGRK.+3	Acin1	Q9JIX8	-0.475582	16.2655	-9.22826	4.86917e-05	0.00126662	-3.7141
sp|Q9CQA3|SDHB_MOUSE.DLVPDLSNFYAQYK.+2	Sdhb	Q9CQA3	0.440402	17.6456	10.1274	2.71641e-05	0.000969597	-3.71413
sp|P20152|VIME_MOUSE.MFGGSGTSSRPSSNR.+3	Vim	P20152	1.30495	17.6463	3.37152	0.0132768	0.0400114	-3.71536
sp|Q8BKC5|IPO5_MOUSE.VIAALLQTMEDQGNQR.+3	Ipo5	Q8BKC5	-0.533863	16.3413	-8.18895	0.000102027	0.00178421	-3.71601
sp|P60824|CIRBP_MOUSE.SQGGSYGYR.+2	Cirbp	P60824	0.993307	16.16	4.41706	0.0036904	0.0163058	-3.71735
tr|F6RJV6|F6RJV6_MOUSE.IPDRPYSLFEGMAGAVHFLSDILVPETAR.+4	Lancl2	F6RJV6	0.666573	14.1706	6.52768	0.000398672	0.00384042	-3.71939
sp|Q8BK64|AHSA1_MOUSE.FHMVDGNVTGEFTDLVPEK.+3	Ahsa1	Q8BK64	-0.491402	16.329	-8.86583	6.24862e-05	0.00139075	-3.72033
tr|Q9CPX4|Q9CPX4_MOUSE.TQEAMEAALAMEK.+2	Ftl1-ps1	Q9CPX4	-0.685056	15.9057	-6.34625	0.000470145	0.00428022	-3.72043
tr|B7ZCF1|B7ZCF1_MOUSE.DAFALAK.+2	Psmc3	B7ZCF1	0.729034	17.5697	6.03433	0.000692002	0.00539774	-3.72106
sp|P20029|BIP_MOUSE.FEELNMDLFR.+2	Hspa5	P20029	-0.659415	16.2759	-6.59539	0.000375212	0.00369349	-3.72204
sp|P32921|SYWC_MOUSE.AGNAPKDEIDSAVK.+3	Wars	P32921	0.733264	16.6381	5.94143	0.000713885	0.00548077	-3.72242
sp|Q5SF07|IF2B2_MOUSE.YPQGVAPQR.+2	Igf2bp2	Q5SF07	-0.533832	16.0788	-8.14772	0.000105235	0.00179913	-3.72303
sp|Q9CXY6|ILF2_MOUSE.GTMTTGHNVADLVVILK.+3	Ilf2	Q9CXY6	-0.588065	15.8117	-7.37735	0.000192495	0.00251241	-3.72304
sp|P20357|MTAP2_MOUSE.AEPSQLDIK.+2	Map2	P20357	-1.23404	17.2215	-3.53915	0.0106933	0.0341191	-3.72435
sp|Q8R016|BLMH_MOUSE.ATVQGAQHVFQHVVPQEGKPVTNQK.+4	Blmh	Q8R016	1.09624	16.7127	3.9803	0.00617443	0.0233527	-3.72442
sp|Q3UVL4|VPS51_MOUSE.LAAFAQELGGR.+2	Vps51	Q3UVL4	0.743812	16.5783	5.83635	0.000792484	0.00587025	-3.72674
sp|Q8VDM4|PSMD2_MOUSE.MLVTFDEELRPLPVSVR.+3	Psmd2	Q8VDM4	-0.385748	17.5814	-11.5347	1.18873e-05	0.000672313	-3.72717
sp|Q9Z277|BAZ1B_MOUSE.RYELLEHK.+3	Baz1b	Q9Z277	0.569013	16.8715	7.62349	0.000157859	0.0022399	-3.72961
tr|Q3TPJ8|Q3TPJ8_MOUSE.SVSTPSEAGSQDSGDGAVGSR.+2	Dync1i2	Q3TPJ8	-0.508066	15.7408	-8.49208	8.15779e-05	0.00156928	-3.72974
sp|Q60864|STIP1_MOUSE.KAAALEFLNR.+2	Stip1	Q60864	-0.792613	15.9298	-5.44602	0.00115079	0.00755993	-3.72979
tr|A0A1L1SV25|A0A1L1SV25_MOUSE.TIQEMQQK.+2	Actn4	A0A1L1SV25	1.35025	18.6051	3.23258	0.0159346	0.0456625	-3.73026
sp|Q8BH59|CMC1_MOUSE.IAPLAEGALPYNLAELQR.+3	Slc25a12	Q8BH59	-0.891738	16.0061	-4.85134	0.00225622	0.0117862	-3.73148
sp|K2C1_HUMAN.TNAENEFVTIKK.+3	#N/A	sp|K2C1_HUMAN.TNAENEFVTIKK.+3	0.93194	18.9306	4.58732	0.00304279	0.0142811	-3.73223
sp|P97310|MCM2_MOUSE.VAVGELTDEDVK.+2	Mcm2	P97310	-0.396481	17.887	-11.1245	1.4976e-05	0.000722978	-3.73245
sp|Q921F4|HNRLL_MOUSE.NDNDSWDYTKPYLGR.+3	Hnrnpll	Q921F4	-0.846804	15.4689	-5.07942	0.00167093	0.00961794	-3.73329
sp|Q8BFY9|TNPO1_MOUSE.DELLPHILPLLK.+3	Tnpo1	Q8BFY9	-0.650527	14.7636	-6.64655	0.000358521	0.0036056	-3.73401
sp|Q80X90|FLNB_MOUSE.LDVTILSPSR.+2	Flnb	Q80X90	0.774535	16.9404	5.58428	0.00105818	0.00715293	-3.73426
sp|Q8VDJ3|VIGLN_MOUSE.LVGEIMQETGTR.+2	Hdlbp	Q8VDJ3	-0.56064	15.7041	-7.65774	0.000153626	0.00222243	-3.73561
sp|P17182|ENOA_MOUSE.SGKYDLDFKSPDDPSR.+4	Eno1	P17182	1.21809	17.471	3.55213	0.0105175	0.033703	-3.73679
tr|A2AD84|A2AD84_MOUSE.VLFLIPK.+2	Stk26	A2AD84	1.14901	16.4335	3.75663	0.00812685	0.0281469	-3.73756
sp|Q4VAA2|CDV3_MOUSE.AANAASGAGGSSAAAGSR.+2	Cdv3	Q4VAA2	-0.511332	16.3401	-8.40482	8.69421e-05	0.00161636	-3.73761
sp|Q9QYJ0|DNJA2_MOUSE.LYDILGVPPGASENELKK.+3	Dnaja2	Q9QYJ0	0.961853	16.4358	4.48917	0.00339905	0.0154037	-3.7377
sp|P97355|SPSY_MOUSE.ADGEAILK.+2	Sms	P97355	0.360318	17.405	12.2721	7.99265e-06	0.000553337	-3.73831
tr|A2A4A6|A2A4A6_MOUSE.DGAFLVR.+2	Plcg1	A2A4A6	0.475759	16.8728	9.07522	5.40429e-05	0.00132376	-3.73865
sp|Q8VDD5|MYH9_MOUSE.IAQLEEQLDNETK.+2	Myh9	Q8VDD5	-0.615471	15.9981	-6.95768	0.000273397	0.00307024	-3.73986
sp|Q9CQX2|CYB5B_MOUSE.RNSAEETWMVIHGR.+3	Cyb5b	Q9CQX2	-0.634628	15.3037	-6.7309	0.0003328	0.00345126	-3.74063
sp|P28271|ACOC_MOUSE.SIVDAYVLLNLGDSVTTDHISPAGNIAR.+3	Aco1	P28271	0.507687	16.0807	8.45029	8.40984e-05	0.00159584	-3.74068
sp|Q9JJU8|SH3L1_MOUSE.GDYDAFFEAR.+2	Sh3bgrl	Q9JJU8	0.828579	15.9329	5.16838	0.00156365	0.00919796	-3.74098
sp|P62960|YBOX1_MOUSE.RRPENPKPQDGKETK.+4	Ybx1	P62960	0.644739	15.886	6.62976	0.000363905	0.0036304	-3.74188
sp|Q02053|UBA1_MOUSE.MLQTSSVLVSGLR.+2	Uba1	Q02053	-0.460958	18.4882	-9.66956	3.63605e-05	0.00107293	-3.74188
sp|Q8QZY1|EIF3L_MOUSE.FLSPVVPNYDNVHPNYHK.+4	Eif3l	Q8QZY1	-1.08746	16.5287	-3.94934	0.00641088	0.0239552	-3.74399
tr|E9PUK3|E9PUK3_MOUSE.SGFEPPGDFPFEDYSQHIYR.+3	Fnbp1l	E9PUK3	-0.699304	16.8811	-6.12488	0.000600028	0.00493238	-3.74437
sp|Q9D164|FXYD6_MOUSE.EKDPFYYDYQTLR.+3	Fxyd6	Q9D164	1.2457	16.82	3.4451	0.0120675	0.0372307	-3.74462
tr|Q9CQB4|Q9CQB4_MOUSE.DDTLHETEDVK.+2	Uqcrb	Q9CQB4	0.657466	15.2158	6.45453	0.000425898	0.00400472	-3.74724
sp|Q91YD9|WASL_MOUSE.GGPPPPPPPPHSSGPPPPPAR.+3	Wasl	Q91YD9	-0.627766	15.5216	-6.7609	0.00032416	0.00339801	-3.74902
sp|Q9DB77|QCR2_MOUSE.LPNGLVIASLENYAPLSR.+3	Uqcrc2	Q9DB77	-0.542721	16.6813	-7.86298	0.000130801	0.00204225	-3.74984
sp|P40124|CAP1_MOUSE.GAVPYVQAFDSLLANPVAEYLK.+3	Cap1	P40124	1.20499	17.3657	3.55072	0.0105365	0.0337235	-3.75034
sp|P19253|RL13A_MOUSE.KVVVVR.+2	Rpl13a	P19253	0.53675	17.4467	8.01966	0.000115956	0.00190951	-3.75069
sp|CAS1_BOVIN.YLGYLEQLLR.+2	#N/A	sp|CAS1_BOVIN.YLGYLEQLLR.+2	0.627215	16.5199	6.78049	0.000318656	0.00335428	-3.75218
sp|P04444|HBBZ_MOUSE.FGNLSSALAIMGNPR.+2	Hbb-bh1	P04444	1.18367	15.8275	3.59592	0.00994719	0.0324197	-3.7536
tr|F6RPJ9|F6RPJ9_MOUSE.AIEDMTEEAFQK.+2	Ide	F6RPJ9	0.676203	15.4319	6.25471	0.000511625	0.00447672	-3.75434
sp|Q80X50|UBP2L_MOUSE.GFGDVGEAK.+2	Ubap2l	Q80X50	0.316032	18.3934	14.3853	2.86581e-06	0.000350575	-3.75484
sp|Q99KK7|DPP3_MOUSE.VLLEAGEGLVTVTPTTGSDGRPDAR.+3	Dpp3	Q99KK7	0.386592	17.2774	11.2146	1.42256e-05	0.000714114	-3.75496
sp|P61358|RL27_MOUSE.DVFRDPALK.+2	Rpl27	P61358	0.905008	15.8192	4.6817	0.00270849	0.0132682	-3.75599
tr|Q9DCW5|Q9DCW5_MOUSE.TKPFPWGDGNHTLFHNPHVNPLPTGYEDE.+4	Cox6a1	Q9DCW5	0.972221	14.9002	4.35168	0.00383906	0.0167841	-3.75601
sp|O70591|PFD2_MOUSE.EVLPALEGNK.+2	Pfdn2	O70591	0.951193	15.5837	4.44903	0.0035212	0.0158003	-3.75668
sp|Q921H8|THIKA_MOUSE.LKPEQLGDISVGNVLEPGAGAVMAR.+3	Acaa1a	Q921H8	0.811955	16.496	5.22234	0.00151674	0.00899955	-3.7576
sp|Q99PV0|PRP8_MOUSE.TGQLFLK.+2	Prpf8	Q99PV0	0.495799	16.9412	8.56964	7.71239e-05	0.00151925	-3.75765
sp|Q9CWV6|PKRI1_MOUSE.IAAEEQTAK.+2	Prkrip1	Q9CWV6	0.502846	16.7241	8.4387	8.48132e-05	0.00160135	-3.75784
sp|P61161|ARP2_MOUSE.HMVFLGGAVLADIMK.+3	Actr2	P61161	-0.668934	15.799	-6.30459	0.000488533	0.00434721	-3.75787
sp|Q91ZW3|SMCA5_MOUSE.IDEAEPLNDEELEEKEK.+3	Smarca5	Q91ZW3	-0.580697	15.8877	-7.2636	0.000211358	0.00263312	-3.75868
tr|F8WHL2|F8WHL2_MOUSE.LLHDQVGVIQFGPYK.+3	Copa	F8WHL2	-0.323517	17.9013	-13.5085	4.30636e-06	0.000423908	-3.75876
sp|Q8C854|MYEF2_MOUSE.GAMTSSMER.+2	Gm9833	Q8C854	-0.539049	16.5204	-7.85076	0.000132047	0.00204396	-3.76015
sp|P26039|TLN1_MOUSE.VLVQNAAGSQEK.+2	Tln1	P26039	-0.66888	15.913	-6.29506	0.000492851	0.0043609	-3.76021
sp|Q9D358|PPAC_MOUSE.IELLGSYDPQK.+2	Acp1	Q9D358	1.2145	15.7674	3.48044	0.0115297	0.0360931	-3.76194
sp|P20152|VIME_MOUSE.FANYIDKVR.+3	Vim	P20152	1.04733	18.2311	4.05054	0.00567296	0.0220207	-3.76283
sp|O70378|EMC8_MOUSE.SYETLVDFDNHLDDIR.+3	Emc8	O70378	0.490519	16.0007	8.57281	7.69482e-05	0.00151925	-3.76339
sp|P26231|CTNA1_MOUSE.LLILADMADVYK.+2	Ctnna1	P26231	-0.451039	16.751	-9.37675	4.40695e-05	0.0012045	-3.76342
sp|Q9DCR2|AP3S1_MOUSE.VPNLPSFK.+2	Ap3s1	Q9DCR2	0.578224	16.5473	7.29253	0.000206369	0.00260269	-3.76346
sp|O35286|DHX15_MOUSE.ASTNAMLISAGLPPLK.+2	Dhx15	O35286	-0.490217	16.5141	-8.61819	7.44773e-05	0.00150443	-3.76379
sp|TRYP_PIG.IITHPNFNGN.+2	#N/A	sp|TRYP_PIG.IITHPNFNGN.+2	0.959296	17.8029	4.41449	0.00370129	0.0163407	-3.76441
sp|E9PVA8|GCN1_MOUSE.VISESPPDQWEAR.+2	Gcn1	E9PVA8	-0.760355	15.6312	-5.5117	0.00105444	0.00713705	-3.76465
sp|P62082|RS7_MOUSE.VETFSGVYKK.+3	Rps7	P62082	0.470938	16.9582	8.97649	5.78507e-05	0.00134944	-3.76497
sp|Q99PV0|PRP8_MOUSE.WLGNLLAR.+2	Prpf8	Q99PV0	-0.410232	16.9159	-10.315	2.41903e-05	0.00091531	-3.76714
sp|Q62261|SPTB2_MOUSE.LLTQHENIKNEIDNYEEDYQK.+4	Sptbn1	Q62261	-0.463068	16.4574	-9.1016	5.30746e-05	0.00130772	-3.76786
sp|Q60865|CAPR1_MOUSE.TVLELQYVLDK.+2	Caprin1	Q60865	-0.629261	18.0136	-6.72611	0.000366169	0.0036481	-3.76837
tr|A6ZI44|A6ZI44_MOUSE.YTPSGQSGAAASESLFISNHAY.+3	Aldoa	A6ZI44	0.967277	16.1126	4.3476	0.00399752	0.017226	-3.76944
sp|Q9CPQ8|ATP5L_MOUSE.APSMVAAAVTYSKPR.+3	Atp5l	Q9CPQ8	1.2527	15.5505	3.35273	0.0136062	0.0407895	-3.7695
tr|E9Q9C3|E9Q9C3_MOUSE.IDDVLHTLTGAMSLLR.+3	Afdn	E9Q9C3	-0.602148	14.9197	-6.93005	0.00027995	0.00310087	-3.77011
tr|A2AUK5|A2AUK5_MOUSE.HQASINELKR.+3	Epb41l1	A2AUK5	0.595107	16.3426	7.02467	0.00025822	0.0029551	-3.77085
tr|G3UXZ5|G3UXZ5_MOUSE.DVTEQLNLVTTWLQLQIPR.+3	Psme1	G3UXZ5	-0.934585	13.646	-4.44959	0.00334466	0.0152387	-3.77126
sp|Q8CGC7|SYEP_MOUSE.AYVDDTPAEQMK.+2	Eprs	Q8CGC7	-0.455197	16.2926	-9.19358	4.98492e-05	0.00127475	-3.7724
sp|Q8VIJ6|SFPQ_MOUSE.EEYEGPNK.+2	Sfpq	Q8VIJ6	-0.486918	17.4269	-8.70418	7.00387e-05	0.00147378	-3.77284
sp|P24270|CATA_MOUSE.DAQLFIQK.+2	Cat	P24270	-0.778793	16.3698	-5.36441	0.00129046	0.00810557	-3.77332
sp|Q7TPV4|MBB1A_MOUSE.DIPSDTQSPVSTK.+2	Mybbp1a	Q7TPV4	-0.427777	16.1198	-9.79118	3.36009e-05	0.00103514	-3.77351
tr|A0A1W2P729|A0A1W2P729_MOUSE.IDSDISGTLK.+2	Cnpy2	A0A1W2P729	0.657004	16.6191	6.35482	0.000467206	0.00426666	-3.77389
sp|Q8K003|TMA7_MOUSE.GPLATGGIK.+2	Tma7	Q8K003	0.802533	16.4951	5.20352	0.00154592	0.00912007	-3.77644
tr|Q8VHM5|Q8VHM5_MOUSE.DLYEDELVPLFEK.+2	Hnrnpr	Q8VHM5	0.455307	18.1049	9.30193	4.63326e-05	0.00123685	-3.77671
sp|Q9Z0H8|CLIP2_MOUSE.DALNQAQQVER.+2	Clip2	Q9Z0H8	-0.485099	15.9232	-8.56452	7.74096e-05	0.00151925	-3.77753
sp|Q08943|SSRP1_MOUSE.LFDFVNAK.+2	Ssrp1	Q08943	0.510669	17.1179	8.19997	0.000101188	0.00177325	-3.77826
sp|P14733|LMNB1_MOUSE.NQNSWGTGEDVK.+2	Lmnb1	P14733	-1.10991	17.696	-3.76649	0.0080277	0.027948	-3.77901
sp|Q99PV0|PRP8_MOUSE.FSPIPFPPLSYK.+2	Prpf8	Q99PV0	0.690511	18.177	6.08619	0.0006594	0.00522872	-3.78002
sp|P40142|TKT_MOUSE.AYGLALAK.+2	Tkt	P40142	-0.873866	18.7914	-4.76232	0.0025063	0.0126368	-3.78014
sp|Q8BVF2|PDCL3_MOUSE.NLPTVFVYR.+2	Pdcl3	Q8BVF2	0.370337	17.5335	11.5298	1.19195e-05	0.000672313	-3.78051
sp|Q9CZW5|TOM70_MOUSE.YMAEALLLR.+2	Tomm70a	Q9CZW5	-0.99175	15.5401	-4.19589	0.0047721	0.0194916	-3.78062
sp|UBE2I_HUMAN.KDHPFGFVAVPTK.+3	#N/A	sp|UBE2I_HUMAN.KDHPFGFVAVPTK.+3	1.10375	16.0908	3.77385	0.00795458	0.0277562	-3.78071
tr|Q3U4X8|Q3U4X8_MOUSE.VPFLAVAR.+2	Lig1	Q3U4X8	-0.514129	16.8783	-8.10158	0.000108963	0.00182813	-3.78123
sp|Q91YQ5|RPN1_MOUSE.APDELHYTYLDTFGRPVIVAYK.+4	Rpn1	Q91YQ5	-1.11386	15.5752	-3.73349	0.00836487	0.028664	-3.78136
tr|H3BJQ7|H3BJQ7_MOUSE.VGDAIPSVEVFEGEPGK.+2	Prdx5	H3BJQ7	1.08876	16.3151	3.82071	0.00750586	0.0266405	-3.78212
tr|E9Q0N0|E9Q0N0_MOUSE.TLEFELEALNDKK.+3	Itsn1	E9Q0N0	0.75721	16.0758	5.45675	0.00113827	0.00750997	-3.78509
tr|A2AS98|A2AS98_MOUSE.EAAVSHAGSMHR.+3	Nckap1	A2AS98	0.507558	16.6607	8.17336	0.000103227	0.00178908	-3.78531
sp|O35593|PSDE_MOUSE.LINANMMVLGHEPR.+3	Psmd14	O35593	-0.662912	16.6517	-6.23377	0.000526103	0.00455907	-3.78625
tr|Q9CQF7|Q9CQF7_MOUSE.LADIQIEQLNR.+2	Pfdn1	Q9CQF7	1.23493	15.842	3.35559	0.0135555	0.0407053	-3.78633
sp|P62082|RS7_MOUSE.VETFSGVYK.+2	Rps7	P62082	0.42348	18.4955	10.2238	2.5586e-05	0.000950985	-3.78674
sp|Q7M6Y3|PICAL_MOUSE.VAEQVGIDRGDIPDLSQAPSSLLDALEQHLASLEGK.+4	Picalm	Q7M6Y3	0.909425	15.8725	4.54791	0.00318056	0.0147227	-3.78716
sp|Q60737|CSK21_MOUSE.GGPNIITLADIVKD.+2	Csnk2a1	Q60737	1.02019	16.3623	4.06168	0.0055976	0.0218426	-3.78717
tr|G3UW85|G3UW85_MOUSE.ADTQTYQPYNK.+2	Erh	G3UW85	1.09951	15.4709	3.76498	0.00804288	0.0279576	-3.7873
sp|Q9JJU8|SH3L1_MOUSE.IGFEEKDIAANEENR.+3	Sh3bgrl	Q9JJU8	0.702407	16.0107	5.86318	0.000743472	0.00563466	-3.7877
tr|A0A0R4J0I9|A0A0R4J0I9_MOUSE.TVLWPNGLSLDIPAGR.+2	Lrp1	A0A0R4J0I9	1.12583	16.5018	3.67825	0.00896443	0.0300772	-3.78842
sp|P23116|EIF3A_MOUSE.EDAPVGPHLQSMPSEQIR.+3	Eif3a	P23116	-0.461101	16.6066	-8.97761	5.78057e-05	0.00134944	-3.7889
sp|Q0KL02|TRIO_MOUSE.LLVRPTSSETPSAAELVSAIEELVK.+3	Trio	Q0KL02	1.28825	16.1643	3.2105	0.0164077	0.0466742	-3.78931
sp|Q9ES28|ARHG7_MOUSE.STAALEEDAQILK.+2	Arhgef7	Q9ES28	0.516874	16.1975	7.96803	0.000120625	0.00195356	-3.79277
sp|P11499|HS90B_MOUSE.SLTNDWEDHLAVK.+3	Hsp90ab1	P11499	-0.303244	20.1136	-7.3202	0.000201722	0.00257257	-3.79331
sp|Q8CG47|SMC4_MOUSE.NAQFIIISLR.+2	Smc4	Q8CG47	-0.472822	15.9929	-8.66836	7.18499e-05	0.00148441	-3.79475
sp|Q01853|TERA_MOUSE.MDDFRWALSQSNPSALR.+3	Vcp	Q01853	-0.277162	19.0816	-11.4109	1.27351e-05	0.000685735	-3.79709
sp|O08582|GTPB1_MOUSE.MFLNLLSPR.+2	Gtpbp1	O08582	-0.588002	15.638	-6.92958	0.000280063	0.00310087	-3.79915
tr|F8WHU5|F8WHU5_MOUSE.STTYSLESPKDPVLPAR.+3	Pds5b	F8WHU5	-0.571688	15.7577	-7.13269	0.000235713	0.00280188	-3.79915
sp|P17918|PCNA_MOUSE.NLAMGVNLTSMSK.+2	Pcna	P17918	-1.02519	16.8658	-4.00481	0.00599411	0.0228935	-3.79929
sp|P10126|EF1A1_MOUSE.STEPPYSQK.+2	Eef1a1	P10126	0.724773	18.1782	5.70033	0.000951323	0.00668384	-3.79957
sp|P29341|PABP1_MOUSE.VDEAVAVLQAHQAK.+3	Pabpc1	P29341	-0.608752	16.1388	-6.71404	0.000337771	0.00346291	-3.79961
tr|Z4YL87|Z4YL87_MOUSE.VLFGAAVR.+2	Tsr2	Z4YL87	0.565591	17.3048	7.28464	0.000207779	0.00261268	-3.80055
sp|P80314|TCPB_MOUSE.NIGVDNPAAK.+2	Cct2	P80314	1.17347	18.4489	3.50714	0.0111408	0.0351638	-3.80108
tr|E9QP19|E9QP19_MOUSE.TAQGLSPVDQR.+2	Trim33	E9QP19	-0.594203	16.5169	-6.87852	0.00029265	0.00317331	-3.80135
sp|Q99K48|NONO_MOUSE.LFVGNLPPDITEEEMRK.+3	Nono	Q99K48	-0.862192	16.4665	-4.74993	0.00254059	0.0127536	-3.80279
sp|Q4VAA2|CDV3_MOUSE.PGDGGSLGSGAR.+2	Cdv3	Q4VAA2	-0.440731	16.5764	-9.29006	4.67039e-05	0.00123888	-3.80319
sp|P46061|RAGP1_MOUSE.GAVAIADAVR.+2	Rangap1	P46061	-0.51323	18.1031	-8.03145	0.000116086	0.00190951	-3.80367
sp|Q8BUH8|SENP7_MOUSE.TSLDKPTEHTKEEENDSSVSR.+4	Senp7	Q8BUH8	1.29613	14.9974	3.14527	0.0178962	0.0499097	-3.8048
sp|Q03958|PFD6_MOUSE.KLQGEVEK.+2	Pfdn6	Q03958	0.76078	16.5256	5.36055	0.00130284	0.00814681	-3.80488
sp|Q6P5H2|NEST_MOUSE.LEVQQLQADRDSLQER.+3	Nes	Q6P5H2	-0.393357	17.8447	-10.5507	2.09664e-05	0.000848159	-3.80599
sp|P47911|RL6_MOUSE.SQFSLTNGMYPHK.+3	Rpl6	P47911	-0.586639	16.7869	-6.93746	0.000278176	0.00309886	-3.80604
sp|Q61768|KINH_MOUSE.SLTEYLQNVEQK.+2	Kif5b	Q61768	-0.475072	16.6152	-8.58624	7.62073e-05	0.00151453	-3.80616
sp|P05201|AATC_MOUSE.IVAATLSDPELFK.+2	Got1	P05201	-0.772618	16.515	-5.27176	0.00143675	0.00871595	-3.80679
sp|Q6P9R2|OXSR1_MOUSE.LLSGGSVLDIIK.+2	Oxsr1	Q6P9R2	-1.22215	16.1783	-3.33311	0.0139597	0.0414906	-3.80776
sp|O70251|EF1B_MOUSE.YGPSSVEDTTGSGAADAK.+2	Eef1b2	O70251	-0.482526	15.8912	-8.40229	8.71036e-05	0.00161636	-3.8078
sp|O35685|NUDC_MOUSE.GQPPVVDGELYNEVK.+2	Nudc	O35685	-0.497713	15.7483	-8.13252	0.000106447	0.00181141	-3.80836
sp|P25206|MCM3_MOUSE.LLNNAFEELVAFQR.+2	Mcm3	P25206	0.615918	18.1665	6.65722	0.00039519	0.00381855	-3.80844
sp|Q8CG48|SMC2_MOUSE.AYEGQIEK.+2	Smc2	Q8CG48	0.4489	17.4301	9.19348	4.98525e-05	0.00127475	-3.80859
sp|Q3TIX9|SNUT2_MOUSE.RPPGDIMFLLVQR.+3	Usp39	Q3TIX9	-0.823018	15.4372	-4.9136	0.00199794	0.010879	-3.80938
sp|P07901|HS90A_MOUSE.SLTNDWEEHLAVK.+3	Hsp90aa1	P07901	-0.279348	19.1897	-10.3798	2.32501e-05	0.000900776	-3.80959
sp|Q9JIF7|COPB_MOUSE.EAGELKPEEEITVGPVQK.+3	Copb1	Q9JIF7	-0.406627	16.5752	-10.0281	2.89048e-05	0.000999207	-3.8098
sp|O55029|COPB2_MOUSE.VWQLGSSSPNFTLEGHEK.+3	Copb2	O55029	-0.492678	15.9383	-8.20736	0.00010063	0.00176594	-3.81023
sp|P20029|BIP_MOUSE.IEWLESHQDADIEDFKAK.+4	Hspa5	P20029	-0.935947	16.092	-4.33416	0.00406019	0.0174127	-3.813
sp|E9QAT4|SC16A_MOUSE.LNLDSFSSTSR.+2	Sec16a	E9QAT4	0.52497	16.0354	7.69296	0.000149406	0.00220049	-3.81316
sp|Q9DB05|SNAA_MOUSE.LDQWLTTMLLR.+2	Napa	Q9DB05	-0.75336	15.8869	-5.34545	0.00126275	0.00799797	-3.81496
sp|Q8CGY8|OGT1_MOUSE.ISSPLFNTK.+2	Ogt	Q8CGY8	0.934696	17.7368	4.33835	0.00404055	0.017358	-3.81702
sp|Q810B6|ANFY1_MOUSE.SALFLLEHQADINVR.+3	Ankfy1	Q810B6	-0.646843	15.5467	-6.20207	0.00053734	0.00461205	-3.8178
tr|A0A1L1SQA8|A0A1L1SQA8_MOUSE.GGDAPAAGEDA.+2	Rps25	A0A1L1SQA8	0.821985	16.1809	4.90454	0.0021219	0.011355	-3.81824
tr|A0A0J9YUL3|A0A0J9YUL3_MOUSE.KKELEEEVSNFQK.+3	Sept11	A0A0J9YUL3	0.557792	16.5576	7.22786	0.000217712	0.00265811	-3.81837
sp|P50396|GDIA_MOUSE.YLDFKVVEGSFVYK.+3	Gdi1	P50396	0.809155	15.5153	4.95875	0.00190195	0.0104832	-3.81838
tr|D3Z2E9|D3Z2E9_MOUSE.GHGAPPGGPGPR.+3	Fam241b	D3Z2E9	0.688047	16.7276	5.85224	0.000773895	0.00577671	-3.81871
sp|P28667|MRP_MOUSE.AIEPAPPSQEAEAK.+2	Marcksl1	P28667	0.565986	16.7076	7.11313	0.000239619	0.00283759	-3.82023
tr|E9PV22|E9PV22_MOUSE.GPLLYAARPPEDLK.+3	Lrrc47	E9PV22	-1.05612	16.9381	-3.82001	0.00751229	0.0266535	-3.82026
sp|P60824|CIRBP_MOUSE.YGQISEVVVVK.+2	Cirbp	P60824	1.13258	15.4237	3.5527	0.0105099	0.0337012	-3.82168
sp|Q7M6Y3|PICAL_MOUSE.GDIPDLSQAPSSLLDALEQHLASLEGKK.+4	Picalm	Q7M6Y3	-1.02422	14.0829	-3.89053	0.00661691	0.0244579	-3.8264
sp|Q9JMG1|EDF1_MOUSE.AIPNNQVLGK.+2	Edf1	Q9JMG1	1.18457	16.1931	3.38576	0.0130327	0.0394457	-3.8265
sp|P48036|ANXA5_MOUSE.SEIDLFNIR.+2	Anxa5	P48036	-0.535904	17.0909	-7.48882	0.000175841	0.00239266	-3.82767
sp|O54941|SMCE1_MOUSE.LISEILSESVVPDVR.+2	Smarce1	O54941	1.1595	17.2801	3.45224	0.0119566	0.0369974	-3.8309
sp|P70168|IMB1_MOUSE.LQQVLQMESHIQSTSDR.+3	Kpnb1	P70168	-0.514535	16.6378	-7.75516	0.000142271	0.00212647	-3.83174
sp|Q04447|KCRB_MOUSE.TAAVGGVFDVSNADR.+2	Ckb	Q04447	0.855838	18.505	4.71468	0.00264105	0.0130397	-3.83201
sp|P62702|RS4X_MOUSE.TIRYPDPLIK.+3	Rps4x	P62702	0.522672	16.921	7.63497	0.000156426	0.00223213	-3.83268
sp|Q9Z277|BAZ1B_MOUSE.RDSSSLSSPLNPK.+3	Baz1b	Q9Z277	-0.632343	16.8217	-6.2924	0.000496722	0.00438214	-3.83295
sp|P63101|1433Z_MOUSE.VVSSIEQKTEGAEK.+3	Ywhaz	P63101	0.779773	17.082	5.12398	0.00170153	0.0097319	-3.83411
sp|Q9D0W5|PPIL1_MOUSE.GGASIYGK.+2	Ppil1	Q9D0W5	0.781254	17.3867	5.1218	0.00170542	0.00974082	-3.83518
sp|Q8VDP4|CCAR2_MOUSE.ADSWVEKEEPTPSN.+2	Ccar2	Q8VDP4	-0.857304	15.4774	-4.6203	0.00281963	0.0136189	-3.83567
sp|P60122|RUVB1_MOUSE.AQTEGINISEEALNHLGEIGTK.+3	Ruvbl1	P60122	0.917108	17.1981	4.34943	0.00398909	0.0172188	-3.83604
tr|K3W4M4|K3W4M4_MOUSE.AILTPNHVEFSR.+3	Naxd	K3W4M4	-0.500202	17.6225	-8.0241	0.000115564	0.00190951	-3.83613
sp|P14733|LMNB1_MOUSE.LAVYIDKVR.+3	Lmnb1	P14733	0.86883	17.7377	4.59332	0.00302238	0.0142308	-3.83674
sp|P54775|PRS6B_MOUSE.ILSTIDRELLKPNASVALHK.+4	Psmc4	P54775	1.18811	16.4849	3.3473	0.013703	0.0410114	-3.83685
sp|P61961|UFM1_MOUSE.VLSVPESTPFTAVLK.+2	Ufm1	P61961	1.1538	15.9529	3.44103	0.0121311	0.0373537	-3.83776
sp|Q9R1P0|PSA4_MOUSE.HYGFQLYQSDPSGNYGGWK.+3	Psma4	Q9R1P0	0.414584	18.4804	9.99214	2.95674e-05	0.00100482	-3.83777
sp|Q9Z1G3|VATC1_MOUSE.LDAFVEGVVK.+2	Atp6v1c1	Q9Z1G3	0.566419	16.1909	6.98387	0.000267346	0.00302113	-3.83998
tr|A0A140LHA2|A0A140LHA2_MOUSE.LIVGTAGR.+2	Bub3	A0A140LHA2	0.429821	19.1904	7.88215	0.000128873	0.00202722	-3.84072
sp|P49717|MCM4_MOUSE.THIDVIHYR.+3	Mcm4	P49717	0.907212	17.6192	4.38077	0.00384748	0.0168094	-3.8416
sp|Q6ZWN5|RS9_MOUSE.ELLTLDEKDPR.+2	Rps9	Q6ZWN5	1.23466	17.0369	3.20904	0.0164395	0.0467369	-3.84163
sp|O08553|DPYL2_MOUSE.MVIPGGIDVHTR.+3	Dpysl2	O08553	-1.12661	19.8763	-3.34049	0.0138256	0.041241	-3.84166
sp|Q62318|TIF1B_MOUSE.FASWALESDNNTALLLSK.+2	Trim28	Q62318	-0.459401	16.2498	-8.59914	7.55035e-05	0.00150768	-3.84353
sp|Q91WG4|ELP2_MOUSE.DGVLQQPVR.+2	Elp2	Q91WG4	-0.450912	16.5631	-8.77414	6.66493e-05	0.00143304	-3.84401
sp|P17182|ENOA_MOUSE.PFDQDDWGAWQK.+2	Eno1	P17182	0.857132	16.5251	4.61196	0.00296002	0.014028	-3.84502
tr|D3YTR5|D3YTR5_MOUSE.YLGGSMDLSTFDFR.+2	Mbd3	D3YTR5	1.01452	16.1465	3.89168	0.0068783	0.0250554	-3.8454
sp|Q9CVB6|ARPC2_MOUSE.IIEETLALK.+2	Arpc2	Q9CVB6	0.289385	18.4547	14.9009	2.28008e-06	0.00034362	-3.84572
sp|P21619|LMNB2_MOUSE.SQTNWGPGESFR.+2	Lmnb2	P21619	-0.875268	16.3317	-4.50466	0.00333983	0.0152305	-3.84662
sp|Q8BNY6|NCS1_MOUSE.LTLQEFQEGSK.+2	Ncs1	Q8BNY6	0.530687	16.0739	7.40486	0.000188225	0.00248385	-3.84674
sp|Q91VR8|BRK1_MOUSE.EYIEIITSSIK.+2	Brk1	Q91VR8	0.853494	14.9066	4.58844	0.00285288	0.0137123	-3.84763
sp|Q9CQ60|6PGL_MOUSE.DLPAAAAPAGPASFAR.+2	Pgls	Q9CQ60	0.380579	18.9422	9.53989	3.95579e-05	0.00111796	-3.84778
sp|Q9EQF6|DPYL5_MOUSE.DLHESSFSLSGSQIDDHVPK.+3	Dpysl5	Q9EQF6	0.624017	17.8843	6.33562	0.00051686	0.00450376	-3.84971
sp|Q9D8E6|RL4_MOUSE.NNRQPYAVSELAGHQTSAESWGTGR.+4	Rpl4	Q9D8E6	0.711005	15.9331	5.49908	0.00106824	0.00719115	-3.84984
sp|Q8K4Z5|SF3A1_MOUSE.LNGQGLVFTLPLTDQVSVIK.+3	Sf3a1	Q8K4Z5	0.66034	15.7208	5.91819	0.000703812	0.00543384	-3.85018
tr|Q9CPX4|Q9CPX4_MOUSE.ALFQDVQKPSQDEWGK.+3	Ftl1-ps1	Q9CPX4	-0.599065	17.1128	-6.56117	0.000389058	0.00378543	-3.85068
tr|A2ARP8|A2ARP8_MOUSE.GVEQQDGAVPEK.+2	Map1a	A2ARP8	-0.79768	15.1372	-4.87806	0.00206106	0.0111118	-3.85281
sp|Q9D0M3|CY1_MOUSE.AANNGALPPDLSYIVR.+2	Cyc1	Q9D0M3	0.580912	17.5945	6.7857	0.000326396	0.0034147	-3.85297
tr|Q3V117|Q3V117_MOUSE.WGDIEFPPPFGR.+2	Acly	Q3V117	-0.462648	17.0893	-8.50931	8.05635e-05	0.0015569	-3.85376
sp|P28667|MRP_MOUSE.EGDTEEEAGPQAAEPSTPSGPESGPTPASAEQNE.+3	Marcksl1	P28667	0.527674	17.6536	7.4769	0.000177884	0.00240101	-3.8541
sp|K2C1_HUMAN.NKLNDLEDALQQAKEDLAR.+3	#N/A	sp|K2C1_HUMAN.NKLNDLEDALQQAKEDLAR.+3	0.743155	15.7116	5.23716	0.00140084	0.00858076	-3.85488
sp|P16125|LDHB_MOUSE.SLADELALVDVLEDKLK.+3	Ldhb	P16125	-0.370594	17.726	-10.7734	1.83645e-05	0.000789738	-3.85489
tr|F8VQN6|F8VQN6_MOUSE.VLDQVFYQR.+2	Arhgef12	F8VQN6	-0.479727	16.1606	-8.15127	0.000104955	0.00179869	-3.85531
sp|Q61553|FSCN1_MOUSE.KVTGTLDANR.+3	Fscn1	Q61553	0.612982	18.6	6.55818	0.000430823	0.00404197	-3.85553
sp|A2AN08|UBR4_MOUSE.VLGIYTFTK.+2	Ubr4	A2AN08	0.539203	16.9219	7.25712	0.000212495	0.00263312	-3.85553
sp|P46638|RB11B_MOUSE.STIGVEFATR.+2	Rab11b	P46638	0.31473	18.5432	13.6423	4.04042e-06	0.000404042	-3.856
sp|Q64727|VINC_MOUSE.LLAVAATAPPDAPNREEVFDER.+3	Vcl	Q64727	-0.531591	16.0402	-7.32713	0.000200577	0.00256284	-3.85654
tr|Q3UH59|Q3UH59_MOUSE.VEGELEEMER.+2	Myh10	Q3UH59	-0.458084	16.7245	-8.54322	7.86094e-05	0.00153563	-3.85697
sp|Q80X50|UBP2L_MOUSE.RYPSSISSSPQK.+3	Ubap2l	Q80X50	-0.729278	17.6099	-5.38595	0.00129951	0.00813162	-3.8583
sp|Q01853|TERA_MOUSE.LAGESESNLRK.+3	Vcp	Q01853	0.299621	18.6277	14.7455	2.44074e-06	0.00034947	-3.85862
sp|Q9R0Q6|ARC1A_MOUSE.VFSAYIK.+2	Arpc1a	Q9R0Q6	0.535806	18.0366	7.33368	0.00020648	0.00260269	-3.85866
tr|A0A0A0MQM0|A0A0A0MQM0_MOUSE.LPEGDLGK.+2	Eif5a	A0A0A0MQM0	0.465205	18.5268	8.6712	7.29731e-05	0.00148833	-3.86162
tr|Q3V117|Q3V117_MOUSE.SMGFIGHYLDQK.+2	Acly	Q3V117	0.490226	16.0633	7.91266	0.000125872	0.00200891	-3.86235
sp|Q03958|PFD6_MOUSE.ETLAQLQQEFQR.+2	Pfdn6	Q03958	0.613718	16.8138	6.32554	0.000479947	0.00432261	-3.86263
tr|A2ARP8|A2ARP8_MOUSE.EAELTPENIAAAR.+2	Map1a	A2ARP8	0.373003	16.6949	10.4847	2.18163e-05	0.000857777	-3.86266
sp|Q93092|TALDO_MOUSE.MESALDQLK.+2	Taldo1	Q93092	-0.370411	17.7519	-10.6972	1.92107e-05	0.000806848	-3.86367
sp|P49717|MCM4_MOUSE.DYIAYAHSTIMPR.+3	Mcm4	P49717	-0.802732	16.6347	-4.83764	0.00230865	0.0119511	-3.8662
sp|Q62446|FKBP3_MOUSE.GWDEALLTMSK.+2	Fkbp3	Q62446	-0.529764	17.4355	-7.37015	0.00019363	0.0025194	-3.86746
sp|P61021|RAB5B_MOUSE.GVDLHEQSQQNK.+3	Rab5b	P61021	0.432429	16.7342	8.96352	5.8373e-05	0.00134944	-3.86921
sp|P35700|PRDX1_MOUSE.DISLSEYK.+2	Prdx1	P35700	0.409407	18.9116	8.91433	6.04044e-05	0.00136642	-3.8694
sp|P38647|GRP75_MOUSE.EGSGSSGTGEQKEDQKEEKQ.+4	Hspa9	P38647	-0.732936	15.6516	-5.23355	0.00140617	0.00860919	-3.87179
sp|Q62418|DBNL_MOUSE.EPTAPVSR.+2	Dbnl	Q62418	0.641444	18.7177	6.07867	0.000664015	0.00523894	-3.87187
sp|P52480|KPYM_MOUSE.FGVEQDVDMVFASFIR.+3	Pkm	P52480	-1.00764	18.1925	-3.8419	0.00731214	0.0262143	-3.87225
sp|Q8VE70|PDC10_MOUSE.LIHQTNLILQTFK.+3	Pdcd10	Q8VE70	0.793141	17.1159	4.87747	0.00221121	0.0116234	-3.87245
tr|A0A171KXD3|A0A171KXD3_MOUSE.NDYVHALVAYFNIEFTR.+3	Prmt1	A0A171KXD3	-0.869765	15.3346	-4.40552	0.00361365	0.016089	-3.87447
sp|P24527|LKHA4_MOUSE.YTLGESQGYK.+2	Lta4h	P24527	0.712044	17.2977	5.43261	0.00123976	0.0079	-3.87455
sp|P14733|LMNB1_MOUSE.LAQALHEMR.+3	Lmnb1	P14733	-0.917524	18.0424	-4.20939	0.00469679	0.0192704	-3.87504
sp|Q61330|CNTN2_MOUSE.NWIEIPVPEDIGHALVQIR.+3	Cntn2	Q61330	0.64939	15.5398	5.88842	0.000724411	0.00553186	-3.87525
sp|P47911|RL6_MOUSE.AGSDAAASRPR.+3	Rpl6	P47911	0.547718	17.503	7.07191	0.000248541	0.00289024	-3.87604
sp|Q9DB20|ATPO_MOUSE.YATALYSAASK.+2	Atp5o	Q9DB20	0.384644	18.6553	10.5762	2.06483e-05	0.000847214	-3.87606
sp|Q5SUR0|PUR4_MOUSE.SLGLQLPDGQR.+2	Pfas	Q5SUR0	-0.412331	16.8355	-9.36142	4.45226e-05	0.00121	-3.87621
sp|Q99LT0|DPY30_MOUSE.AYLDQTVVPILLQGLAVLAK.+3	Dpy30	Q99LT0	1.10413	10.9114	3.46236	0.0113425	0.0357021	-3.87639
sp|O88544|CSN4_MOUSE.NAAQVLVGIPLETGQK.+2	Cops4	O88544	-0.589607	16.5161	-6.50087	0.000408419	0.0038997	-3.87809
sp|Q9CQI6|COTL1_MOUSE.FTTGDAMSK.+2	Cotl1	Q9CQI6	0.598068	16.3744	6.39736	0.000448644	0.00415046	-3.87835
sp|Q9D8S9|BOLA1_MOUSE.LEQALSPEVLELR.+2	Bola1	Q9D8S9	0.479838	16.1658	7.98876	0.000118725	0.0019453	-3.87885
sp|Q91Z49|UIF_MOUSE.GVPLQFDINSVGK.+2	Fyttd1	Q91Z49	0.457043	17.0124	8.41644	8.62049e-05	0.00161053	-3.87989
sp|P13864|DNMT1_MOUSE.FYFLEAYNSK.+2	Dnmt1	P13864	-0.938002	16.6889	-4.08975	0.00541268	0.0212568	-3.88004
sp|Q8BG81|PDIP3_MOUSE.TIQVPQQK.+2	Poldip3	Q8BG81	0.58411	16.6958	6.54974	0.000390854	0.00379119	-3.88048
sp|P14206|RSSA_MOUSE.FLAAGTHLGGTNLDFQMEQYIYK.+3	Rpsa	P14206	-1.06	17.2743	-3.61694	0.00968555	0.0318471	-3.88223
sp|P52480|KPYM_MOUSE.DAVLNAWAEDVDLR.+2	Pkm	P52480	-1.14612	19.2576	-3.25426	0.0154846	0.0447284	-3.88227
sp|Q62418|DBNL_MOUSE.NGPALQEAYVR.+2	Dbnl	Q62418	0.633459	16.7793	6.01847	0.00064628	0.00515498	-3.8832
sp|Q6PHQ8|NAA35_MOUSE.ETSAVAEAQK.+2	Naa35	Q6PHQ8	-0.586928	16.1089	-6.48737	0.000413427	0.00394038	-3.88414
sp|Q9JJI8|RL38_MOUSE.YLYTLVITDKEK.+2	Rpl38	Q9JJI8	0.684959	15.9612	5.54401	0.00102061	0.00699654	-3.88452
tr|Q9CQB4|Q9CQB4_MOUSE.YEEDKFYLEPYLK.+3	Uqcrb	Q9CQB4	0.863823	15.8015	4.40296	0.00371375	0.0163842	-3.88578
sp|P97310|MCM2_MOUSE.LNQMDQDK.+2	Mcm2	P97310	-0.514939	16.3573	-7.38542	0.00019123	0.00250602	-3.88597
sp|P16858|G3P_MOUSE.RVIISAPSADAPMFVMGVNHEKYDNSLK.+4	Gapdh	P16858	0.922524	16.1496	4.1318	0.00514816	0.020469	-3.887
sp|O35129|PHB2_MOUSE.IPWFQYPIIYDIR.+2	Phb2	O35129	-0.884882	16.3729	-4.30558	0.00419708	0.0178173	-3.88747
tr|B1AU75|B1AU75_MOUSE.EAQLYAAQAHLK.+3	Nasp	B1AU75	-0.330423	18.5199	-12.434	7.34716e-06	0.000517174	-3.88787
sp|Q04692|SMRCD_MOUSE.ITELRPFNNWEALFTK.+3	Smarcad1	Q04692	0.514344	15.4329	7.36388	0.000194625	0.00252033	-3.88796
sp|Q9DB05|SNAA_MOUSE.NSQSFFSGLFGGSSK.+2	Napa	Q9DB05	0.775677	16.4206	4.90137	0.00212919	0.0113725	-3.88819
tr|Q80Y51|Q80Y51_MOUSE.TNLIVNYLPQNMTQEELK.+3	Elavl2	Q80Y51	-0.598575	15.6487	-6.31006	0.000486073	0.00434721	-3.89002
sp|Q9JKF1|IQGA1_MOUSE.LEGVLAEVAQHYQDTLIR.+3	Iqgap1	Q9JKF1	0.599154	16.0018	6.30678	0.000487546	0.00434721	-3.89114
sp|P61021|RAB5B_MOUSE.TAMNVNDLFLAIAK.+2	Rab5b	P61021	-0.680157	15.1163	-5.52835	0.00103555	0.00706825	-3.8923
tr|A0A0R4J0Z1|A0A0R4J0Z1_MOUSE.RSPPIPLAK.+2	Pdia4	A0A0R4J0Z1	-0.549352	15.8322	-6.86657	0.00029569	0.00319254	-3.89299
tr|A0A0A6YVS2|A0A0A6YVS2_MOUSE.ILGLAPSR.+2	Tmco1	A0A0A6YVS2	0.392956	17.3875	9.81346	3.3124e-05	0.00103053	-3.89325
tr|H7BX95|H7BX95_MOUSE.PRDAEDAVYGR.+3	Srsf1	H7BX95	0.311335	18.1114	12.5869	6.79191e-06	0.000505096	-3.89356
sp|Q9WUA2|SYFB_MOUSE.TYTIANQFPLNK.+2	Farsb	Q9WUA2	-0.80116	16.5831	-4.73468	0.0025835	0.0128755	-3.89359
sp|Q9JHU4|DYHC1_MOUSE.VLLTTQGVDMISK.+2	Dync1h1	Q9JHU4	-0.480256	17.4527	-7.96917	0.000120519	0.00195356	-3.89469
sp|Q9WUM4|COR1C_MOUSE.KNILDSKPAANKK.+4	Coro1c	Q9WUM4	0.493795	16.2402	7.65626	0.000153806	0.00222243	-3.89472
sp|P60487|PLPP_MOUSE.TPGTGSLAAAVETASGR.+2	Pdxp	P60487	0.532378	15.9989	7.07074	0.000248335	0.00289024	-3.89597
sp|Q6PAR5|GAPD1_MOUSE.FSTLTDEPSPR.+2	Gapvd1	Q6PAR5	-0.640408	16.5942	-5.88476	0.000733115	0.00557132	-3.89653
tr|Z4YKC4|Z4YKC4_MOUSE.SVTAFFTWLR.+2	Eif4g3	Z4YKC4	-0.654556	14.7401	-5.76967	0.00081359	0.00598787	-3.89668
sp|A2AN08|UBR4_MOUSE.AAQFVDLLGYFSLK.+2	Ubr4	A2AN08	0.813619	14.8333	4.62768	0.0027272	0.0133292	-3.89683
sp|P58389|PTPA_MOUSE.TGPFAEHSNQLWNISAVPSWSK.+3	Ptpa	P58389	-0.825825	15.8924	-4.56149	0.003094	0.0144226	-3.89718
tr|D3YTR5|D3YTR5_MOUSE.VRYDSSNQVK.+3	Mbd3	D3YTR5	0.49646	17.6271	7.6717	0.000151937	0.00221342	-3.89756
sp|Q00PI9|HNRL2_MOUSE.VVVVVPNEEDWKR.+3	Hnrnpul2	Q00PI9	-0.422476	16.203	-8.95053	5.89018e-05	0.00134944	-3.89776
tr|G3XA66|G3XA66_MOUSE.LLPVLIHTFWIDAK.+3	Mtx1	G3XA66	-0.748198	14.5512	-5.01829	0.00176716	0.0099447	-3.89877
sp|P24668|MPRD_MOUSE.SNDKETVVGR.+3	M6pr	P24668	0.570974	17.2262	6.62116	0.000367315	0.00364929	-3.9001
sp|O08749|DLDH_MOUSE.SEEQLKEEGIEFK.+3	Dld	O08749	1.02308	16.8769	3.68233	0.00891848	0.0300141	-3.90104
sp|Q9ERK4|XPO2_MOUSE.SFSLLQEAIIPYIPTLITQLTQK.+3	Cse1l	Q9ERK4	0.642059	15.8519	5.82932	0.000767342	0.00574864	-3.90194
sp|Q91WS0|CISD1_MOUSE.AMVNLQIQK.+2	Cisd1	Q91WS0	0.89477	16.0449	4.19678	0.00476709	0.0194828	-3.90377
sp|Q91YL2|RN126_MOUSE.EDYALGESVR.+2	Rnf126	Q91YL2	0.702363	16.8784	5.34196	0.00133688	0.00830197	-3.90472
tr|A2BGI8|A2BGI8_MOUSE.IELFADVVPK.+2	Ppih	A2BGI8	0.712849	15.929	5.23482	0.00141377	0.00863056	-3.90518
sp|Q60692|PSB6_MOUSE.LAAIQESGVER.+2	Psmb6	Q60692	0.381237	18.7324	10.0259	2.89453e-05	0.000999207	-3.9052
tr|K3W4R5|K3W4R5_MOUSE.LFAIEIYR.+2	Ckap5	K3W4R5	0.504285	17.4332	7.50293	0.000173852	0.00238033	-3.90551
sp|Q62189|SNRPA_MOUSE.KAVQGGAAAPVVGAVQPVPGMPPMPQAPR.+3	Snrpa	Q62189	-0.592614	15.6197	-6.28658	0.000496733	0.00438214	-3.90576
tr|Q6ZWZ7|Q6ZWZ7_MOUSE.KSAEFLLHMLK.+3	Rpl17	Q6ZWZ7	-0.784331	16.2745	-4.77075	0.00245472	0.0124442	-3.90593
sp|Q9JIK5|DDX21_MOUSE.LLDSVPPTAISHFK.+3	Ddx21	Q9JIK5	0.461169	17.1135	8.15621	0.000104565	0.00179869	-3.90778
sp|Q9DAR7|DCPS_MOUSE.TDDPLLQLLQK.+2	Dcps	Q9DAR7	-0.500223	16.3026	-7.45729	0.000180379	0.002423	-3.90841
tr|A3KGU9|A3KGU9_MOUSE.ENLLEEQGSIALR.+2	Sptan1	A3KGU9	0.701287	16.9944	5.33479	0.00135032	0.00836153	-3.90868
sp|Q02248|CTNB1_MOUSE.LVQLLVR.+2	Ctnnb1	Q02248	0.316346	17.9899	12.1496	8.52436e-06	0.000566249	-3.91018
sp|E9PVA8|GCN1_MOUSE.AVSLLHTHTIPSR.+3	Gcn1	E9PVA8	0.613272	16.2773	6.06925	0.000608963	0.00496951	-3.91022
sp|Q7TPV4|MBB1A_MOUSE.EFLDFFWDIAKPDQETR.+3	Mybbp1a	Q7TPV4	-0.739369	15.6663	-5.01863	0.00177349	0.00996697	-3.91064
sp|Q8CG47|SMC4_MOUSE.ELEANVLTTAPDR.+2	Smc4	Q8CG47	-0.69099	16.0609	-5.37942	0.00121518	0.00781583	-3.91073
sp|Q99MR6|SRRT_MOUSE.ILEQEEEEEQAGK.+2	Srrt	Q99MR6	-0.426281	16.5798	-8.77355	6.66773e-05	0.00143304	-3.91074
sp|P62918|RL8_MOUSE.ASGNYATVISHNPETKK.+4	Rpl8	P62918	0.339168	17.7563	11.2633	1.38385e-05	0.000705933	-3.91109
sp|P09528|FRIH_MOUSE.ELGDHVTNLR.+3	Fth1	P09528	0.435234	17.7169	8.67002	7.17649e-05	0.00148441	-3.91192
sp|Q9WUK2|IF4H_MOUSE.TVATPLNQVANPNSAIFGGARPR.+3	Eif4h	Q9WUK2	0.311394	18.5897	13.2583	4.85896e-06	0.000449341	-3.91224
tr|A0A0R4J1N0|A0A0R4J1N0_MOUSE.GAADMVAQAK.+2	Dpysl4	A0A0R4J1N0	-0.818229	17.3026	-4.57468	0.00308622	0.0144018	-3.91244
sp|Q9ERK4|XPO2_MOUSE.AADEEAFEDNSEEYIR.+2	Cse1l	Q9ERK4	-0.47015	16.6262	-7.92857	0.000124338	0.00199829	-3.91296
sp|Q80VD1|FA98B_MOUSE.VDLSSEQAEKLER.+3	Fam98b	Q80VD1	0.552918	17.3524	6.77095	0.000321878	0.00337972	-3.91423
sp|O55234|PSB5_MOUSE.FLHGVIVAADSR.+3	Psmb5	O55234	0.288825	18.8819	11.8683	9.90511e-06	0.000609713	-3.91492
tr|D3YWX2|D3YWX2_MOUSE.DKEVEFGGPAPR.+3	Ylpm1	D3YWX2	0.404785	16.8336	9.21414	4.91591e-05	0.00126927	-3.91644
tr|G3UVU2|G3UVU2_MOUSE.MEKPPAPPSLPAGPPGVK.+3	Sf3a2	G3UVU2	-0.952294	16.7362	-3.90083	0.00680164	0.0248841	-3.91724
sp|Q60900|ELAV3_MOUSE.SPLSLIAR.+2	Elavl3	Q60900	1.15366	16.6814	3.21781	0.0162494	0.0463428	-3.91755
sp|Q9CQ49|NCBP2_MOUSE.SDSYVELSEYR.+2	Ncbp2	Q9CQ49	0.806622	16.1058	4.58844	0.00301062	0.0142009	-3.91912
sp|P63321|RALA_MOUSE.VKEDENVPFLLVGNK.+3	Rala	P63321	0.351378	18.3472	10.951	1.65518e-05	0.000750474	-3.9209
sp|P24369|PPIB_MOUSE.IEVEKPFAIAK.+3	Ppib	P24369	0.374579	17.5587	10.0741	2.80833e-05	0.000988408	-3.92253
sp|Q9JIF7|COPB_MOUSE.VLQDLVMDILR.+2	Copb1	Q9JIF7	-0.70533	15.6744	-5.20346	0.00145127	0.00877025	-3.92366
sp|O88441|MTX2_MOUSE.GHSLSDGLDEVQK.+3	Mtx2	O88441	0.511559	17.0865	7.22917	0.000217476	0.0026578	-3.92428
tr|Q99N15|Q99N15_MOUSE.LVGQGATAVLLDVPDSEGEAQAK.+3	Hsd17b10	Q99N15	0.504029	16.9681	7.32756	0.000200506	0.00256284	-3.92435
tr|A0A1W2P729|A0A1W2P729_MOUSE.INPDGSQSVVEVPYAR.+2	Cnpy2	A0A1W2P729	0.726413	15.0378	5.03382	0.00173773	0.00983179	-3.92466
sp|Q9R1P4|PSA1_MOUSE.AQPSQAAEEPAEKADEPMEH.+3	Psma1	Q9R1P4	-0.503734	15.7387	-7.27983	0.000208544	0.00261718	-3.92532
tr|G3X972|G3X972_MOUSE.AVLNSPVK.+2	Sec24c	G3X972	0.420461	17.1303	8.83194	6.39896e-05	0.00139735	-3.92563
sp|Q99PV0|PRP8_MOUSE.PDLPAFYFDPLINPISHR.+3	Prpf8	Q99PV0	0.449001	16.18	8.20752	0.000100618	0.00176594	-3.92566
sp|P14206|RSSA_MOUSE.EHPWEVMPDLYFYRDPEEIEKEEQAAAEK.+4	Rpsa	P14206	-0.659229	15.5074	-5.55395	0.00100905	0.00695133	-3.92634
sp|Q9DB20|ATPO_MOUSE.LGNTQGIISAFSTIMSVHR.+3	Atp5o	Q9DB20	-0.663147	16.0463	-5.5285	0.00103678	0.00707276	-3.92651
tr|G3UZ34|G3UZ34_MOUSE.YDWDLLAAR.+2	Eftud2	G3UZ34	-0.443828	16.5451	-8.3035	9.36816e-05	0.00168359	-3.9274
sp|Q99PV0|PRP8_MOUSE.LIVDHNIADYMTAK.+3	Prpf8	Q99PV0	-0.471846	16.5582	-7.79845	0.000137533	0.00209543	-3.92805
sp|Q8BGD9|IF4B_MOUSE.GFGYAEFEDLDSLLSALSLNEESLGNRR.+3	Eif4b	Q8BGD9	0.970984	15.5746	3.78111	0.00788324	0.0275868	-3.92856
sp|Q8VDF2|UHRF1_MOUSE.RPLIASPSQPPPALR.+3	Uhrf1	Q8VDF2	-0.399586	16.7854	-9.22137	4.89192e-05	0.00126662	-3.92861
sp|Q99JX7|NXF1_MOUSE.SAQAFTLLK.+2	Nxf1	Q99JX7	-0.81981	16.3391	-4.48018	0.00343391	0.0155191	-3.92951
sp|P80318|TCPG_MOUSE.GISDLAQHYLMR.+3	Cct3	P80318	-0.998575	17.8197	-3.68453	0.00889395	0.0299396	-3.93021
sp|Q8C854|MYEF2_MOUSE.EVFSIAGTVK.+2	Gm9833	Q8C854	-0.86271	16.8711	-4.25748	0.0044392	0.018515	-3.93089
tr|A2AMW0|A2AMW0_MOUSE.SPWSNKYDPPLEDGAMPSAR.+3	Capzb	A2AMW0	0.63609	17.997	5.80645	0.000858602	0.00621033	-3.93121
sp|P51150|RAB7A_MOUSE.NALKQETEVELYNEFPEPIK.+3	Rab7	P51150	0.582523	16.2512	6.27862	0.000500406	0.00440301	-3.93132
sp|Q9R0Q7|TEBP_MOUSE.DVNVNFEK.+2	Ptges3	Q9R0Q7	0.373624	17.7535	9.99113	2.95862e-05	0.00100482	-3.93134
tr|A0A2I3BRL0|A0A2I3BRL0_MOUSE.GDETFAVLSR.+2	Nt5dc2	A0A2I3BRL0	0.882501	16.189	4.15687	0.00499729	0.0200848	-3.93149
sp|Q9CU62|SMC1A_MOUSE.DKFQETSDEFEAAR.+3	Smc1a	Q9CU62	-0.403367	16.211	-9.102	5.306e-05	0.00130772	-3.93247
sp|Q80UM7|MOGS_MOUSE.LGPLLDVLADSR.+2	Mogs	Q80UM7	-0.441069	15.8167	-8.26898	9.61113e-05	0.00171638	-3.93254
sp|P52431|DPOD1_MOUSE.VPYVIIGAAK.+2	Pold1	P52431	-0.589907	15.6624	-6.1731	0.000552112	0.00469057	-3.93269
sp|Q9Z0H3|SNF5_MOUSE.AVSISTEPPTYLR.+2	Smarcb1	Q9Z0H3	0.380181	18.168	9.83323	3.27076e-05	0.0010272	-3.93411
sp|P11440|CDK1_MOUSE.DLKPQNLLIDDK.+3	Cdk1	P11440	0.513321	16.3709	7.10442	0.00024138	0.00284774	-3.93518
sp|P60335|PCBP1_MOUSE.AFAMIIDKLEEDINSSMTNSTAASRPPVTLR.+4	Pcbp1	P60335	-0.549175	16.563	-6.64074	0.000360374	0.00361112	-3.93633
sp|Q8BP92|RCN2_MOUSE.EALLGVQEDVDEYVK.+2	Rcn2	Q8BP92	-0.680349	17.5749	-5.39432	0.00128857	0.00810487	-3.938
sp|P63276|RS17_MOUSE.DNYVPEVSALDQEIIEVDPDTK.+3	Rps17	P63276	0.681539	15.8593	5.3166	0.00128906	0.00810487	-3.93934
sp|Q61205|PA1B3_MOUSE.IVVVWVGTNNHSHTAEQVTGGIK.+4	Pafah1b3	Q61205	0.932483	16.6236	3.90281	0.00678519	0.0248383	-3.94072
tr|F8VQE2|F8VQE2_MOUSE.AMQEAIDAINNR.+2	Kif21b	F8VQE2	-0.564225	15.5896	-6.3843	0.000454032	0.00418879	-3.94423
sp|O35841|API5_MOUSE.GTLGGLFSQILQGEDIVR.+2	Api5	O35841	-1.00278	16.0294	-3.61405	0.009721	0.0319553	-3.94439
tr|B1AU75|B1AU75_MOUSE.ETVEEGEEIISLEK.+2	Nasp	B1AU75	-0.389729	18.1093	-9.47067	4.14046e-05	0.00115814	-3.94478
sp|P27612|PLAP_MOUSE.KLTEDDLVLLEK.+3	Plaa	P27612	-0.474008	16.4747	-7.6476	0.000154866	0.00223007	-3.94553
sp|Q52KI8|SRRM1_MOUSE.VNLEVIKPWITK.+3	#N/A	Q52KI8	-0.694816	16.2355	-5.19658	0.00149309	0.00891187	-3.94608
sp|P68510|1433F_MOUSE.KNSVVEASEAAYK.+3	Ywhah	P68510	0.328306	17.3582	11.3238	1.33735e-05	0.000695089	-3.94668
sp|P63037|DNJA1_MOUSE.VKETTYYDVLGVKPNATQEELKK.+4	Dnaja1	P63037	1.06306	16.5651	3.39974	0.0127981	0.0388801	-3.94831
tr|A6ZI44|A6ZI44_MOUSE.PHPYPALTPEQKK.+3	Aldoa	A6ZI44	0.737906	16.9122	4.90062	0.0021567	0.0114737	-3.94948
tr|A0A3Q4L393|A0A3Q4L393_MOUSE.VELSTGMPR.+2	Srsf7	A0A3Q4L393	-0.322247	17.7601	-11.4798	1.22551e-05	0.000677256	-3.95062
sp|Q63844|MK03_MOUSE.FRHENVIGIR.+3	Mapk3	Q63844	0.595865	16.3434	6.02767	0.000633549	0.00508471	-3.95081
sp|P14148|RL7_MOUSE.EANNFLWPFK.+2	Rpl7	P14148	-0.464841	17.6819	-7.82966	0.000134229	0.00206003	-3.95094
sp|P49586|PCY1A_MOUSE.ELNVSFINEK.+2	Pcyt1a	P49586	0.457295	16.6416	7.88777	0.000128314	0.00202094	-3.95129
sp|P35486|ODPA_MOUSE.MVNSNLASVEELKEIDVEVRK.+4	Pdha1	P35486	-0.555554	15.1336	-6.42346	0.000438095	0.0040738	-3.95207
sp|Q99PV0|PRP8_MOUSE.ITDAYLDQYLWYEADKRR.+4	Prpf8	Q99PV0	0.641013	15.3519	5.58305	0.000979832	0.00681716	-3.95251
sp|Q8K2M0|RM38_MOUSE.FAFLLFK.+2	Mrpl38	Q8K2M0	-0.523592	15.1426	-6.80779	0.00031116	0.00330296	-3.95315
sp|O55142|RL35A_MOUSE.NNTVTPGGKPNK.+3	Rpl35a	O55142	1.06345	16.1345	3.38276	0.0130838	0.0395526	-3.95323
sp|P62242|RS8_MOUSE.QWYESHYALPLGR.+3	Rps8	P62242	0.481321	15.4285	7.43806	0.000183213	0.00244025	-3.9534
sp|Q9D8E6|RL4_MOUSE.PLISVYSEKGESSGK.+3	Rpl4	Q9D8E6	0.906786	17.074	3.97147	0.00624086	0.0235035	-3.9537
sp|B2RXS4|PLXB2_MOUSE.FAMVVIAEPLR.+2	Plxnb2	B2RXS4	-0.523671	16.0823	-6.83795	0.000303109	0.00324484	-3.95548
sp|Q6P5E4|UGGG1_MOUSE.LRELYPALEGQLK.+3	Uggt1	Q6P5E4	-0.686922	17.0976	-5.23153	0.00150533	0.00896563	-3.95558
tr|Q3UH59|Q3UH59_MOUSE.LEVNMQAMK.+2	Myh10	Q3UH59	-0.658823	16.2733	-5.4184	0.0011699	0.00763634	-3.95805
tr|Z4YJV4|Z4YJV4_MOUSE.SWDIFFR.+2	Ogdh	Z4YJV4	-0.513281	16.0319	-6.95438	0.000274171	0.00307344	-3.95811
sp|P62071|RRAS2_MOUSE.LVVVGGGGVGK.+2	Rras2	P62071	0.48721	17.0137	7.36017	0.000195217	0.00252146	-3.95935
sp|Q9R1P0|PSA4_MOUSE.LSAEKVEIATLTR.+3	Psma4	Q9R1P0	0.46556	17.566	7.76784	0.000140864	0.00211548	-3.95974
sp|P70362|UFD1_MOUSE.LNITYPMLFK.+2	Ufd1	P70362	-0.560262	15.5995	-6.33716	0.000474092	0.00429517	-3.96094
sp|P97310|MCM2_MOUSE.ESLVVNYEDLAAR.+2	Mcm2	P97310	0.691343	18.8016	5.15214	0.00165222	0.00954517	-3.96098
sp|Q8CAY6|THIC_MOUSE.AGHFDKEIVPVLVSSR.+3	Acat2	Q8CAY6	0.313294	18.1715	11.7974	1.02928e-05	0.000617567	-3.96148
sp|Q8BH59|CMC1_MOUSE.DIEVTKEEFAQSAIR.+3	Slc25a12	Q8BH59	-0.716593	16.3221	-4.96887	0.00193691	0.0106294	-3.96154
sp|Q9QUR6|PPCE_MOUSE.VLYVQDSLEGEAR.+2	Prep	Q9QUR6	0.526044	17.8462	6.82511	0.000315448	0.00333443	-3.96164
sp|Q8BGR6|ARL15_MOUSE.YFELEPLAR.+2	Arl15	Q8BGR6	0.458777	16.3433	7.76268	0.000141434	0.00211899	-3.96205
sp|P61971|NTF2_MOUSE.ADEDPIMGFHQMFLLK.+3	Nutf2	P61971	0.706224	14.7713	5.04559	0.00171582	0.00976481	-3.9626
sp|P62267|RS23_MOUSE.AHLGTALK.+2	Rps23	P62267	0.472323	17.6427	7.62349	0.000157859	0.0022399	-3.96294
sp|Q8BK67|RCC2_MOUSE.AAGAAAIITEPEHTKER.+3	Rcc2	Q8BK67	0.954158	16.9622	3.73778	0.00832008	0.028526	-3.964
sp|P43247|MSH2_MOUSE.LYQGINQLPSVIQALEK.+3	Msh2	P43247	-0.693105	15.4499	-5.11202	0.00159771	0.00933358	-3.96446
sp|P23116|EIF3A_MOUSE.LATLLGLQAPPTR.+2	Eif3a	P23116	-0.373094	17.774	-9.70234	3.55816e-05	0.00106776	-3.96582
tr|D0VYV6|D0VYV6_MOUSE.GISQTNLITTVTPEK.+2	Epb41l3	D0VYV6	-0.510992	15.1152	-6.89074	0.000289581	0.00315633	-3.96616
sp|Q9Z1D1|EIF3G_MOUSE.VTNLSEDTRETDLQELFRPFGSISR.+4	Eif3g	Q9Z1D1	0.909634	16.1884	3.91058	0.00672106	0.024704	-3.96639
sp|Q9CRB2|NHP2_MOUSE.TDLGAATGSK.+2	Nhp2	Q9CRB2	0.599331	17.4269	5.96007	0.000708307	0.0054652	-3.96646
tr|E9PWE8|E9PWE8_MOUSE.QEVQSLSK.+2	Dpysl3	E9PWE8	-0.494615	16.5453	-7.18575	0.000225477	0.00271767	-3.96704
tr|F8WJD4|F8WJD4_MOUSE.VVDLLNQAALITNDSK.+2	Sympk	F8WJD4	-0.555671	16.1908	-6.38062	0.000455562	0.00419596	-3.96752
sp|Q8BG05|ROA3_MOUSE.RGEEGHDPKEPEQLRK.+4	Hnrnpa3	Q8BG05	0.676935	17.347	5.27214	0.00145935	0.00879376	-3.96765
sp|P30416|FKBP4_MOUSE.DKFSFDLGKGEVIK.+3	Fkbp4	P30416	0.992755	16.1342	3.578	0.0101764	0.0329705	-3.96769
sp|P57759|ERP29_MOUSE.FDTQYPYGEKQDEFKR.+4	Erp29	P57759	0.470431	15.8501	7.5164	0.000171977	0.00236821	-3.9683
sp|Q8CGY8|OGT1_MOUSE.SRQEYEDIAVK.+2	Ogt	Q8CGY8	0.54688	15.1565	6.43522	0.000433435	0.00405139	-3.96841
sp|P35235|PTN11_MOUSE.VGQALLQGNTER.+2	Ptpn11	P35235	-0.678351	16.2163	-5.21308	0.00146443	0.00881599	-3.96973
sp|Q9Z2X1|HNRPF_MOUSE.EEIVQFFSGLEIVPNGITLPVDPEGK.+3	Hnrnpf	Q9Z2X1	0.694499	15.9331	5.07946	0.00166905	0.00961514	-3.96989
sp|Q99KK7|DPP3_MOUSE.RYEFQGNHFQVTR.+3	Dpp3	Q99KK7	0.540698	15.7564	6.52098	0.000401085	0.00385074	-3.97021
sp|P50431|GLYC_MOUSE.LGTPALTSR.+2	Shmt1	P50431	0.452405	16.7903	7.83601	0.000133568	0.00205489	-3.97069
sp|P30416|FKBP4_MOUSE.LAEEEHKVK.+3	Fkbp4	P30416	0.748493	16.8964	4.73997	0.00256854	0.0128173	-3.97093
sp|Q80UW8|RPAB1_MOUSE.EEVTELLAR.+2	Polr2e	Q80UW8	0.532242	16.863	6.65273	0.000356563	0.00359703	-3.97116
sp|Q99MN1|SYK_MOUSE.LPETSLFETEETRK.+3	Kars	Q99MN1	-0.866375	17.2055	-4.09501	0.00537879	0.0211591	-3.97192
sp|P14206|RSSA_MOUSE.KSDGIYIINLKR.+3	Rpsa	P14206	0.938322	16.4669	3.77253	0.00796765	0.0277941	-3.97222
sp|Q9D0E1|HNRPM_MOUSE.NLPFDFTWK.+2	Hnrnpm	Q9D0E1	-0.412448	18.7013	-8.80365	6.52761e-05	0.00142052	-3.97241
tr|G3UYV7|G3UYV7_MOUSE.GPVREGDVLTLLESER.+3	Rps28	G3UYV7	0.810996	15.5878	4.33897	0.00392366	0.0170242	-3.97287
sp|P23116|EIF3A_MOUSE.SGNALFHASTLHR.+3	Eif3a	P23116	-0.413601	17.2901	-8.6553	7.25236e-05	0.00148827	-3.97405
tr|A0A1L1SVK0|A0A1L1SVK0_MOUSE.LKNGELENIKPK.+3	Pafah1b2	A0A1L1SVK0	0.489044	16.2692	7.20917	0.00022112	0.00269159	-3.97418
sp|Q8VDM4|PSMD2_MOUSE.HLAGEVAK.+2	Psmd2	Q8VDM4	0.400291	17.5826	8.96559	5.82891e-05	0.00134944	-3.97465
tr|H3BJQ7|H3BJQ7_MOUSE.VNLAELFK.+2	Prdx5	H3BJQ7	0.850041	16.0541	4.14981	0.00503929	0.0201828	-3.97525
tr|Q924B0|Q924B0_MOUSE.SLLVTELGSSR.+2	Impa1	Q924B0	0.291048	18.352	12.8197	6.03624e-06	0.000481538	-3.97761
tr|A0A3B2WCN9|A0A3B2WCN9_MOUSE.VFLRPSPEDEAIYGPNTK.+3	Tjp2	A0A3B2WCN9	-0.532673	15.7217	-6.575	0.000382111	0.00373224	-3.97778
sp|E9PVA8|GCN1_MOUSE.TFEQLHSTIGHQALEDILPFLLK.+4	Gcn1	E9PVA8	-0.771918	14.7173	-4.551	0.00297486	0.0140756	-3.97783
sp|D3YZP9|CCDC6_MOUSE.LDQPVSAPPSPR.+2	Ccdc6	D3YZP9	-0.422647	15.8663	-8.30035	9.39005e-05	0.00168359	-3.97793
sp|O55143|AT2A2_MOUSE.RIGIFGQDEDVTSK.+3	Atp2a2	O55143	0.442998	15.8502	7.91018	0.000126112	0.00200891	-3.97875
tr|Q3UNN4|Q3UNN4_MOUSE.AALEEFSR.+2	Smarcc1	Q3UNN4	-0.40721	17.4917	-8.77176	6.67617e-05	0.00143304	-3.98004
sp|Q8BUR4|DOCK1_MOUSE.FHRPVSEQIVSFYR.+3	Dock1	Q8BUR4	0.620868	16.1902	5.64312	0.000923584	0.00655245	-3.98006
sp|Q9CQC9|SAR1B_MOUSE.IDRPEAISEER.+3	Sar1b	Q9CQC9	0.312745	17.8538	11.5324	1.1902e-05	0.000672313	-3.98098
tr|A3KGU9|A3KGU9_MOUSE.LAALADQWQFLVQK.+2	Sptan1	A3KGU9	-0.549819	16.2577	-6.36418	0.000462474	0.00423421	-3.98197
sp|Q62048|PEA15_MOUSE.SEEITTGSAWFSFLESHNK.+3	Pea15a	Q62048	0.746476	15.2777	4.66652	0.00261064	0.012956	-3.98256
tr|A1L3S7|A1L3S7_MOUSE.LPSRPGAQGIEPQNMR.+3	Gatad2b	A1L3S7	-0.740009	15.6939	-4.704	0.0025308	0.0127247	-3.9847
sp|Q9JHU4|DYHC1_MOUSE.VTDFGDKVEDPTFLNQLQSGVNR.+3	Dync1h1	Q9JHU4	-0.318338	17.5421	-11.3123	1.34605e-05	0.000695089	-3.98597
sp|Q9Z2U0|PSA7_MOUSE.PVTVEYITR.+2	Psma7	Q9Z2U0	0.517201	18.4917	6.90803	0.0003135	0.0033222	-3.98635
sp|P97355|SPSY_MOUSE.LILDLSMK.+2	Sms	P97355	-0.405529	16.8772	-8.64617	7.29989e-05	0.00148833	-3.98681
sp|Q922D8|C1TC_MOUSE.TDPTTLTDDEINR.+2	Mthfd1	Q922D8	-0.419799	16.2468	-8.3184	9.26541e-05	0.00166777	-3.98731
sp|O08553|DPYL2_MOUSE.ISVGSDADLVIWDPDSVK.+2	Dpysl2	O08553	-0.928684	17.2797	-3.76276	0.00806511	0.0280214	-3.98893
sp|O55029|COPB2_MOUSE.AAESLADPTEYENLFPGLK.+2	Copb2	O55029	-0.552565	16.2123	-6.29318	0.000493712	0.00436545	-3.9898
sp|Q8BJU0|SGTA_MOUSE.TPSASHEEQQE.+2	Sgta	Q8BJU0	-0.490972	15.6276	-7.04839	0.000253077	0.00292011	-3.99029
sp|Q8BG32|PSD11_MOUSE.YVRPFLNSISK.+3	Psmd11	Q8BG32	0.41731	17.881	8.44519	8.4412e-05	0.00159939	-3.99052
tr|Q9D881|Q9D881_MOUSE.AASGTKEDPNLVPSISNKR.+4	Cox5b	Q9D881	0.697423	16.348	4.97389	0.0019231	0.0105766	-3.99083
sp|Q91XV3|BASP1_MOUSE.DAADGEAKAEEKEADKAAAAK.+4	Basp1	Q91XV3	0.675789	15.8128	5.11181	0.00159996	0.00933745	-3.99325
sp|O88967|YMEL1_MOUSE.LVEAQNIAPSFVK.+2	Yme1l1	O88967	-0.619299	15.4337	-5.57199	0.000990823	0.00685799	-3.99458
tr|B1AR17|B1AR17_MOUSE.ENEFSFEDNAIK.+2	Chd3	B1AR17	0.477819	16.4587	7.25814	0.000212316	0.00263312	-3.99528
sp|Q921M7|FA49B_MOUSE.DQPPNSVEGLLNALR.+2	Fam49b	Q921M7	0.797871	15.9346	4.32858	0.00404615	0.0173702	-3.9959
sp|Q9EQF6|DPYL5_MOUSE.AEMETLVR.+2	Dpysl5	Q9EQF6	-0.912696	17.6397	-3.80585	0.00764502	0.0269749	-3.99591
tr|A0A571BE69|A0A571BE69_MOUSE.THLQDLK.+2	#N/A	A0A571BE69	-0.646666	17.7843	-5.3873	0.00129775	0.00813111	-3.99622
sp|Q8C854|MYEF2_MOUSE.MGPGIGAILER.+2	Gm9833	Q8C854	-0.705729	17.2525	-4.92823	0.00209365	0.0112543	-3.99657
sp|P26041|MOES_MOUSE.TQEQLASEMAELTAR.+2	Msn	P26041	0.865522	16.3076	3.99662	0.00605374	0.0230375	-3.99722
sp|Q8BG81|PDIP3_MOUSE.RSPAAFTSPPIGTVTPALK.+3	Poldip3	Q8BG81	0.86652	16.3647	3.9878	0.00611863	0.0232213	-3.99862
tr|G3UZ34|G3UZ34_MOUSE.GLAEDIENEVVQITWNR.+3	Eftud2	G3UZ34	-0.683843	15.5613	-5.02094	0.00176208	0.00992058	-3.99907
sp|P02772|FETA_MOUSE.MYAPAILSLAAQYDK.+2	Afp	P02772	-0.656151	15.9575	-5.23128	0.00140954	0.00861725	-4.00053
sp|O08848|RO60_MOUSE.LGLENAEALIR.+2	Ro60	O08848	0.512785	16.8504	6.72512	0.000334495	0.0034532	-4.00117
sp|Q9WVJ2|PSD13_MOUSE.ETIEDVEEMLNNLPGVTSVHSR.+3	Psmd13	Q9WVJ2	-0.401189	16.6592	-8.60653	7.51035e-05	0.00150443	-4.00281
tr|Q3UH59|Q3UH59_MOUSE.IGQLEEQLEQEAK.+2	Myh10	Q3UH59	-0.352203	17.6978	-9.96298	3.01169e-05	0.00101193	-4.00359
sp|Q9R1T2|SAE1_MOUSE.AQNLNPMVDVK.+2	Sae1	Q9R1T2	-0.510741	16.6952	-6.73283	0.000332237	0.00344826	-4.00391
tr|Q7M739|Q7M739_MOUSE.LTIHAPPQELGPPVQR.+3	Tpr	Q7M739	-0.369398	17.2488	-9.46217	4.16379e-05	0.00115814	-4.00394
tr|D3YUX1|D3YUX1_MOUSE.VTSSIPVFDLQDGGR.+2	Pogz	D3YUX1	0.589638	16.8395	5.81463	0.000784904	0.00583125	-4.00577
sp|P62317|SMD2_MOUSE.SEMTPEELQKREEEEFNTGPLSVLTQSVK.+4	Snrpd2	P62317	0.582262	15.105	5.83062	0.000766367	0.00574864	-4.00829
sp|O88844|IDHC_MOUSE.SDYLNTFEFMDK.+2	Idh1	O88844	-0.427788	17.5761	-8.11296	0.000108029	0.00182063	-4.00858
sp|Q9CQF3|CPSF5_MOUSE.LFLVQLQEK.+2	Nudt21	Q9CQF3	0.352328	18.3396	10.0639	2.82639e-05	0.000991991	-4.00907
tr|J3QMG3|J3QMG3_MOUSE.AADFQLHTHVNDGTEFGGSIYQK.+4	Vdac3	J3QMG3	0.608759	15.7173	5.59321	0.000969854	0.00677017	-4.00929
sp|Q9DB20|ATPO_MOUSE.FSPLTANLMNLLAENGR.+3	Atp5o	Q9DB20	-0.621358	15.0558	-5.45443	0.0011166	0.00741261	-4.01007
tr|A0A3Q4L393|A0A3Q4L393_MOUSE.RPFDPNDR.+2	Srsf7	A0A3Q4L393	-0.373636	17.3906	-9.31552	4.59119e-05	0.00123609	-4.01037
sp|P28738|KIF5C_MOUSE.ANEQLTDELAQK.+2	Kif5c	P28738	-0.466167	17.1162	-7.35876	0.000195443	0.00252146	-4.01152
tr|Q3TUE1|Q3TUE1_MOUSE.IAQITGPPDR.+2	Fubp1	Q3TUE1	-0.432172	18.245	-8.03623	0.00011454	0.00190396	-4.01161
sp|Q9DBZ5|EIF3K_MOUSE.YVETQAK.+2	Eif3k	Q9DBZ5	0.718146	16.885	4.76394	0.00250186	0.0126195	-4.01162
sp|P57746|VATD_MOUSE.VNAIEHVIIPR.+3	Atp6v1d	P57746	0.707917	17.1065	4.83797	0.00230782	0.0119511	-4.01167
tr|A0A1L1STE4|A0A1L1STE4_MOUSE.VLAGETLSVNDPPDVLDR.+2	Ilf3	A0A1L1STE4	-0.673312	16.2249	-5.05841	0.00172881	0.00981065	-4.01192
sp|Q9JM76|ARPC3_MOUSE.LIGNMALLPLR.+2	Arpc3	Q9JM76	-0.874199	16.3074	-3.90048	0.00680461	0.0248877	-4.01314
tr|F6RPJ9|F6RPJ9_MOUSE.HIQALAIR.+2	Ide	F6RPJ9	0.527291	16.9757	6.46322	0.000422559	0.00399118	-4.01449
sp|Q7TT37|ELP1_MOUSE.YDRVDIIETSVKPSILEAQK.+4	Elp1	Q7TT37	-0.634607	16.1466	-5.34917	0.00124616	0.0079261	-4.01501
sp|P17918|PCNA_MOUSE.MPSGEFAR.+2	Pcna	P17918	-0.26707	18.4991	-14.122	3.23047e-06	0.000363427	-4.01537
sp|P67778|PHB_MOUSE.NITYLPAGQSVLLQLPQ.+2	Phb	P67778	0.714082	17.4588	4.79279	0.00242415	0.0123336	-4.01551
sp|Q64737|PUR2_MOUSE.AFAHITGGGLLENIPR.+3	Gart	Q64737	-0.332581	18.0591	-10.4807	2.18698e-05	0.000857777	-4.01571
sp|Q80SZ7|GBG5_MOUSE.VVQQLR.+2	Gng5	Q80SZ7	0.924148	17.5649	3.69114	0.00882038	0.0297635	-4.0161
sp|P63011|RAB3A_MOUSE.TSFLFR.+2	Rab3a	P63011	0.378358	17.6455	9.14426	5.15499e-05	0.00129147	-4.01619
sp|P68369|TBA1A_MOUSE.VNAAIATIK.+2	Tuba1a	P68369	1.05802	18.5198	3.23223	0.0159419	0.0456625	-4.01648
tr|D3YUM1|D3YUM1_MOUSE.EAYEAGLIGK.+2	Ndufv1	D3YUM1	0.750114	16.4667	4.52643	0.00325859	0.0149629	-4.01801
tr|E9Q5D6|E9Q5D6_MOUSE.DKFSYIGLSQNNLR.+3	Ranbp9	E9Q5D6	0.89045	16.2457	3.81346	0.00757343	0.0267822	-4.01814
tr|A0A3Q4L393|A0A3Q4L393_MOUSE.VYVGNLGTGAGKGELER.+3	Srsf7	A0A3Q4L393	0.791472	17.6477	4.30528	0.00419854	0.0178173	-4.01839
tr|E9QNN1|E9QNN1_MOUSE.PSAAGINLMIGSVR.+2	Dhx9	E9QNN1	-0.771679	15.8391	-4.38279	0.00376418	0.0165545	-4.01895
sp|Q9WTM5|RUVB2_MOUSE.GTEVQVDDIKR.+3	Ruvbl2	Q9WTM5	0.822975	17.2903	4.1346	0.00513103	0.0204204	-4.01942
tr|Q08EB6|Q08EB6_MOUSE.FDHGAEAIVPTLFNLVPNSAK.+3	Clasp2	Q08EB6	-0.777427	15.3853	-4.33898	0.00386594	0.0168492	-4.01985
sp|O54941|SMCE1_MOUSE.SRAEAALEEESR.+3	Smarce1	O54941	0.85122	17.1875	3.98931	0.00610743	0.0231928	-4.02043
sp|Q9DAW9|CNN3_MOUSE.AGQSVIGLQMGTNK.+2	Cnn3	Q9DAW9	-0.392712	17.3325	-8.76179	6.72341e-05	0.0014336	-4.02126
sp|Q3U1J4|DDB1_MOUSE.LLASINSTVR.+2	Ddb1	Q3U1J4	-0.317461	17.9152	-10.9336	1.67205e-05	0.000751284	-4.0215
sp|P46935|NEDD4_MOUSE.WILENDPTELDLR.+2	Nedd4	P46935	-0.569803	17.3071	-5.96469	0.000689526	0.00539774	-4.02185
sp|Q9CZM2|RL15_MOUSE.FHHTIGGSR.+2	Rpl15	Q9CZM2	0.533856	16.3972	6.32586	0.000479045	0.0043212	-4.02219
sp|Q6PE01|SNR40_MOUSE.FHPNGSTLASAGFDR.+3	Snrnp40	Q6PE01	0.569406	17.0103	5.9331	0.000699651	0.00541832	-4.02326
sp|P12815|PDCD6_MOUSE.LSDQFHDILIR.+3	Pdcd6	P12815	0.374328	16.9409	9.07226	5.41528e-05	0.00132376	-4.02402
sp|O88307|SORL_MOUSE.LSQLLNLQLR.+2	Sorl1	O88307	0.651401	15.6829	5.14029	0.00155023	0.00913179	-4.02768
sp|Q03141|MARK3_MOUSE.VRPNSDLSNSTGQSPHHK.+4	Mark3	Q03141	0.409796	16.1833	8.21571	0.000100004	0.00176221	-4.02854
sp|Q9CQM9|GLRX3_MOUSE.ASVMLFMK.+2	Glrx3	Q9CQM9	-0.594144	16.2744	-5.6404	0.0009252	0.0065542	-4.02925
tr|A2AU62|A2AU62_MOUSE.VLAGQTLDINMAGEPKPNRPK.+4	Raly	A2AU62	-0.569516	16.3711	-5.88501	0.000726815	0.0055435	-4.02941
sp|Q99PV0|PRP8_MOUSE.LFPPWIKPADTEPPPLLVYK.+3	Prpf8	Q99PV0	-0.590901	15.3772	-5.65732	0.000909484	0.00647064	-4.02949
sp|Q9JHU4|DYHC1_MOUSE.SRQELEQHSVDTASTSDAVTFITYVQSLK.+4	Dync1h1	Q9JHU4	-0.392165	17.6216	-8.70436	7.00299e-05	0.00147378	-4.02952
sp|Q9WTX2|PRKRA_MOUSE.LPEYTLSQEGGPAHK.+3	Prkra	Q9WTX2	0.665399	16.2484	5.03473	0.00177308	0.00996697	-4.02992
tr|A0A1B0GSX0|A0A1B0GSX0_MOUSE.QVVDSAYEVIK.+2	Ldha	A0A1B0GSX0	-0.408276	18.8919	-7.85849	0.000131257	0.00204396	-4.03214
sp|Q9Z2K1|K1C16_MOUSE.GQTGGDVNVEMDAAPGVDLSR.+2	Krt16	Q9Z2K1	0.850458	15.4137	3.93005	0.0064969	0.0242049	-4.03218
sp|Q8K310|MATR3_MOUSE.MDYEDDRLR.+3	Matr3	Q8K310	-0.383829	17.4555	-8.89612	6.11766e-05	0.00137647	-4.03224
sp|Q5SF07|IF2B2_MOUSE.DQTPDENEEVIVR.+2	Igf2bp2	Q5SF07	-0.614816	15.8698	-5.42667	0.00114885	0.00755505	-4.03257
sp|P55258|RAB8A_MOUSE.LEGNSPQGSSHGVK.+3	Rab8a	P55258	0.511414	16.3125	6.53241	0.000396981	0.00382999	-4.03273
sp|Q99KI0|ACON_MOUSE.LQLLEPFDKWDGKDLEDLQILIK.+4	Aco2	Q99KI0	-0.765055	15.0375	-4.34487	0.0037844	0.0166202	-4.03293
sp|Q6P5F9|XPO1_MOUSE.IYLDMLNVYK.+2	Xpo1	Q6P5F9	-0.419025	17.1932	-8.0656	0.000111973	0.00186622	-4.03309
tr|Q8BTS0|Q8BTS0_MOUSE.SQQERDWVLNEFK.+3	Ddx5	Q8BTS0	-0.621132	16.644	-5.38164	0.00122918	0.00786986	-4.03318
sp|Q9DBZ5|EIF3K_MOUSE.YNPENLATLER.+2	Eif3k	Q9DBZ5	0.343547	17.5322	9.97823	2.9828e-05	0.0010076	-4.03388
tr|Z4YJT3|Z4YJT3_MOUSE.FQQVPTDALANK.+2	Larp1	Z4YJT3	-0.447607	16.6296	-7.47991	0.00017711	0.00240101	-4.03457
tr|B9EHJ3|B9EHJ3_MOUSE.DGNIQEGDVVLK.+2	Tjp1	B9EHJ3	-0.515158	15.6564	-6.45646	0.000425155	0.00400071	-4.03481
sp|Q62418|DBNL_MOUSE.TGEPEQEAVSR.+2	Dbnl	Q62418	0.84956	16.0635	3.93484	0.006525	0.024226	-4.03488
tr|A2AUK5|A2AUK5_MOUSE.AETMTVSSLAIR.+2	Epb41l1	A2AUK5	0.430826	15.8041	7.72866	0.000145262	0.0021533	-4.03497
sp|Q9DC48|PRP17_MOUSE.SYLHIPQDVGVNLR.+3	Cdc40	Q9DC48	-0.983785	15.7758	-3.39006	0.01296	0.0392728	-4.03671
sp|Q9D6F9|TBB4A_MOUSE.INVYYNEATGGNYVPR.+2	Tubb4a	Q9D6F9	0.933589	17.1635	3.57699	0.0101894	0.0329789	-4.03796
tr|Q9QWX2|Q9QWX2_MOUSE.ELVVDFLSYK.+2	Bcl2l1	Q9QWX2	0.486321	16.3804	6.84636	0.000300908	0.00323088	-4.0381
tr|Q8R5L1|Q8R5L1_MOUSE.LHTEGDKAFVEFLTDEIKEEK.+4	C1qbp	Q8R5L1	0.667945	16.1632	4.97704	0.00188335	0.010422	-4.03828
sp|Q3TYX3|SMYD5_MOUSE.GLFATQLIR.+2	Smyd5	Q3TYX3	0.675432	16.0994	4.91935	0.0020051	0.0108992	-4.03836
sp|ALBU_HUMAN.HPYFYAPELLFFAK.+3	#N/A	sp|ALBU_HUMAN.HPYFYAPELLFFAK.+3	0.802824	13.5491	4.10794	0.00501959	0.0201552	-4.0396
sp|P97310|MCM2_MOUSE.PLTSSPGR.+2	Mcm2	P97310	0.343586	18.1818	9.93104	3.07322e-05	0.00101634	-4.0411
sp|Q922B2|SYDC_MOUSE.ATVNQDTR.+2	Dars	Q922B2	0.447945	17.1347	7.45144	0.000181236	0.00242934	-4.04281
sp|Q920E5|FPPS_MOUSE.VLTEKELGHPEIGDAIAR.+4	Fdps	Q920E5	0.805524	16.2693	4.11954	0.00522378	0.0207045	-4.0434
sp|Q8K0T0|RTN1_MOUSE.GSVSEDELIAAIK.+2	Rtn1	Q8K0T0	-0.652848	15.4682	-5.05478	0.00169891	0.00972572	-4.04375
tr|A0A1L1SV25|A0A1L1SV25_MOUSE.EAILAIHK.+2	Actn4	A0A1L1SV25	-0.650184	15.9385	-5.07621	0.00166217	0.00958504	-4.04391
sp|Q00PI9|HNRL2_MOUSE.EEAQPIVTK.+2	Hnrnpul2	Q00PI9	0.416385	16.7683	7.97215	0.000120245	0.00195356	-4.04471
sp|Q9QYS9|QKI_MOUSE.LLVPAAEGEDSLKK.+3	Qk	Q9QYS9	-0.425027	17.581	-7.89944	0.000127162	0.00201122	-4.04476
sp|Q8R0H9|GGA1_MOUSE.LPEDAIFPLPPPRPK.+3	Gga1	Q8R0H9	0.766076	16.6342	4.3259	0.00409922	0.0174953	-4.04568
sp|P80317|TCPZ_MOUSE.DGNVLLHEMQIQHPTASLIAK.+4	#N/A	P80317	-0.825134	16.6527	-4.01511	0.00592004	0.0226889	-4.04579
sp|P46061|RAGP1_MOUSE.ILDPNSGEPAPVLSSPTPTDLSTFLSFPSPEK.+3	Rangap1	P46061	0.546879	16.471	6.04753	0.000621668	0.00503731	-4.04606
sp|Q8K4Z5|SF3A1_MOUSE.VQAQVIQETIVPK.+2	Sf3a1	Q8K4Z5	-0.3177	17.7892	-10.6674	1.95536e-05	0.000818521	-4.04673
tr|Q5SXR6|Q5SXR6_MOUSE.LAELEEFINGPNNAHIQQVGDR.+3	Cltc	Q5SXR6	-0.34336	17.2581	-9.82216	3.294e-05	0.00102734	-4.04673
tr|E0CXB9|E0CXB9_MOUSE.LNYVAAR.+2	Ctnna2	E0CXB9	0.388557	18.082	8.65037	7.27797e-05	0.00148833	-4.04678
sp|Q8CGC7|SYEP_MOUSE.GSAAWQEHLK.+2	Eprs	Q8CGC7	0.489424	15.7317	6.72093	0.000335728	0.0034532	-4.04767
sp|P49722|PSA2_MOUSE.LAQQYYLVYQEPIPTAQLVQR.+3	Psma2	P49722	0.369793	17.9297	9.08364	5.37315e-05	0.00131972	-4.04806
sp|Q6P4T2|U520_MOUSE.EEEVTGPVIAPLFPQK.+2	Snrnp200	Q6P4T2	-0.662647	15.8056	-4.95999	0.00188478	0.010422	-4.04839
sp|O35381|AN32A_MOUSE.LLPQVMYLDGYDR.+2	Anp32a	O35381	-0.456646	18.234	-7.32142	0.000204498	0.00259745	-4.04915
sp|Q99K48|NONO_MOUSE.FAQPGSFEYEYAMR.+2	Nono	Q99K48	-1.03232	18.2607	-3.20305	0.0165707	0.0469926	-4.0501
sp|Q78IK2|ATPMD_MOUSE.AGAESDGQFQFTGIK.+2	Atp5md	Q78IK2	0.819269	15.1572	4.00036	0.00583658	0.0224278	-4.05056
sp|Q62465|VAT1_MOUSE.VLLVPGPEKET.+2	Vat1	Q62465	0.965127	18.1042	3.4228	0.0124208	0.0380135	-4.05074
tr|Q3TML0|Q3TML0_MOUSE.DVVELTDDTFDK.+2	Pdia6	Q3TML0	0.610315	16.4784	5.38466	0.00120863	0.00778563	-4.05188
sp|Q921M3|SF3B3_MOUSE.FSNTGEDWYVLVGVAK.+2	Sf3b3	Q921M3	0.629488	15.5427	5.19875	0.00145696	0.00878777	-4.05231
tr|A0A0R4J0Z1|A0A0R4J0Z1_MOUSE.IASTLKDNDPPIAVAK.+3	Pdia4	A0A0R4J0Z1	-0.759854	16.4194	-4.33033	0.00407823	0.0174544	-4.0533
sp|P10639|THIO_MOUSE.EKLEASITEYA.+2	Txn1	P10639	1.02415	15.9449	3.20456	0.0165377	0.0469418	-4.05432
sp|P11499|HS90B_MOUSE.FYEAFSK.+2	Hsp90ab1	P11499	-0.280163	20.9661	-5.93317	0.0006937	0.00539878	-4.05466
sp|Q00915|RET1_MOUSE.PVDFNGYWK.+2	Rbp1	Q00915	0.711611	15.6892	4.58865	0.00287775	0.0137922	-4.05537
sp|Q9QXS1|PLEC_MOUSE.ALQALDELR.+2	Plec	Q9QXS1	0.547816	16.3551	5.97069	0.000669077	0.00527557	-4.0559
sp|P10126|EF1A1_MOUSE.YEEIVKEVSTYIK.+3	Eef1a1	P10126	0.970532	15.8231	3.37544	0.0132091	0.0398447	-4.0563
sp|Q62504|MINT_MOUSE.ELQEAVVPPTTPR.+2	#N/A	Q62504	-0.473641	15.0337	-6.84482	0.000301309	0.00323106	-4.05657
sp|Q62261|SPTB2_MOUSE.SIITYVVTYYHYFSK.+3	Sptbn1	Q62261	0.790634	15.5332	4.12684	0.00504531	0.0201908	-4.05683
tr|A0A3B2WCL5|A0A3B2WCL5_MOUSE.ETTHAQSGSESSSQEAAPK.+3	Ranbp3	A0A3B2WCL5	-0.584281	15.4585	-5.57948	0.000983361	0.0068304	-4.05726
sp|Q9CQQ7|AT5F1_MOUSE.YGASFGEFIDK.+2	Atp5pb	Q9CQQ7	0.645338	16.5795	5.06763	0.00173034	0.00981065	-4.05746
sp|Q8BZQ7|ANC2_MOUSE.VFLQDNPTRPTSPEAGNTLR.+3	Anapc2	Q8BZQ7	-0.429863	15.8253	-7.5872	0.000162491	0.00228503	-4.05798
sp|Q9CW03|SMC3_MOUSE.NLEQYNKLDQDLNEVK.+3	Smc3	Q9CW03	0.678162	16.7258	4.8223	0.00232001	0.0119951	-4.05836
tr|Q5SXR6|Q5SXR6_MOUSE.ESYVETELIFALAK.+2	Cltc	Q5SXR6	0.975333	16.5028	3.35513	0.0135637	0.0407201	-4.05871
sp|P26041|MOES_MOUSE.FYPEDVSEELIQDITQR.+3	Msn	P26041	-0.696681	16.7759	-4.68952	0.00270658	0.0132645	-4.05924
sp|Q8VEH5|EPMIP_MOUSE.DLELFSNPFSFKPEYAPISVR.+3	Epm2aip1	Q8VEH5	-1.01755	16.2635	-3.20782	0.0164663	0.0467813	-4.06089
sp|Q9WTP7|KAD3_MOUSE.HLSSGDLLR.+2	Ak3	Q9WTP7	0.544521	16.2441	5.98437	0.000660349	0.00523296	-4.06096
sp|P48758|CBR1_MOUSE.VVNVSSMVSLR.+2	Cbr1	P48758	-0.52471	17.1033	-6.22888	0.000524778	0.00455072	-4.0618
sp|P49722|PSA2_MOUSE.AANGVVLATEKK.+3	Psma2	P49722	0.565443	16.6276	5.75978	0.000822572	0.00602932	-4.06203
sp|Q8BGB7|ENOPH_MOUSE.LLFGHSTEGDILELIDGHFDTK.+4	Enoph1	Q8BGB7	-0.836043	15.8586	-3.89778	0.00682714	0.0249484	-4.06218
sp|Q9CZU3|MTREX_MOUSE.VIFTSPIK.+2	Mtrex	Q9CZU3	0.336448	17.5573	9.92211	3.09068e-05	0.00101678	-4.06301
sp|Q8K1M6|DNM1L_MOUSE.RPLILQLVHVSPEDK.+3	Dnm1l	Q8K1M6	-0.510782	15.5932	-6.33924	0.000473185	0.00429239	-4.06328
sp|Q6P4T2|U520_MOUSE.SGGPVVVLVQLER.+2	Snrnp200	Q6P4T2	-0.438351	16.5929	-7.43606	0.00018351	0.00244163	-4.06387
tr|Q91V89|Q91V89_MOUSE.ILPIMFPALYR.+2	Ppp2r5d	Q91V89	-0.59057	16.1069	-5.49764	0.0010684	0.00719115	-4.06395
sp|Q61701|ELAV4_MOUSE.SSQALLSQLYQSPNR.+2	Elavl4	Q61701	0.883279	17.4675	3.69697	0.00875606	0.0296062	-4.06411
sp|P49718|MCM5_MOUSE.SISPSIFGGMDMK.+2	Mcm5	P49718	-0.579188	15.4509	-5.59145	0.000971572	0.00677466	-4.06453
sp|P31324|KAP3_MOUSE.EGEHVIDQGDDGDNFYVIDR.+3	Prkar2b	P31324	0.668745	17.2868	4.89006	0.00218137	0.0115242	-4.06477
sp|P46935|NEDD4_MOUSE.DFVLHPR.+2	Nedd4	P46935	-0.332733	17.0983	-9.89182	3.15074e-05	0.00102084	-4.06563
sp|Q5SWU9|ACACA_MOUSE.VEVGTEVTDYR.+2	Acaca	Q5SWU9	0.361736	16.4256	9.0188	5.61826e-05	0.00134072	-4.06608
tr|Q8BTS0|Q8BTS0_MOUSE.TAQEVDTYR.+2	Ddx5	Q8BTS0	-0.608359	17.0476	-5.34154	0.0013061	0.0081591	-4.06636
sp|Q9JHU4|DYHC1_MOUSE.EDLDKVEPAVIEAQNAVK.+3	Dync1h1	Q9JHU4	-0.429898	18.1913	-7.66465	0.000153052	0.00222173	-4.0665
tr|Q3U741|Q3U741_MOUSE.VLEEANQAINPK.+2	Ddx17	Q3U741	-0.490489	18.4359	-6.74425	0.000358651	0.0036056	-4.06659
sp|P50247|SAHH_MOUSE.YPVGVHFLPK.+3	Ahcy	P50247	-0.45426	16.5435	-7.153	0.000231734	0.00277026	-4.06716
sp|Q7TPV4|MBB1A_MOUSE.ATQTLQTLGEAQSK.+2	Mybbp1a	Q7TPV4	-0.399226	16.7214	-8.15493	0.000104666	0.00179869	-4.0672
sp|P11983|TCPA_MOUSE.ILATGANVILTTGGIDDMYLK.+3	Tcp1	P11983	-0.923728	16.3817	-3.51329	0.0110533	0.0349579	-4.06731
sp|P70677|CASP3_MOUSE.SGTDVDAANLR.+2	Casp3	P70677	0.277994	18.5651	12.9774	5.57878e-06	0.000467649	-4.06825
sp|Q8R1B4|EIF3C_MOUSE.VWDLFPEADKVR.+3	Eif3c	Q8R1B4	-0.641246	16.8498	-5.05159	0.00179099	0.0100206	-4.0684
sp|Q9CQE8|RTRAF_MOUSE.AGVMALANLLQIQR.+2	Rtraf	Q9CQE8	-0.824397	15.4405	-3.91803	0.00657731	0.0243389	-4.06911
sp|TRYP_PIG.EHNIDVLEGNEQFINAAK.+3	#N/A	sp|TRYP_PIG.EHNIDVLEGNEQFINAAK.+3	0.940648	17.2126	3.44987	0.0119933	0.0370653	-4.06933
tr|A0A0R4J170|A0A0R4J170_MOUSE.GLDPVEILQER.+2	Smarca4	A0A0R4J170	-0.472114	16.9219	-6.87053	0.000294678	0.00318434	-4.06949
sp|O35857|TIM44_MOUSE.VFEANEEALGVVLHK.+3	Timm44	O35857	0.454555	15.7902	7.09314	0.000243684	0.00285621	-4.06979
sp|O88653|LTOR3_MOUSE.KLPSVEGLHAIVVSDRDGVPVIK.+4	Lamtor3	O88653	0.868633	14.4321	3.70964	0.00829647	0.0284704	-4.06989
sp|Q9Z2K1|K1C16_MOUSE.KNHEEEMLALR.+3	Krt16	Q9Z2K1	0.954839	16.1914	3.38935	0.012972	0.039284	-4.07038
sp|Q9CW03|SMC3_MOUSE.GSGSQSSVPSVDQFTGVGIR.+3	Smc3	Q9CW03	0.488604	15.7755	6.58932	0.000377252	0.00370201	-4.07105
tr|Q8JZZ5|Q8JZZ5_MOUSE.TVEIVHIDIADR.+3	Pitpnb	Q8JZZ5	0.463276	16.5945	6.98027	0.000268168	0.00302681	-4.07171
sp|Q922B2|SYDC_MOUSE.TSTSQAIFR.+2	Dars	Q922B2	0.701845	17.2668	4.62478	0.00291795	0.0139213	-4.07195
sp|P62908|RS3_MOUSE.TQNVLGEK.+2	Rps3	P62908	0.310091	18.6996	10.93	1.67548e-05	0.000751284	-4.07227
sp|Q80WG5|LRC8A_MOUSE.ALHLGNNVLQSLPSR.+3	Lrrc8a	Q80WG5	-0.451369	16.2496	-7.14728	0.000232847	0.00277829	-4.07332
sp|P09103|PDIA1_MOUSE.IKPHLMSQEVPEDWDKQPVK.+4	P4hb	P09103	-0.672862	15.9555	-4.7745	0.00233847	0.0120696	-4.07358
sp|P80318|TCPG_MOUSE.VQSGNINAAK.+2	Cct3	P80318	-0.963997	17.3419	-3.35407	0.0135824	0.0407668	-4.07375
sp|Q9CXE2|BCL7A_MOUSE.WVTVGDTSLR.+2	Bcl7a	Q9CXE2	0.455769	16.999	7.08634	0.000245086	0.00286996	-4.0755
sp|P49615|CDK5_MOUSE.IGEGTYGTVFK.+2	Cdk5	P49615	0.413971	16.266	7.7366	0.000144359	0.00214749	-4.08156
sp|P42932|TCPQ_MOUSE.APGFAQMLK.+2	Cct8	P42932	-0.78546	17.4038	-4.09166	0.00540037	0.0212242	-4.08178
sp|Q91VR5|DDX1_MOUSE.IMHFPTWVDLKGEDSVPDTVHHVVVPVNPK.+5	Ddx1	Q91VR5	-0.738787	15.4965	-4.31286	0.00398573	0.0172105	-4.08184
sp|Q8R0X7|SGPL1_MOUSE.AGYPLEKPFDFR.+3	Sgpl1	Q8R0X7	0.476149	16.2035	6.71897	0.000336306	0.00345351	-4.08275
sp|P14685|PSMD3_MOUSE.DGVIEASINHEK.+2	Psmd3	P14685	-0.542981	15.9238	-5.86002	0.000744695	0.00563553	-4.0841
sp|P58252|EF2_MOUSE.PFPDGLAEDIDKGEVSAR.+3	Eef2	P58252	-0.699857	15.8849	-4.54799	0.00305547	0.0143134	-4.08419
sp|P80316|TCPE_MOUSE.GVIVDKDFSHPQMPK.+4	Cct5	P80316	-0.594798	17.4096	-5.39315	0.00126638	0.00801427	-4.08435
tr|Q3UH59|Q3UH59_MOUSE.ELQAQIAELQEDFESEK.+3	Myh10	Q3UH59	-0.386166	17.1491	-8.34388	9.09267e-05	0.00164846	-4.08505
sp|Q9JHU4|DYHC1_MOUSE.FGNPLLVQDVESYDPVLNPVLNR.+3	Dync1h1	Q9JHU4	-0.351092	17.4278	-9.27939	4.70405e-05	0.00124519	-4.0857
sp|Q7TSV4|PGM2_MOUSE.MEFGTAGLR.+2	Pgm2	Q7TSV4	-0.6859	16.5799	-4.64296	0.00282791	0.0136311	-4.08677
tr|B1AXN9|B1AXN9_MOUSE.DLKPSNILYVDESGNPESIR.+3	Rps6ka3	B1AXN9	0.602713	16.0607	5.26465	0.00136048	0.00839979	-4.08782
sp|Q8BFZ9|ERLN2_MOUSE.LALQQDLTSMAPGLVIQAVR.+3	Erlin2	Q8BFZ9	-0.489593	15.3492	-6.46588	0.00042154	0.00398835	-4.08836
sp|Q99KI0|ACON_MOUSE.IVYGHLDDPANQEIER.+3	Aco2	Q99KI0	-0.292647	18.2647	-11.3269	1.33501e-05	0.000695089	-4.09019
sp|Q60864|STIP1_MOUSE.DPQALSEHLK.+2	Stip1	Q60864	-0.87301	16.7382	-3.63961	0.00941178	0.0311909	-4.09051
sp|Q3UKJ7|SMU1_MOUSE.AAVKDVEEEKFPTQLSR.+4	Smu1	Q3UKJ7	0.569188	16.5723	5.57047	0.000993683	0.00686426	-4.09081
sp|Q99K48|NONO_MOUSE.AVVIVDDRGRPSGK.+3	Nono	Q99K48	0.995904	16.2255	3.18665	0.0169359	0.0478137	-4.09124
tr|Q921K2|Q921K2_MOUSE.NTHATTHNAYDLEVIDIFK.+4	Parp1	Q921K2	-0.448238	16.9763	-7.0975	0.000242791	0.00285471	-4.0915
sp|Q8CGC7|SYEP_MOUSE.DQDVEPGAPSMGAK.+2	Eprs	Q8CGC7	-0.638213	15.7543	-4.94634	0.00191232	0.0105311	-4.0919
tr|A2APX3|A2APX3_MOUSE.ALDFAVSEYNK.+2	Cst3	A2APX3	0.589084	16.0526	5.36394	0.00122567	0.00785923	-4.09234
tr|E9PVN6|E9PVN6_MOUSE.NLLHQDAVDLFR.+3	Gm20498	E9PVN6	0.411196	15.4678	7.67157	0.000151953	0.00221342	-4.093
sp|Q5U4D9|THOC6_MOUSE.VDVFTNLGYR.+2	Thoc6	Q5U4D9	-0.508936	16.6369	-6.22126	0.000527804	0.0045644	-4.09342
sp|Q5FWI3|CEIP2_MOUSE.IVAIAVGDSAVK.+2	Cemip2	Q5FWI3	-1.00538	16.5809	-3.14923	0.0178018	0.0497234	-4.09387
sp|P28667|MRP_MOUSE.GDVTAEEAAGASPAK.+2	Marcksl1	P28667	0.352665	19.2547	7.2944	0.000206052	0.00260269	-4.09404
tr|F7ACR9|F7ACR9_MOUSE.LSQEEAVPADLSALESHR.+3	Macf1	F7ACR9	-0.432532	16.6373	-7.32872	0.000200315	0.00256284	-4.09412
tr|A0A0A6YW33|A0A0A6YW33_MOUSE.GKDSLYAQGK.+2	Gm6525	A0A0A6YW33	0.703796	15.4608	4.47417	0.00325374	0.0149491	-4.09444
sp|Q6NZF1|ZC11A_MOUSE.TLEEILLER.+2	Zc3h11a	Q6NZF1	0.660612	15.8686	4.76318	0.00235394	0.0121157	-4.09604
sp|P08752|GNAI2_MOUSE.AVVYSNTIQSIMAIVK.+2	Gnai2	P08752	-0.681739	16.6286	-4.62737	0.00287763	0.0137922	-4.09684
sp|Q61881|MCM7_MOUSE.LFGDVVQELLPEYKEK.+3	Mcm7	Q61881	0.72044	16.0189	4.36332	0.00385437	0.0168257	-4.0988
sp|Q8BML9|SYQ_MOUSE.AMAVLEPLQVVITNFPAPKPLDIR.+3	Qars	Q8BML9	0.70924	15.0683	4.40737	0.00351345	0.0157767	-4.09943
sp|P27659|RL3_MOUSE.AFMGPLK.+2	Rpl3	P27659	-0.546495	17.4513	-5.78935	0.000824891	0.0060412	-4.10054
sp|P26041|MOES_MOUSE.EDAVLEYLK.+2	Msn	P26041	-0.649965	16.7974	-4.8347	0.00228345	0.0118989	-4.10114
sp|P52795|EFNB1_MOUSE.GLVIYPK.+2	Efnb1	P52795	0.430729	17.4787	7.38768	0.000190879	0.00250529	-4.10207
sp|P07901|HS90A_MOUSE.HSQFIGYPITLFVEKER.+3	Hsp90aa1	P07901	0.726012	17.1196	4.33611	0.00405104	0.0173852	-4.10247
sp|O35129|PHB2_MOUSE.VLSRPNAQELPSMYQR.+3	Phb2	O35129	-0.508822	17.804	-6.20615	0.000555001	0.00470593	-4.1025
sp|P19253|RL13A_MOUSE.MNTNPSR.+2	Rpl13a	P19253	-0.380664	17.3448	-8.37397	8.89339e-05	0.0016311	-4.10389
sp|P63017|HSP7C_MOUSE.NQVAMNPTNTVFDAKR.+3	Hspa8	P63017	-0.6342	18.0615	-4.97027	0.00200156	0.0108893	-4.10487
sp|O70591|PFD2_MOUSE.MVGGVLVER.+2	Pfdn2	O70591	0.832948	16.3648	3.76124	0.00808032	0.0280612	-4.10491
tr|A0A2I3BRL8|A0A2I3BRL8_MOUSE.IVEILLMK.+2	Gm7324	A0A2I3BRL8	-0.527338	17.6886	-5.96947	0.000697396	0.00541083	-4.10569
sp|Q99KJ8|DCTN2_MOUSE.ASVEDADTQNKVHQLYETIQR.+4	Dctn2	Q99KJ8	0.765163	15.478	4.07397	0.0053521	0.0211069	-4.10602
tr|B1AWD9|B1AWD9_MOUSE.ELEEWYAR.+2	Clta	B1AWD9	-0.769324	16.6549	-4.06819	0.00555408	0.021693	-4.10694
sp|P48774|GSTM5_MOUSE.IAAFLQSDR.+2	Gstm5	P48774	0.403874	18.1799	7.86795	0.000130297	0.0020369	-4.10706
tr|A0A0B4J1E2|A0A0B4J1E2_MOUSE.EGPVQFEEDPFGLDKFLEEAK.+3	Snw1	A0A0B4J1E2	-0.476614	15.8795	-6.53755	0.000395154	0.00381855	-4.10718
sp|P35279|RAB6A_MOUSE.ELNVMFIETSAK.+2	Rab6a	P35279	-0.593838	16.0661	-5.243	0.00139113	0.00853788	-4.10814
sp|P52431|DPOD1_MOUSE.TEGSEDYTGATVIEPLK.+2	Pold1	P52431	-0.55964	15.3686	-5.5516	0.00101144	0.00696022	-4.10867
sp|P62908|RS3_MOUSE.GGKPEPPAMPQPVPTA.+2	Rps3	P62908	-0.51375	17.8657	-6.11263	0.000611809	0.00498951	-4.10873
sp|Q9Z1F9|SAE2_MOUSE.ASNEDGDIKR.+3	Uba2	Q9Z1F9	0.347118	17.4602	9.19845	4.96848e-05	0.00127475	-4.10873
sp|Q60749|KHDR1_MOUSE.KDDEENYLDLFSHK.+3	Khdrbs1	Q60749	-0.677394	19.0671	-4.44972	0.00355511	0.0158958	-4.10943
sp|Q9CQ45|NENF_MOUSE.GAPYNALAGK.+2	Nenf	Q9CQ45	0.681943	16.1237	4.56289	0.00302977	0.0142391	-4.10979
sp|Q9CQI6|COTL1_MOUSE.EFVISDRK.+2	Cotl1	Q9CQI6	0.57858	16.3811	5.37545	0.00121269	0.00780385	-4.11021
sp|Q9QXK3|COPG2_MOUSE.ATFYLNVLQQR.+2	Copg2	Q9QXK3	0.700631	15.9343	4.43398	0.00350135	0.0157392	-4.11021
sp|Q62189|SNRPA_MOUSE.AVQGGAAAPVVGAVQPVPGMPPMPQAPR.+3	Snrpa	Q62189	-0.497089	15.4152	-6.24488	0.000516322	0.00450376	-4.11023
sp|P21126|UBL4A_MOUSE.LTLDDIER.+2	Ubl4a	P21126	0.703682	16.3927	4.42175	0.00363309	0.0161471	-4.11077
sp|Q6P5H2|NEST_MOUSE.ESQESLKSPEEEDQR.+3	Nes	Q6P5H2	-0.396086	16.3466	-7.85128	0.000131993	0.00204396	-4.11192
tr|D3Z4J3|D3Z4J3_MOUSE.YQNLLNEFSR.+2	Myo5a	D3Z4J3	-0.428337	17.1323	-7.30983	0.000203451	0.00258676	-4.11201
tr|Q8JZN2|Q8JZN2_MOUSE.LLGYVATLK.+2	Csde1	Q8JZN2	-0.28391	17.7301	-11.2935	1.3604e-05	0.000699637	-4.11228
sp|P23116|EIF3A_MOUSE.EQPEKEPELQQYVPQLQNNTILR.+3	Eif3a	P23116	-0.626124	17.0419	-4.97227	0.0019695	0.0107613	-4.11272
sp|Q9CZ30|OLA1_MOUSE.IGIVGLPNVGK.+2	Ola1	Q9CZ30	0.357559	17.9882	8.83978	6.36379e-05	0.00139646	-4.11406
tr|Q921K2|Q921K2_MOUSE.LQLLEDDKESR.+3	Parp1	Q921K2	-0.36306	17.0984	-8.63414	7.36306e-05	0.00149878	-4.11412
sp|Q8K2V6|IPO11_MOUSE.AGLITNFNEPINQIATQIAVLIAK.+3	Ipo11	Q8K2V6	0.524392	14.3382	5.90123	0.000715465	0.00548624	-4.11441
sp|Q9CXW4|RL11_MOUSE.PGFSIADK.+2	Rpl11	Q9CXW4	0.668785	17.4114	4.66567	0.00278818	0.0135119	-4.11482
sp|Q9QWL7|K1C17_MOUSE.ATMQNLNDR.+2	Krt17	Q9QWL7	0.672763	16.1488	4.60389	0.00288691	0.0138189	-4.11485
sp|P26043|RADI_MOUSE.AFAAQEDLEK.+2	Rdx	P26043	-0.300065	18.3678	-10.8593	1.74606e-05	0.000771941	-4.11624
sp|Q6ZQ73|CAND2_MOUSE.VAAEALLVLQELVR.+2	Cand2	Q6ZQ73	0.672721	15.4753	4.58441	0.0028657	0.0137501	-4.11651
sp|Q63850|NUP62_MOUSE.RLDQELDFILSQQK.+3	Nup62	Q63850	-0.735459	16.4704	-4.21765	0.00465139	0.0191385	-4.11658
sp|Q02053|UBA1_MOUSE.NGFLNLALPFFGFSEPLAAPR.+3	Uba1	Q02053	0.931434	17.707	3.33134	0.0139922	0.0415019	-4.11728
sp|P80313|TCPH_MOUSE.GGAEQFMEETER.+2	Cct7	P80313	-0.424495	17.7984	-7.37123	0.00019346	0.0025194	-4.11734
sp|O08599|STXB1_MOUSE.VLVVDQLSMR.+2	Stxbp1	O08599	-0.644202	16.9325	-4.80521	0.00236373	0.0121363	-4.1177
sp|P62806|H4_MOUSE.DAVTYTEHAKR.+2	H4c2	P62806	0.75248	14.4948	4.09468	0.00510107	0.0203462	-4.11802
tr|Q5SVJ0|Q5SVJ0_MOUSE.GAFSVVR.+2	Camk2b	Q5SVJ0	0.435785	18.4981	7.30974	0.000211043	0.00263312	-4.1184
sp|O55143|AT2A2_MOUSE.NMLFSGTNIAAGK.+2	Atp2a2	O55143	0.841632	16.5403	3.67641	0.00898519	0.030118	-4.11865
sp|Q8BL66|EEA1_MOUSE.AAQLATEIADIK.+2	Eea1	Q8BL66	-0.445619	15.9979	-6.91504	0.000283584	0.00312612	-4.11922
tr|B9EHJ3|B9EHJ3_MOUSE.EGLEEGDQILR.+2	Tjp1	B9EHJ3	0.379231	16.5036	8.17882	0.000102805	0.00178421	-4.11968
sp|B2RY56|RBM25_MOUSE.LLAEGHPDPDAELQR.+3	Rbm25	B2RY56	-0.395323	17.2847	-7.90852	0.000126274	0.00200891	-4.1211
tr|A0A0J9YUZ4|A0A0J9YUZ4_MOUSE.KLGEMWNNTAADDKQPYEKK.+4	Hmgb1	A0A0J9YUZ4	0.501571	16.4432	6.1514	0.00056348	0.00474588	-4.12112
sp|P97372|PSME2_MOUSE.KIISLSQLLQEDSLNVADLSSLR.+3	Psme2b	P97372	0.526984	16.4292	5.8448	0.000755822	0.00568559	-4.12215
sp|P26231|CTNA1_MOUSE.AEVQNLGGELVVSGVDSAMSLIQAAK.+3	Ctnna1	P26231	-0.756794	14.8818	-4.05327	0.00536968	0.0211425	-4.12325
tr|G5E8R8|G5E8R8_MOUSE.LGDFPYVSILDPR.+2	Ubxn7	G5E8R8	0.501381	15.6199	6.10852	0.00058672	0.00487001	-4.12325
sp|P97310|MCM2_MOUSE.ISDPLTSSPGR.+2	Mcm2	P97310	-0.505647	16.3648	-6.07316	0.000606702	0.00495748	-4.12405
sp|Q6P5B0|RRP12_MOUSE.LSVLDLVVALAPYSDEAAISK.+3	Rrp12	Q6P5B0	-0.641146	14.3867	-4.77503	0.00230858	0.0119511	-4.12476
sp|Q03265|ATPA_MOUSE.RLTDADAMK.+2	Atp5a1	Q03265	0.843819	16.8496	3.64436	0.00935541	0.031086	-4.12531
tr|B1AR17|B1AR17_MOUSE.ESLAGNKPANAVLHK.+3	Chd3	B1AR17	0.500034	15.3483	6.10723	0.00058744	0.00487278	-4.12656
sp|Q8BMJ2|SYLC_MOUSE.SFITTDVNPYYDSFVR.+2	Lars	Q8BMJ2	-0.636922	16.6547	-4.80864	0.00231571	0.0119778	-4.1277
tr|Q3UHU8|Q3UHU8_MOUSE.FEAHPNDLYVEGLPENIPFR.+3	Gtf2i	Q3UHU8	-0.311165	18.1943	-10.1543	2.67133e-05	0.000967308	-4.12856
tr|B1AT92|B1AT92_MOUSE.ESESAPGDFSLSVK.+2	Grb2	B1AT92	0.352694	17.463	8.86331	6.25965e-05	0.00139075	-4.12968
tr|A0A087WPX0|A0A087WPX0_MOUSE.LSDASPAEDEQFVPAPLNVAETSSSVR.+3	Ktn1	A0A087WPX0	-0.394329	16.539	-7.77137	0.000140475	0.00211548	-4.13134
sp|Q9Z315|SNUT1_MOUSE.LGLKPLEVNAVK.+3	Sart1	Q9Z315	-0.620865	16.0783	-4.89801	0.00202785	0.0109802	-4.1329
sp|Q8VEH5|EPMIP_MOUSE.DLGQFYAGLSGEAYPIIK.+2	Epm2aip1	Q8VEH5	-0.732105	15.366	-4.14632	0.00483683	0.0196975	-4.13312
sp|P97311|MCM6_MOUSE.IQETQAELPR.+2	Mcm6	P97311	-0.341386	17.5121	-9.13537	5.18636e-05	0.00129147	-4.13333
sp|P53994|RAB2A_MOUSE.RDTFNHLTTWLEDAR.+4	Rab2a	P53994	0.930577	15.8608	3.27442	0.0150783	0.0438161	-4.13333
sp|Q9CX56|PSMD8_MOUSE.VAEFHTELER.+3	Psmd8	Q9CX56	0.277233	18.0723	11.3716	1.30185e-05	0.000694028	-4.13395
sp|P26443|DHE3_MOUSE.MVEGFFDR.+2	Glud1	P26443	0.856923	16.2947	3.55149	0.0105261	0.03372	-4.13515
sp|O89086|RBM3_MOUSE.LFVGGLNFNTDEQALEDHFSSFGPISEVVVVK.+3	Rbm3	O89086	0.464962	15.4054	6.52022	0.000401358	0.00385074	-4.13515
sp|P60766|CDC42_MOUSE.TPFLLVGTQIDLR.+2	Cdc42	P60766	0.456833	15.7915	6.63584	0.000361944	0.00361944	-4.13537
sp|P61358|RL27_MOUSE.ALVAGIDR.+2	Rpl27	P61358	0.795419	17.3173	3.83689	0.00735736	0.0263211	-4.13593
sp|P04444|HBBZ_MOUSE.EFTPEVQAAWQK.+2	Hbb-bh1	P04444	0.947966	15.6664	3.20493	0.0165295	0.0469399	-4.136
tr|Z4YKC4|Z4YKC4_MOUSE.TPDEVLEAEAEPK.+2	Eif4g3	Z4YKC4	0.845296	16.5576	3.59941	0.00990322	0.0323098	-4.13615
sp|Q9EPU0|RENT1_MOUSE.EAIDSPVSFLALHNQIR.+3	Upf1	Q9EPU0	-0.32106	17.2719	-9.68	3.61004e-05	0.00107293	-4.1363
sp|K1C10_HUMAN.SQYEQLAEQNRK.+3	#N/A	sp|K1C10_HUMAN.SQYEQLAEQNRK.+3	0.669937	18.0911	4.5623	0.00312948	0.0145503	-4.13641
sp|P70698|PYRG1_MOUSE.YILVTGGVISGIGK.+2	Ctps	P70698	-0.582445	16.623	-5.2114	0.00145244	0.00877314	-4.13673
tr|G5E866|G5E866_MOUSE.VLPPPAGYVPIR.+2	Sf3b1	G5E866	-0.26433	19.1575	-8.78914	6.59472e-05	0.00142715	-4.13733
sp|Q8VEH3|ARL8A_MOUSE.LLDWFK.+2	Arl8a	Q8VEH3	-0.740732	16.3587	-4.09707	0.00536558	0.0211425	-4.13835
sp|Q8VC30|TKFC_MOUSE.VALLSGGGSGHEPAHAGFIGK.+4	Tkfc	Q8VC30	-0.5996	16.3451	-5.04488	0.00173013	0.00981065	-4.13855
sp|Q62376|RU17_MOUSE.RQQEVETELK.+2	Snrnp70	Q62376	-0.684732	15.4825	-4.40732	0.00351698	0.0157869	-4.13922
sp|Q9QYI3|DNJC7_MOUSE.YPEAQFVASDILR.+2	Dnajc7	Q9QYI3	0.502438	16.7794	6.02986	0.000632224	0.00508471	-4.13956
sp|Q6P1F6|2ABA_MOUSE.GEYNVYSTFQSHEPEFDYLK.+3	Ppp2r2a	Q6P1F6	0.817611	16.9019	3.70937	0.00862107	0.0292712	-4.1399
sp|Q7TSC1|PRC2A_MOUSE.SLEQGDETPK.+2	Prrc2a	Q7TSC1	-0.582313	16.1538	-5.1925	0.00146819	0.00882597	-4.13998
sp|Q9Z1D1|EIF3G_MOUSE.ETDLQELFRPFGSISR.+3	Eif3g	Q9Z1D1	-0.519996	16.8018	-5.81234	0.000780196	0.00580961	-4.14215
sp|P23116|EIF3A_MOUSE.DLYNWLEVEFNPLK.+2	Eif3a	P23116	-0.50073	15.4332	-6.01228	0.000642929	0.00513691	-4.14253
sp|P62754|RS6_MOUSE.LFNLSKEDDVR.+3	Rps6	P62754	0.357599	17.8351	8.57312	7.69307e-05	0.00151925	-4.14493
sp|P62259|1433E_MOUSE.LAEQAERYDEMVESMK.+3	Ywhae	P62259	-0.510617	17.2974	-5.93735	0.000693589	0.00539878	-4.14546
sp|P19096|FAS_MOUSE.EAVLAAYWR.+2	Fasn	P19096	-0.67487	17.6842	-4.4855	0.00341323	0.0154534	-4.14581
sp|Q91V57|CHIN_MOUSE.SYLYQLQQEAPHPR.+3	Chn1	Q91V57	0.765527	15.8153	3.92263	0.0065691	0.024319	-4.14654
sp|Q9JKR6|HYOU1_MOUSE.VAIVKPGVPMEIVLNK.+3	Hyou1	Q9JKR6	-0.510407	16.2074	-5.89343	0.000720898	0.00551507	-4.1469
tr|E9QKZ2|E9QKZ2_MOUSE.VKGEEIYSMDEGIR.+3	Ipo9	E9QKZ2	-0.725463	16.8346	-4.15257	0.0050228	0.0201552	-4.14722
sp|Q91VR5|DDX1_MOUSE.DNTRPGANSPEMWSEAIK.+3	Ddx1	Q91VR5	-0.560428	16.1723	-5.35922	0.00123166	0.00787988	-4.14731
sp|Q02248|CTNB1_MOUSE.GLNTIPLFVQLLYSPIENIQR.+3	Ctnnb1	Q02248	0.856657	17.0029	3.51381	0.0110459	0.0349431	-4.14774
tr|A0A1L1SV73|A0A1L1SV73_MOUSE.LFVLLQTSK.+2	Usp47	A0A1L1SV73	-0.386516	16.3546	-7.7757	0.000140001	0.00211548	-4.14822
tr|Q8C845|Q8C845_MOUSE.VFNPYTEFKEFSR.+3	Efhd2	Q8C845	0.840477	16.8941	3.57806	0.0101756	0.0329705	-4.14854
sp|P50446|K2C6A_MOUSE.LRSEIDHVK.+3	Krt6a	P50446	0.476626	16.7222	6.30705	0.000487424	0.00434721	-4.14878
sp|ALBU_HUMAN.YLYEIAR.+2	#N/A	sp|ALBU_HUMAN.YLYEIAR.+2	0.637288	16.9312	4.71449	0.00261177	0.012956	-4.14879
sp|P48774|GSTM5_MOUSE.LTFVDFLTYDVLDQNR.+3	Gstm5	P48774	-0.458493	15.7449	-6.52468	0.00039975	0.00384786	-4.14897
sp|Q8BP27|SFR1_MOUSE.SSDTGSSNALPK.+2	Sfr1	Q8BP27	0.60201	16.0355	4.96891	0.00186657	0.0103607	-4.14974
sp|Q8CGY8|OGT1_MOUSE.AATGEEVPR.+2	Ogt	Q8CGY8	0.335809	16.8844	9.00457	5.67371e-05	0.00134555	-4.14978
sp|P11499|HS90B_MOUSE.YHTSQSGDEMTSLSEYVSR.+3	Hsp90ab1	P11499	-0.311201	19.7713	-6.40686	0.000444773	0.00412372	-4.14981
sp|Q922U1|PRPF3_MOUSE.LPIGNTIQPSQAATFMNDAIEK.+3	Prpf3	Q922U1	-0.584932	15.689	-5.10744	0.00160554	0.00935604	-4.14997
tr|Q921K2|Q921K2_MOUSE.GGSDDSSKDPIDVNYEK.+3	Parp1	Q921K2	-0.368661	16.2289	-8.15596	0.000104585	0.00179869	-4.15061
sp|Q61166|MARE1_MOUSE.QGQETAVAPSLVAPALSKPK.+3	Mapre1	Q61166	0.754645	16.2432	3.97163	0.00623964	0.0235035	-4.1516
tr|G3UZ34|G3UZ34_MOUSE.VVYSAFLMATPR.+2	Eftud2	G3UZ34	-0.41463	16.3347	-7.21338	0.000220348	0.0026877	-4.15173
tr|B1AU75|B1AU75_MOUSE.SADVGGEEPKDQVATSESELGK.+3	Nasp	B1AU75	-0.36917	18.5626	-8.54644	7.84268e-05	0.00153444	-4.15191
sp|P62334|PRS10_MOUSE.ADHDFVVQEDFMK.+3	Psmc6	P62334	-0.521029	17.001	-5.74503	0.000834777	0.00609523	-4.15346
sp|P27659|RL3_MOUSE.ERLEQQVPVNQVFGQDEMIDVIGVTK.+3	Rpl3	P27659	-0.468128	15.9173	-6.36276	0.000463075	0.00423421	-4.15412
tr|E9QJT5|E9QJT5_MOUSE.LGLVGWVQNTDR.+2	Acyp1	E9QJT5	0.537847	15.6514	5.52121	0.00104309	0.00710428	-4.15589
sp|Q6P5H2|NEST_MOUSE.SLEEKNVEAEK.+3	Nes	Q6P5H2	0.441942	16.9184	6.76444	0.000323158	0.00339034	-4.15626
sp|Q99LE6|ABCF2_MOUSE.LVDEEPQLTK.+2	Abcf2	Q99LE6	-0.360878	17.1029	-8.33963	9.12121e-05	0.00164896	-4.1565
tr|Q8C483|Q8C483_MOUSE.GYTPIYTPFFMR.+2	Sars	Q8C483	-0.81462	16.8568	-3.66117	0.00915915	0.0305628	-4.15713
tr|G3UZF0|G3UZF0_MOUSE.NKVDTYVQFPLR.+3	Usp3	G3UZF0	0.497503	16.2452	5.98201	0.000661847	0.00523716	-4.15749
sp|Q9JMH6|TRXR1_MOUSE.VVYENAYGR.+2	Txnrd1	Q9JMH6	0.492478	16.8772	6.05253	0.000618716	0.00502308	-4.15782
sp|P23591|FCL_MOUSE.RQFIYSLDLAR.+3	Tsta3	P23591	-0.312497	16.9927	-9.61222	3.77279e-05	0.0010903	-4.16003
sp|Q8K4Z5|SF3A1_MOUSE.ASKPLPPAPAPDEYLVSPITGEK.+3	Sf3a1	Q8K4Z5	-0.278577	18.0698	-11.0206	1.58979e-05	0.000733849	-4.16006
sp|Q91VJ5|PQBP1_MOUSE.PLPVALQTR.+2	Pqbp1	Q91VJ5	0.315261	17.3001	9.64595	3.69079e-05	0.00108115	-4.16058
tr|H3BJW3|H3BJW3_MOUSE.GAAPNVVYTYTGK.+2	Cpsf6	H3BJW3	-0.576842	17.4494	-5.17045	0.00159816	0.00933358	-4.16194
sp|Q9DAK9|PHP14_MOUSE.AKYPDYEVTWADDGY.+2	Phpt1	Q9DAK9	0.687524	14.6409	4.30316	0.00397187	0.0171758	-4.16269
tr|Q921K2|Q921K2_MOUSE.ELLIFNQQQVPSGESAILDR.+3	Parp1	Q921K2	-0.499756	16.8625	-5.93465	0.00069271	0.00539774	-4.16274
tr|V9GXH3|V9GXH3_MOUSE.IAELESLTSR.+2	Erc1	V9GXH3	0.50902	16.6952	5.81937	0.000774847	0.00578039	-4.16339
tr|A2AH25|A2AH25_MOUSE.SPGQDPIPIVLR.+2	Arhgap1	A2AH25	0.751975	15.2277	3.91741	0.00642551	0.0239814	-4.16348
tr|A0A0R4J1E3|A0A0R4J1E3_MOUSE.LKEQSIFGDQRDEEEESQMK.+4	Dbn1	A0A0R4J1E3	-0.591777	16.2163	-4.99488	0.00181966	0.0101585	-4.16352
sp|Q9QUM9|PSA6_MOUSE.LLDSSTVTHLFK.+3	Psma6	Q9QUM9	0.387702	18.3509	7.82646	0.000134564	0.0020616	-4.16421
sp|O35900|LSM2_MOUSE.YVQLPADEVDTQLLQDAAR.+3	Lsm2	O35900	0.898031	15.229	3.28947	0.0147825	0.0432156	-4.16424
sp|P14873|MAP1B_MOUSE.PDALAVDQNLGK.+2	Map1b	P14873	0.312145	18.3982	9.94249	3.051e-05	0.00101432	-4.16453
tr|A2AFQ0|A2AFQ0_MOUSE.TTSNTLHYIHIEQLDK.+4	Huwe1	A2AFQ0	0.503352	15.4303	5.85082	0.000751402	0.00566926	-4.16534
sp|Q8R050|ERF3A_MOUSE.KGEFETGFEK.+2	Gspt1	Q8R050	-0.442039	15.9915	-6.66761	0.000351894	0.00355562	-4.16542
tr|Q7TQD7|Q7TQD7_MOUSE.LFSWLVNR.+2	Myo1b	Q7TQD7	-0.430615	16.3274	-6.84634	0.000300912	0.00323088	-4.16616
sp|P12382|PFKAL_MOUSE.ISMADYVSGELEHVTR.+3	Pfkl	P12382	-0.364968	16.6009	-8.11236	0.000108078	0.00182063	-4.16756
tr|Q91V89|Q91V89_MOUSE.TVETEAVQMLK.+2	Ppp2r5d	Q91V89	-0.771594	16.3333	-3.82111	0.00750211	0.0266347	-4.16773
sp|Q9WUP7|UCHL5_MOUSE.FNLMAIVSDR.+2	Uchl5	Q9WUP7	-0.707777	15.6476	-4.14884	0.00487396	0.0198062	-4.1681
sp|Q9D051|ODPB_MOUSE.VTGADVPMPYAK.+2	Pdhb	Q9D051	-0.730988	16.8456	-4.03667	0.00576832	0.022247	-4.16847
sp|Q9DCH4|EIF3F_MOUSE.EAPNPIHLTVDTGLQHGR.+4	Eif3f	Q9DCH4	0.699249	16.6785	4.21555	0.0046629	0.0191689	-4.16949
sp|Q923D5|WBP11_MOUSE.KPPGPPPGPPPPQVLQMYGR.+3	Wbp11	Q923D5	-0.37383	15.974	-7.85124	0.000131998	0.00204396	-4.16988
sp|Q8BU30|SYIC_MOUSE.YIIEELNVR.+2	Iars	Q8BU30	-0.326474	17.7879	-9.19275	4.98773e-05	0.00127475	-4.17066
sp|P83870|PHF5A_MOUSE.TDLFYER.+2	Phf5a	P83870	0.908445	17.3171	3.2439	0.0156978	0.0451787	-4.17087
sp|P62702|RS4X_MOUSE.GNKPWISLPR.+3	Rps4x	P62702	-0.411139	19.1002	-6.46559	0.000421653	0.00398835	-4.17175
sp|Q8BG05|ROA3_MOUSE.EDTEEYNLRDYFEK.+3	Hnrnpa3	Q8BG05	0.436576	17.3224	6.79702	0.000314093	0.00332289	-4.17209
sp|Q921M3|SF3B3_MOUSE.AEVIMNYHVGETVLSLQK.+3	Sf3b3	Q921M3	-0.663696	15.7733	-4.40408	0.00356374	0.0159271	-4.17253
sp|O09061|PSB1_MOUSE.DVYTGDALR.+2	Psmb1	O09061	0.25485	18.6087	13.1088	5.22781e-06	0.000449341	-4.17275
sp|Q9CQQ7|AT5F1_MOUSE.AQQALVQK.+2	Atp5pb	Q9CQQ7	0.310704	17.6249	9.66908	3.63571e-05	0.00107293	-4.1743
sp|O70475|UGDH_MOUSE.VTVVDVNEAR.+2	Ugdh	O70475	0.568861	16.4465	5.14555	0.00154342	0.00911727	-4.1745
sp|Q9JJ28|FLII_MOUSE.GAQATLSNTTK.+2	Flii	Q9JJ28	0.400609	16.9028	7.33976	0.000198509	0.00254966	-4.17473
sp|P54823|DDX6_MOUSE.LAETYLHR.+2	Ddx6	P54823	0.675778	16.6904	4.33357	0.00406296	0.0174135	-4.1752
sp|Q8BHN3|GANAB_MOUSE.VVIMGAGKPAAVVLQTK.+3	Ganab	Q8BHN3	-0.420826	16.5731	-6.96825	0.000270938	0.00304805	-4.17538
sp|Q9CZN7|GLYM_MOUSE.ALEAFDLDPAQWGVNVQPYSGSPANLAAYTALLQPHDR.+4	Shmt2	Q9CZN7	0.707194	15.0233	4.10396	0.00504817	0.0201908	-4.17712
tr|G3UZ34|G3UZ34_MOUSE.GHVTQDAPIPGSPLYTIK.+3	Eftud2	G3UZ34	-0.297113	17.9898	-10.0943	2.77299e-05	0.000981452	-4.17728
tr|E9QNN1|E9QNN1_MOUSE.VEGFNYAGMGNSTNK.+2	Dhx9	E9QNN1	-0.548547	15.772	-5.29981	0.00131018	0.00817649	-4.17821
tr|A0A0J9YUZ4|A0A0J9YUZ4_MOUSE.KLGEMWNNTAADDKQPYEK.+4	Hmgb1	A0A0J9YUZ4	-0.739539	17.3485	-3.96027	0.00632632	0.0237121	-4.17884
sp|Q61792|LASP1_MOUSE.TGDTGMLPANYVEAI.+2	Lasp1	Q61792	-0.514753	15.4243	-5.63711	0.000928046	0.00656194	-4.18044
tr|Q5SXR6|Q5SXR6_MOUSE.FQSVPAQPGQTSPLLQYFGILLDQGQLNK.+3	Cltc	Q5SXR6	-0.653781	15.7647	-4.43531	0.00342619	0.0154954	-4.18085
sp|Q11011|PSA_MOUSE.ETALLIDPK.+2	Npepps	Q11011	-0.706854	16.3561	-4.11583	0.00524689	0.0207765	-4.18094
tr|Q543K9|Q543K9_MOUSE.VVMDYENLEK.+2	Pnp	Q543K9	-0.549498	16.6027	-5.28929	0.00132632	0.00825676	-4.18165
tr|Q3UH59|Q3UH59_MOUSE.LQNELDNVSTLLEEAEK.+3	Myh10	Q3UH59	-0.704144	16.0392	-4.12228	0.00515262	0.020474	-4.18192
sp|P46664|PURA2_MOUSE.KGIGPVYSSK.+2	Adss	P46664	0.513492	17.3268	5.6976	0.000883915	0.00634606	-4.1821
tr|A0A0A0MQN4|A0A0A0MQN4_MOUSE.AEGVTALPYFLFK.+2	Atg7	A0A0A0MQN4	-0.661937	14.897	-4.37535	0.00364773	0.0161843	-4.18254
sp|Q8VDJ3|VIGLN_MOUSE.IEGDPQGVQQAK.+2	Hdlbp	Q8VDJ3	-0.636041	15.6649	-4.54121	0.0030115	0.0142009	-4.18439
sp|Q60668|HNRPD_MOUSE.IDASKNEEDEGHSNSSPR.+4	Hnrnpd	Q60668	0.424947	17.5095	6.90377	0.000286348	0.00313735	-4.18552
sp|Q60749|KHDR1_MOUSE.PSFTHAMQLLSVEIEK.+3	Khdrbs1	Q60749	-0.530086	16.9804	-5.46721	0.0011105	0.00738771	-4.18591
sp|Q8K3C3|LZIC_MOUSE.KVEILTALR.+2	Lzic	Q8K3C3	0.708883	16.656	4.08959	0.00541374	0.0212568	-4.18627
sp|Q5SWU9|ACACA_MOUSE.SVHSSVPLLNSKDPIDR.+4	Acaca	Q5SWU9	0.664446	16.0209	4.34675	0.00387488	0.0168706	-4.18627
tr|A2AFQ0|A2AFQ0_MOUSE.SAATSGAGSTTSGVVSGSLGSR.+3	Huwe1	A2AFQ0	-0.402103	15.7667	-7.16767	0.000228907	0.00274427	-4.18741
sp|P19157|GSTP1_MOUSE.YVTLIYTNYENGK.+2	Gstp1	P19157	0.339971	16.929	8.56711	7.72651e-05	0.00151925	-4.18761
tr|Q3UH59|Q3UH59_MOUSE.YEILTPNAIPK.+2	Myh10	Q3UH59	-0.34215	17.9367	-8.60435	7.52213e-05	0.00150443	-4.18786
tr|Q3V117|Q3V117_MOUSE.GVTIIGPATVGGIK.+2	Acly	Q3V117	-0.436438	15.8729	-6.60628	0.000371587	0.00367503	-4.18807
sp|P53994|RAB2A_MOUSE.IQEGVFDINNEANGIK.+2	Rab2a	P53994	0.419216	17.4747	6.9849	0.000267111	0.00302113	-4.18813
sp|Q6P5H2|NEST_MOUSE.SLGEVEWELPGSGSQQR.+2	Nes	Q6P5H2	-0.635527	16.875	-4.54763	0.00315034	0.0146051	-4.18847
sp|Q8BH59|CMC1_MOUSE.FTLGSVAGAVGATAVYPIDLVK.+3	Slc25a12	Q8BH59	-0.854887	15.7175	-3.37612	0.0131973	0.0398196	-4.1887
sp|P24369|PPIB_MOUSE.DKPLKDVIIVDSGK.+3	Ppib	P24369	0.31833	17.9551	9.2727	4.72527e-05	0.00124557	-4.1888
sp|Q9CQE1|NPS3B_MOUSE.ESVSYLESQQNTFLIPTSFSPLK.+3	Nipsnap3b	Q9CQE1	0.569977	16.1279	5.05425	0.00170161	0.0097319	-4.18964
sp|Q9ERU9|RBP2_MOUSE.FGESTTGFNFSFK.+2	Ranbp2	Q9ERU9	0.634863	18.1929	4.57619	0.00308102	0.0143887	-4.18973
tr|B7ZWL1|B7ZWL1_MOUSE.GFAAQFIK.+2	Cnot1	B7ZWL1	0.343421	16.3625	8.41528	8.62784e-05	0.00161053	-4.18995
sp|Q8CGC7|SYEP_MOUSE.TELAEPIAIRPTSETVMYPAYAK.+3	Eprs	Q8CGC7	-0.37617	16.4387	-7.69814	0.000148796	0.00219535	-4.19
sp|Q9EPL8|IPO7_MOUSE.EYNEFAEVFLK.+2	Ipo7	Q9EPL8	-0.328057	17.4207	-8.98761	5.74066e-05	0.00134944	-4.19063
tr|Q8BVQ0|Q8BVQ0_MOUSE.ENIETVVTGSLDDLVK.+3	Wdr61	Q8BVQ0	-0.38834	15.9686	-7.40224	0.000188626	0.00248608	-4.19094
sp|P24369|PPIB_MOUSE.TVDNFVALATGEK.+2	Ppib	P24369	0.281189	19.3245	7.45342	0.000180946	0.00242803	-4.19109
sp|Q7TSC1|PRC2A_MOUSE.YSSLNLFDTYK.+2	Prrc2a	Q7TSC1	0.447058	15.8972	6.42609	0.000437047	0.00406706	-4.19147
sp|O54962|BAF_MOUSE.DFVAEPMGEKPVGSLAGIGDVLSK.+3	Banf1	O54962	0.753388	15.4909	3.81037	0.00744662	0.0265317	-4.19174
tr|G5E8T2|G5E8T2_MOUSE.TSLNFVETER.+2	Ttc3	G5E8T2	0.618212	16.5101	4.65462	0.00273063	0.0133356	-4.19182
tr|A0A1D5RLZ6|A0A1D5RLZ6_MOUSE.IVSAQSLAEDDVE.+2	Tomm20	A0A1D5RLZ6	0.799492	15.503	3.59202	0.0099306	0.0323824	-4.19216
sp|Q9R0P9|UCHL1_MOUSE.MQLKPMEINPEMLNK.+3	Uchl1	Q9R0P9	-0.913679	16.186	-3.15071	0.0177665	0.0496689	-4.19231
sp|Q01853|TERA_MOUSE.NVFIIGATNRPDIID.+2	Vcp	Q01853	0.315906	18.475	9.63135	3.72603e-05	0.00108175	-4.19243
sp|P06837|NEUM_MOUSE.EKDDAPVADGVEKK.+3	Gap43	P06837	0.517847	16.7674	5.55061	0.00101364	0.0069686	-4.19332
tr|Q3TWV4|Q3TWV4_MOUSE.LNYSDHDVIK.+3	Ap2m1	Q3TWV4	0.815849	17.0211	3.52738	0.0108556	0.0344795	-4.19378
sp|P09411|PGK1_MOUSE.LGDVYVNDAFGTAHR.+3	Pgk1	P09411	0.252897	19.656	6.82248	0.000307208	0.00326927	-4.1944
tr|A2AP32|A2AP32_MOUSE.FWDNFLR.+2	Ndufb6	A2AP32	0.819399	15.4797	3.49577	0.0113048	0.03561	-4.19501
tr|F7ACR9|F7ACR9_MOUSE.SLENEDKEETLAK.+3	Macf1	F7ACR9	0.378181	16.5715	7.61631	0.000158763	0.00224766	-4.19503
tr|F8WIE5|F8WIE5_MOUSE.EAASQRPLSSSASNR.+3	Hectd1	F8WIE5	0.507196	15.871	5.64288	0.000922701	0.00654988	-4.19507
tr|A0A0A6YX18|A0A0A6YX18_MOUSE.VSIFFDYAK.+2	Atp6v1h	A0A0A6YX18	0.763794	15.9362	3.75402	0.00815336	0.0281767	-4.19551
sp|Q9D1Q4|DPM3_MOUSE.ELQSQIVEAR.+2	Dpm3	Q9D1Q4	0.609004	16.0578	4.6936	0.0025481	0.0127709	-4.19647
sp|O08749|DLDH_MOUSE.ALTGGIAHLFK.+2	Dld	O08749	0.468298	16.1403	6.11854	0.000581198	0.00483712	-4.1965
sp|P62876|RPAB5_MOUSE.LLNYAPLEK.+2	Polr2l	P62876	0.734426	16.3027	3.90294	0.00678417	0.0248383	-4.19655
sp|Q9CWS0|DDAH1_MOUSE.LQLNIVEMKDENATLDGGDVLFTGR.+3	Ddah1	Q9CWS0	-0.386886	16.1399	-7.41376	0.000186866	0.00247583	-4.19728
sp|O88844|IDHC_MOUSE.LVTGWVKPIIIGR.+3	Idh1	O88844	0.36663	18.8641	7.54049	0.000168681	0.00233558	-4.19812
sp|Q8BGD9|IF4B_MOUSE.VAAVQPPEEGPSR.+2	Eif4b	Q8BGD9	-0.302873	17.8855	-9.67545	3.62071e-05	0.00107293	-4.19854
sp|P47738|ALDH2_MOUSE.TIPIDGDFFSYTR.+2	Aldh2	P47738	0.803463	17.0006	3.56178	0.0103888	0.0334267	-4.19938
tr|Q3UH59|Q3UH59_MOUSE.KLDGETTDLQDQIAELQAQVDELK.+3	Myh10	Q3UH59	0.596916	16.9202	4.78733	0.00238561	0.0121942	-4.19943
tr|A0A140LHL5|A0A140LHL5_MOUSE.LLDELTLEGVTR.+2	Sirt2	A0A140LHL5	0.386682	16.3043	7.37863	0.000192294	0.00251241	-4.20092
tr|Q5XJF6|Q5XJF6_MOUSE.YDAFLASESLIK.+2	Rpl10a	Q5XJF6	0.415254	16.4404	6.88491	0.000291041	0.00316404	-4.20146
sp|Q62261|SPTB2_MOUSE.LVSQDNFGFDLPAVEAATK.+2	Sptbn1	Q62261	0.558632	15.9856	5.0879	0.0016395	0.00950171	-4.20167
tr|H7BX95|H7BX95_MOUSE.RGGPPFAFVEFEDPR.+3	Srsf1	H7BX95	0.424882	15.9	6.68676	0.000345988	0.00351853	-4.20283
sp|Q9QZM0|UBQL2_MOUSE.NQDLALSNLESIPGGYNALR.+3	Ubqln2	Q9QZM0	-0.399901	17.3985	-7.21133	0.000220724	0.00268967	-4.20321
sp|Q61191|HCFC1_MOUSE.IATGHGQQGVTQVVLK.+3	Hcfc1	Q61191	-0.35578	17.0473	-8.06845	0.000111731	0.00186465	-4.20327
sp|Q6PD24|AN13D_MOUSE.IEIPLFHVLNAR.+3	Ankrd13d	Q6PD24	-0.893378	14.94	-3.17735	0.0171467	0.0482897	-4.20409
sp|P68037|UB2L3_MOUSE.IYHPNIDEK.+3	Ube2l3	P68037	0.868232	16.8402	3.27813	0.0150048	0.043673	-4.2043
sp|P49717|MCM4_MOUSE.SVLHEVMEQQTLSIAK.+3	Mcm4	P49717	-0.577273	16.4296	-4.92063	0.00198266	0.0108145	-4.20463
sp|Q6P5E4|UGGG1_MOUSE.KYNFQYELVQYK.+3	Uggt1	Q6P5E4	-0.597055	16.0002	-4.7453	0.00238916	0.0122074	-4.20488
sp|O89053|COR1A_MOUSE.HVFGQPAK.+2	Coro1a	O89053	0.476954	16.9687	5.96901	0.000670158	0.00527622	-4.20511
tr|B7FAU9|B7FAU9_MOUSE.SPFEVYVDKSQGDASK.+3	Flna	B7FAU9	0.543038	15.7791	5.213	0.0014352	0.00871492	-4.20527
sp|P13864|DNMT1_MOUSE.IVVEFLQNNPDAVYEDLINK.+3	Dnmt1	P13864	-0.592622	15.8219	-4.77518	0.00230861	0.0119511	-4.2058
sp|Q91VK1|BZW2_MOUSE.AFSEAEQTK.+2	Bzw2	Q91VK1	0.592409	17.1808	4.80623	0.00236109	0.0121329	-4.20586
sp|Q8CI94|PYGB_MOUSE.VAIQLNDTHPALSIPELMR.+3	Pygb	Q8CI94	-0.417007	16.2168	-6.81883	0.000308185	0.0032769	-4.20603
sp|Q6P4T2|U520_MOUSE.AIFEIVLNR.+2	Snrnp200	Q6P4T2	-0.300613	17.7355	-9.67652	3.61819e-05	0.00107293	-4.20603
sp|P24472|GSTA4_MOUSE.AILSYLAAK.+2	Gsta4	P24472	0.308817	17.7513	9.40451	4.32619e-05	0.00118815	-4.20608
sp|Q60864|STIP1_MOUSE.KEPKPEPMEEDLPENKK.+4	Stip1	Q60864	-0.600528	17.1574	-4.73835	0.00254383	0.0127546	-4.20612
tr|A0A0G2JFW6|A0A0G2JFW6_MOUSE.LSDATEYQPILSSYNHR.+3	Rprd2	A0A0G2JFW6	0.703328	16.0292	4.02797	0.00577783	0.0222632	-4.20623
sp|P61087|UBE2K_MOUSE.GEIAGPPDTPYEGGR.+2	Ube2k	P61087	0.470154	16.1428	6.02805	0.000633319	0.00508471	-4.20749
sp|P20357|MTAP2_MOUSE.VSEGPRPFAPVFFQSDDKVSLQDPSALATSK.+4	Map2	P20357	0.422951	17.2315	6.747	0.00032813	0.00342538	-4.20998
tr|Q7TQD7|Q7TQD7_MOUSE.EQLLQSNPVLEAFGNAK.+2	Myo1b	Q7TQD7	-0.553226	16.3992	-5.10546	0.00161087	0.00937507	-4.21001
sp|Q9D4J7|PHF6_MOUSE.YIENMSR.+2	Phf6	Q9D4J7	0.394895	17.3451	7.25582	0.000212723	0.00263312	-4.21054
tr|A0A3B2WCD8|A0A3B2WCD8_MOUSE.LASQGDSIGSQLGPIHPPPR.+3	Khsrp	A0A3B2WCD8	-0.496249	17.2065	-5.72033	0.000855422	0.00619443	-4.21103
tr|G5E8R4|G5E8R4_MOUSE.FADQDDIGNVSFDR.+2	Ppp6r3	G5E8R4	-0.783192	15.5742	-3.59755	0.0098609	0.0322302	-4.21125
sp|Q9DCT2|NDUS3_MOUSE.VVAEPVELAQEFRK.+3	Ndufs3	Q9DCT2	0.393979	16.3981	7.17491	0.000227527	0.00273293	-4.21212
sp|P14685|PSMD3_MOUSE.SVFPEQANNNEWAR.+2	Psmd3	P14685	-0.85453	15.9705	-3.29611	0.0146539	0.0429687	-4.21338
sp|P68369|TBA1A_MOUSE.GDVVPKDVNAAIATIK.+3	Tuba1a	P68369	0.47409	15.7921	5.92461	0.000699457	0.00541832	-4.2134
sp|Q3UH60|DIP2B_MOUSE.GLEPSPAAVAALPPEVR.+2	Dip2b	Q3UH60	-0.519443	15.9736	-5.39693	0.00118457	0.00768961	-4.21547
tr|Q5SS83|Q5SS83_MOUSE.DADIGVAEAER.+2	Flot2	Q5SS83	0.546746	16.4973	5.1415	0.00155009	0.00913179	-4.21565
sp|Q8BU30|SYIC_MOUSE.EIVVIHQDPEALEDIR.+3	Iars	Q8BU30	-0.656206	16.7308	-4.2832	0.00430784	0.0181595	-4.21641
tr|Q08EB6|Q08EB6_MOUSE.FTVDQTQTPSLK.+2	Clasp2	Q08EB6	-0.512777	16.3558	-5.46705	0.00110228	0.00734073	-4.21703
tr|A0A087WQS2|A0A087WQS2_MOUSE.GDPFKDIILYVK.+3	Bzw1	A0A087WQS2	-0.456305	16.5995	-6.14533	0.000566705	0.00476668	-4.21935
sp|Q07113|MPRI_MOUSE.SFSLGEIYFK.+2	Igf2r	Q07113	0.583989	16.2724	4.78644	0.00229864	0.0119408	-4.21969
sp|Q61881|MCM7_MOUSE.IAQPGDHVSVTGIFLPVLR.+3	Mcm7	Q61881	-0.294693	17.8078	-9.74022	3.47212e-05	0.00105419	-4.22012
sp|Q6ZWN5|RS9_MOUSE.ELLTLDEK.+2	Rps9	Q6ZWN5	0.35442	18.0745	8.02915	0.00011512	0.00190951	-4.2212
tr|Q3UJB0|Q3UJB0_MOUSE.ISLGMPVGPNAHK.+3	Sf3b2	Q3UJB0	-0.612705	16.8909	-4.56373	0.00309088	0.0144134	-4.22165
sp|O54734|OST48_MOUSE.NTLLIAGLQAR.+2	Ddost	O54734	0.409858	17.6911	6.89522	0.000288464	0.00314961	-4.22176
sp|Q9DCW4|ETFB_MOUSE.LKLPAVVTADLR.+3	Etfb	Q9DCW4	0.340761	17.705	8.3462	9.07716e-05	0.00164801	-4.22207
sp|P46638|RB11B_MOUSE.HLTYENVER.+2	Rab11b	P46638	0.427128	17.9979	6.60274	0.000373387	0.00368705	-4.22265
sp|P26231|CTNA1_MOUSE.AIMAQLPQEQK.+2	Ctnna1	P26231	-0.581496	15.5954	-4.77829	0.00230021	0.0119408	-4.22295
sp|P20029|BIP_MOUSE.IDTRNELESYAYSLK.+3	Hspa5	P20029	0.332221	17.2342	8.54658	7.84188e-05	0.00153444	-4.22312
sp|P80315|TCPD_MOUSE.SAYQDRDKPAQIR.+3	Cct4	P80315	0.709207	15.2068	3.91547	0.00639348	0.0239044	-4.22317
sp|O88935|SYN1_MOUSE.EMLSSTTYPVVVK.+2	Syn1	O88935	-0.573679	14.9495	-4.83773	0.0021532	0.0114619	-4.22341
sp|P19096|FAS_MOUSE.LDPGSPELQQVLK.+2	Fasn	P19096	-0.29552	17.4099	-9.70189	3.55918e-05	0.00106776	-4.22342
sp|P14873|MAP1B_MOUSE.ESVVSGDDR.+2	Map1b	P14873	-0.870067	17.8385	-3.21274	0.016359	0.0465711	-4.22388
sp|P68181|KAPCB_MOUSE.KWENPPPSNAGLEDFER.+3	Prkacb	P68181	-0.545124	16.4596	-5.11357	0.00159696	0.00933358	-4.22404
tr|G5E866|G5E866_MOUSE.WDQTADQTPGATPK.+2	Sf3b1	G5E866	-0.610663	14.8629	-4.55526	0.00296036	0.014028	-4.22485
tr|Q9DCC5|Q9DCC5_MOUSE.SLSDSESDDSK.+2	Cbx3	Q9DCC5	0.374575	17.1944	7.51383	0.000172333	0.00237052	-4.22568
sp|P60229|EIF3E_MOUSE.MLFDYLADK.+2	Eif3e	P60229	0.621629	16.2454	4.46926	0.00335713	0.0152873	-4.22623
sp|P19783|COX41_MOUSE.SYVYGPIPHTFDR.+3	Cox4i1	P19783	0.863197	15.929	3.22077	0.0161859	0.0461995	-4.22631
sp|Q91VN4|MIC25_MOUSE.ASLTHEQQQSAR.+3	Chchd6	Q91VN4	0.364361	16.5725	7.66371	0.000152901	0.00222173	-4.22649
sp|P14206|RSSA_MOUSE.FTPGTFTNQIQAAFR.+2	Rpsa	P14206	-0.531758	18.0967	-5.27396	0.00145662	0.00878777	-4.22658
sp|Q8BGQ7|SYAC_MOUSE.LVSVLQNK.+2	Aars	Q8BGQ7	-0.267323	18.1324	-10.7888	1.81987e-05	0.000785285	-4.22692
sp|Q9D8N0|EF1G_MOUSE.QATENAKEEVKR.+3	Eef1g	Q9D8N0	0.633478	17.0453	4.39276	0.00379474	0.016654	-4.22864
tr|A3KGU9|A3KGU9_MOUSE.HQALQAEIAGHEPR.+3	Sptan1	A3KGU9	0.31666	17.0776	8.86462	6.2539e-05	0.00139075	-4.22912
sp|Q80ZU0|ARL5A_MOUSE.VIIVGLDNAGK.+2	Arl5a	Q80ZU0	0.649187	16.6724	4.27163	0.00435022	0.0182892	-4.22913
sp|Q99MR6|SRRT_MOUSE.EVAFFNNFLTDAK.+2	Srrt	Q99MR6	-0.330189	18.0106	-8.56493	7.73866e-05	0.00151925	-4.22952
sp|P35564|CALX_MOUSE.EIEDPEDRKPEDWDERPK.+4	Canx	P35564	-0.684336	16.2647	-4.04681	0.00567256	0.0220207	-4.22964
sp|Q9DB20|ATPO_MOUSE.LVRPPVQVY.+2	Atp5o	Q9DB20	-0.645599	15.1077	-4.26348	0.00416352	0.0177111	-4.23061
sp|P26043|RADI_MOUSE.NQEQLAAELAEFTAK.+2	Rdx	P26043	0.467718	18.017	5.96334	0.000702317	0.00542835	-4.23133
sp|Q9CU62|SMC1A_MOUSE.IIDETMAQLQDLK.+2	Smc1a	Q9CU62	0.380264	18.1215	7.39134	0.000190309	0.00250042	-4.23149
sp|Q7TPV4|MBB1A_MOUSE.LPNVALDLLR.+2	Mybbp1a	Q7TPV4	-0.314304	17.1953	-8.95365	5.87744e-05	0.00134944	-4.23209
sp|P52480|KPYM_MOUSE.MQHLIAR.+2	Pkm	P52480	-0.769525	17.3814	-3.60535	0.0098288	0.0321754	-4.23233
sp|P97494|GSH1_MOUSE.LDFLIPLSK.+2	Gclc	P97494	-0.793498	15.2441	-3.47226	0.0115462	0.0361178	-4.23245
tr|B9EJ54|B9EJ54_MOUSE.MLALALLDR.+2	Nup205	B9EJ54	-0.71527	15.5226	-3.84122	0.00712598	0.0257375	-4.23524
sp|P07309|TTHY_MOUSE.TAESGELHGLTTDEKFVEGVYR.+4	Ttr	P07309	0.465465	16.8226	5.93003	0.000695806	0.00540515	-4.23542
sp|Q99PV0|PRP8_MOUSE.ALNMAIPGGPK.+2	Prpf8	Q99PV0	-0.347737	16.8204	-7.97054	0.000120393	0.00195356	-4.23552
sp|Q8VEM8|MPCP_MOUSE.GVAPLWMR.+2	Slc25a3	Q8VEM8	-0.626715	17.8604	-4.41843	0.0036846	0.0162955	-4.23595
sp|Q810A7|DDX42_MOUSE.DILIDPIR.+2	Ddx42	Q810A7	-0.414307	17.3105	-6.72249	0.000335268	0.0034532	-4.23631
sp|P70188|KIFA3_MOUSE.NPDNLEELLLNETALGALAR.+3	Kifap3	P70188	0.611851	14.2928	4.48842	0.00319738	0.0147571	-4.2365
sp|P50516|VATA_MOUSE.ADYAQLLEDMQNAFR.+2	Atp6v1a	P50516	-0.649995	15.4494	-4.2125	0.00442879	0.0184839	-4.23829
sp|Q921M7|FA49B_MOUSE.GLLGALTSTPYSPTQHLER.+3	Fam49b	Q921M7	0.375266	17.6245	7.4326	0.000184027	0.00244592	-4.23836
sp|P42208|SEPT2_MOUSE.TIISYIDEQFER.+2	Sept2	P42208	-0.366256	18.1765	-7.63607	0.000156289	0.00223213	-4.2393
tr|A0A140LHA2|A0A140LHA2_MOUSE.LYDVPANSMR.+2	Bub3	A0A140LHA2	-0.52102	17.392	-5.29597	0.00135735	0.00839186	-4.23991
sp|Q9Z1F9|SAE2_MOUSE.FAMVAPDVQIEDGK.+2	Uba2	Q9Z1F9	-0.419206	17.0082	-6.5702	0.000383753	0.00374248	-4.24021
sp|Q3TXS7|PSMD1_MOUSE.EALQLMATYLPK.+2	Psmd1	Q3TXS7	-0.454916	16.8862	-6.03543	0.000628877	0.00507289	-4.24127
sp|Q99JF5|MVD1_MOUSE.GLQVAPVLLSDELK.+2	Mvd	Q99JF5	0.397597	17.1326	6.9365	0.000278405	0.00309886	-4.24202
sp|O55234|PSB5_MOUSE.DAYSGGAVNLYHVR.+3	Psmb5	O55234	0.267827	18.6717	11.0347	1.57694e-05	0.00073319	-4.24259
tr|D3Z383|D3Z383_MOUSE.VIALDFLGFGFSDKPR.+3	Mest	D3Z383	-0.516997	15.9487	-5.27494	0.00134471	0.00834234	-4.24279
sp|Q6P8X1|SNX6_MOUSE.SLVDYENANK.+2	Snx6	Q6P8X1	0.394942	17.63	7.00922	0.000261633	0.00298874	-4.24381
sp|Q8R323|RFC3_MOUSE.AIYHLEAFVAK.+3	Rfc3	Q8R323	0.528076	16.2611	5.16338	0.00151261	0.00898577	-4.24487
sp|Q9R1P3|PSB2_MOUSE.YYTPTISR.+2	Psmb2	Q9R1P3	0.265979	18.9518	9.14374	5.15682e-05	0.00129147	-4.24502
sp|Q3UNH4|GRIN1_MOUSE.PPTTVEPVSLGK.+2	Gprin1	Q3UNH4	0.814594	15.9366	3.34591	0.0137281	0.0410588	-4.2458
sp|E9Q7G0|NUMA1_MOUSE.EKEHPAGGASGEDASGPGTQSETAGK.+4	Numa1	E9Q7G0	0.562532	15.8386	4.83052	0.00217046	0.0114926	-4.24635
sp|Q7TPV4|MBB1A_MOUSE.SPAPSNPTLSPSTPAK.+2	Mybbp1a	Q7TPV4	-0.456341	16.4016	-5.96862	0.000670415	0.00527622	-4.24743
sp|P63028|TCTP_MOUSE.LISHDELFSDIYK.+3	Tpt1	P63028	0.429918	15.9181	6.31222	0.000485105	0.00434721	-4.24817
sp|Q9CU62|SMC1A_MOUSE.LGIQLDFEK.+2	Smc1a	Q9CU62	-0.654297	15.7283	-4.14035	0.00489519	0.0198651	-4.24889
sp|O88952|LIN7C_MOUSE.RGDQLLSVNGVSVEGEHHEK.+4	Lin7c	O88952	-0.410756	16.0123	-6.6064	0.000371548	0.00367503	-4.24908
sp|P67778|PHB_MOUSE.FGLALAVAGGVVNSALYNVDAGHR.+3	Phb	P67778	0.608945	17.0537	4.45878	0.00351325	0.0157767	-4.251
sp|Q7M6Y3|PICAL_MOUSE.ATTLSNAVSSLASTGLSLTK.+2	Picalm	Q7M6Y3	-0.854079	16.3737	-3.17402	0.017223	0.0484937	-4.25177
sp|A2AN08|UBR4_MOUSE.SLTGLLSSFVEVESIKR.+3	Ubr4	A2AN08	-0.50473	15.4193	-5.35308	0.00123954	0.0079	-4.25177
sp|Q60865|CAPR1_MOUSE.LNQDQLDAVSK.+2	Caprin1	Q60865	-0.256144	18.2432	-11.092	1.52579e-05	0.00072492	-4.25181
sp|Q99KI0|ACON_MOUSE.VAMSHFEPSEYIR.+3	Aco2	Q99KI0	-0.349098	17.5658	-7.90951	0.000126177	0.00200891	-4.25198
sp|P10711|TCEA1_MOUSE.NIPMTLELLQSTR.+2	Tcea1	P10711	-0.360226	16.5154	-7.55716	0.000166441	0.00232297	-4.25211
tr|D3Z569|D3Z569_MOUSE.GDLLFLTNR.+2	Sec11a	D3Z569	0.79375	16.2767	3.41153	0.0126036	0.0384237	-4.25289
sp|P11440|CDK1_MOUSE.HPNIVSLQDVLMQDSR.+3	Cdk1	P11440	-0.745718	16.2058	-3.62903	0.00953848	0.0315032	-4.25408
tr|Q08EB6|Q08EB6_MOUSE.WSTANPSTVAGR.+2	Clasp2	Q08EB6	-0.345869	16.3411	-7.82205	0.000135026	0.00206472	-4.25414
tr|A2A7S7|A2A7S7_MOUSE.AMLESIGVPLEK.+2	Yars	A2A7S7	-0.63107	15.9931	-4.26979	0.00422036	0.0178805	-4.25499
tr|E9QP46|E9QP46_MOUSE.VLEEQSAEFSR.+2	Syne2	E9QP46	-0.416659	16.1082	-6.48174	0.000415535	0.00395448	-4.25565
sp|P62334|PRS10_MOUSE.VVSSSIVDKYIGESAR.+3	Psmc6	P62334	0.51831	17.5567	5.23993	0.00145837	0.00879209	-4.2558
sp|O88741|GDAP1_MOUSE.VLDQVETELQR.+2	Gdap1	O88741	0.637176	16.4234	4.23159	0.00452376	0.0187807	-4.25662
sp|P46471|PRS7_MOUSE.LREVVETPLLHPER.+3	#N/A	P46471	0.703344	15.6867	3.8212	0.00735569	0.0263211	-4.25722
sp|P29341|PABP1_MOUSE.EFSPFGTITSAK.+2	Pabpc1	P29341	-0.707575	18.1647	-3.82699	0.00744783	0.0265317	-4.25735
tr|E9Q5L3|E9Q5L3_MOUSE.IFDFQGLQHQVAQVATQLEATR.+3	Acadsb	E9Q5L3	0.816615	16.6944	3.302	0.0145409	0.0427175	-4.25757
tr|F8WHM5|F8WHM5_MOUSE.VAELSSDDFHLDR.+3	Glg1	F8WHM5	-0.314757	17.1191	-8.66873	7.18313e-05	0.00148441	-4.25836
sp|P10126|EF1A1_MOUSE.SGDAAIVDMVPGKPM.+2	Eef1a1	P10126	0.439707	20.0581	4.8834	0.00204735	0.011062	-4.25859
tr|D3YU12|D3YU12_MOUSE.LVVVFGATGAQGGSVAR.+2	Nmral1	D3YU12	0.389119	16.0282	6.90829	0.000285235	0.00313735	-4.25888
sp|P63038|CH60_MOUSE.DIGNIISDAMK.+2	Hspd1	P63038	-0.562219	16.2275	-4.78027	0.00230097	0.0119408	-4.25894
tr|A0A1D5RLW5|A0A1D5RLW5_MOUSE.NFGIWLR.+2	Rpl18a	A0A1D5RLW5	-0.329765	18.026	-8.31851	9.26465e-05	0.00166777	-4.25907
sp|Q921Y0|MOB1A_MOUSE.IGVPFPK.+2	Mob1a	Q921Y0	-0.707802	16.9538	-3.80428	0.00765994	0.0270048	-4.25961
tr|Q924B0|Q924B0_MOUSE.IIAANSITLAK.+2	Impa1	Q924B0	0.264224	17.6944	10.4801	2.1878e-05	0.000857777	-4.2618
sp|Q3B7Z2|OSBP1_MOUSE.GVVGPGPAAIAAPGGGGAGPPAVGGGGGR.+3	Osbp	Q3B7Z2	0.522547	16.578	5.13104	0.00156746	0.00920318	-4.26221
sp|P97314|CSRP2_MOUSE.SLESTTLTEK.+2	Csrp2	P97314	0.338093	16.9006	7.9842	0.00011914	0.00194568	-4.26254
sp|P84084|ARF5_MOUSE.MLQEDELRDAVLLVFANK.+3	Arf5	P84084	-0.599167	14.8745	-4.46124	0.00329972	0.0151132	-4.26356
sp|P16858|G3P_MOUSE.WGEAGAEYVVESTGVFTTMEK.+3	Gapdh	P16858	-0.462683	18.5564	-5.93844	0.000757197	0.00568575	-4.26362
sp|Q06138|CAB39_MOUSE.YISKPENLK.+3	Cab39	Q06138	0.544846	17.9153	4.94285	0.0020611	0.0111118	-4.26472
sp|Q02053|UBA1_MOUSE.IYDDDFFQNLDGVANALDNIDAR.+3	Uba1	Q02053	0.425927	17.9605	6.33082	0.000479447	0.0043212	-4.2659
sp|P14873|MAP1B_MOUSE.SSHLPTEVTEKPQAVPVSFEFSEAKDENER.+5	Map1b	P14873	-0.313359	19.4239	-6.44599	0.000429212	0.00402986	-4.26695
sp|Q9D6Z1|NOP56_MOUSE.KFSEEPEVAANFTK.+3	Nop56	Q9D6Z1	-0.700107	16.7871	-3.81517	0.00755743	0.0267407	-4.26697
sp|P60487|PLPP_MOUSE.IVPGAPELLQR.+2	Pdxp	P60487	0.25794	18.0061	10.6993	1.91864e-05	0.000806848	-4.26712
sp|Q9D1C8|VPS28_MOUSE.AMDEIQPDLR.+2	Vps28	Q9D1C8	0.569645	16.3238	4.67039	0.00261926	0.0129779	-4.26761
tr|E9Q9F5|E9Q9F5_MOUSE.LKDSEAELQR.+3	Sept7	E9Q9F5	0.520944	18.1894	5.16552	0.00162936	0.00945646	-4.26809
sp|Q9D1H6|NDUF4_MOUSE.ITVVEALTLLNNHK.+3	Ndufaf4	Q9D1H6	-0.712496	14.3724	-3.72629	0.00806615	0.0280214	-4.26871
sp|P26443|DHE3_MOUSE.TAAYVNAIEK.+2	Glud1	P26443	0.810711	17.4964	3.29451	0.0146848	0.0430099	-4.2692
tr|A0A140LHA2|A0A140LHA2_MOUSE.VLVWDLR.+2	Bub3	A0A140LHA2	-0.333184	17.4769	-8.16398	0.000103956	0.00179678	-4.26931
sp|Q9JHU4|DYHC1_MOUSE.VLTLSEDSPYETLHSFISNAVAPFFK.+3	Dync1h1	Q9JHU4	0.827477	16.9246	3.20839	0.0164537	0.0467668	-4.27271
sp|P62315|SMD1_MOUSE.LSHETVTIELK.+3	Snrpd1	P62315	0.651311	16.7197	4.0733	0.00552022	0.0216009	-4.27397
sp|Q99LC5|ETFA_MOUSE.VLVAQHDAYK.+3	Etfa	Q99LC5	0.283358	17.5526	9.63224	3.72388e-05	0.00108175	-4.27428
tr|Q68FG2|Q68FG2_MOUSE.LVSQDNFGLELAAVEAAVR.+3	Sptbn2	Q68FG2	0.502523	15.6318	5.24827	0.00138286	0.00850367	-4.27441
sp|Q9R1P0|PSA4_MOUSE.RPFGVSLLYIGWDK.+3	Psma4	Q9R1P0	0.750207	16.7535	3.52945	0.0108269	0.0344057	-4.27523
tr|Z4YKC4|Z4YKC4_MOUSE.GVIDLVFEK.+2	Eif4g3	Z4YKC4	-0.686247	16.2485	-3.85498	0.0071953	0.0259253	-4.27536
sp|Q8BG81|PDIP3_MOUSE.LSVRPGIGGVR.+3	Poldip3	Q8BG81	0.681075	17.2193	3.89179	0.00687733	0.0250554	-4.27683
tr|E0CYQ2|E0CYQ2_MOUSE.HVALAVGGR.+2	Nudcd2	E0CYQ2	0.747573	16.1521	3.53418	0.0107615	0.0342856	-4.27696
sp|Q9D6M3|GHC1_MOUSE.GAAVNLTLVTPEK.+2	Slc25a22	Q9D6M3	0.372565	16.385	7.09447	0.000243413	0.00285621	-4.27793
sp|O70435|PSA3_MOUSE.HEIVPK.+2	Psma3	O70435	0.3992	17.2352	6.67564	0.000349405	0.00353615	-4.27804
tr|A2AVJ7|A2AVJ7_MOUSE.AENSQLTER.+2	Rrbp1	A2AVJ7	0.690494	16.3163	3.8194	0.00751797	0.0266535	-4.2783
tr|Q91V55|Q91V55_MOUSE.LTNSMMMHGR.+3	Rps5	Q91V55	-0.36588	16.5328	-7.23671	0.000216119	0.00265281	-4.2785
sp|P13864|DNMT1_MOUSE.SQGFPDSYR.+2	Dnmt1	P13864	-0.301338	17.3446	-8.96862	5.81669e-05	0.00134944	-4.27876
tr|E9QB02|E9QB02_MOUSE.ADKNQVAAEVAK.+3	Mars	E9QB02	0.321403	17.6502	8.36365	8.96119e-05	0.00163415	-4.2796
tr|Q8CFQ9|Q8CFQ9_MOUSE.EFSGNPIK.+2	Fus	Q8CFQ9	-0.805932	17.773	-3.27605	0.0150459	0.0437321	-4.27975
sp|K1C10_HUMAN.TIDDLKNQILNLTTDNANILLQIDNAR.+3	#N/A	sp|K1C10_HUMAN.TIDDLKNQILNLTTDNANILLQIDNAR.+3	0.806851	15.3514	3.25751	0.0154183	0.0446086	-4.27982
sp|Q9CZ44|NSF1C_MOUSE.EFVAVTGTEEDR.+2	Nsfl1c	Q9CZ44	-0.501452	17.0419	-5.25511	0.00138286	0.00850367	-4.28071
sp|Q9CSH3|RRP44_MOUSE.ITLDSSNLQHQK.+3	Dis3	Q9CSH3	0.358464	16.4113	7.36202	0.000194922	0.00252146	-4.28089
sp|P14115|RL27A_MOUSE.LWTLVSEQTR.+2	Rpl27a	P14115	-0.711647	17.2068	-3.70654	0.00865167	0.0293428	-4.28102
sp|Q3THK7|GUAA_MOUSE.DEPDWESLIFLAR.+2	Gmps	Q3THK7	-0.493662	15.1553	-5.29291	0.00131966	0.00822491	-4.28104
sp|Q8BHN3|GANAB_MOUSE.YRVPDVLVADPPTAR.+3	Ganab	Q8BHN3	-0.311498	17.0814	-8.52965	7.93849e-05	0.0015436	-4.28254
sp|Q99KJ8|DCTN2_MOUSE.LLLQLEATK.+2	Dctn2	Q99KJ8	0.438967	17.1869	6.01251	0.000642787	0.00513691	-4.28362
sp|Q6R0H7|GNAS1_MOUSE.VLTSGIFETK.+2	Gnas	Q6R0H7	0.349951	17.7875	7.60346	0.000160397	0.00226316	-4.28464
tr|Q3TUQ5|Q3TUQ5_MOUSE.ALQEQLEK.+2	Pnn	Q3TUQ5	0.427426	17.1268	6.15756	0.000560225	0.00472795	-4.28549
sp|Q8BQ30|PPR18_MOUSE.AGPLEVLER.+2	Ppp1r18	Q8BQ30	0.492541	16.3881	5.30804	0.00129897	0.00813162	-4.28617
tr|Q3UNN4|Q3UNN4_MOUSE.FWESPDTVSQLDSVR.+2	Smarcc1	Q3UNN4	-0.63604	16.0566	-4.10295	0.0051922	0.0206064	-4.28638
sp|O35286|DHX15_MOUSE.SLMSADNVR.+2	Dhx15	O35286	-0.343144	17.5234	-7.76947	0.000140685	0.00211548	-4.28638
sp|P70195|PSB7_MOUSE.LDFLRPFSVPNKK.+3	Psmb7	P70195	0.732078	16.2291	3.57376	0.0102315	0.0330711	-4.2865
sp|Q8JZQ9|EIF3B_MOUSE.VNLFTDFDK.+2	Eif3b	Q8JZQ9	-0.618498	16.677	-4.22417	0.00457208	0.0189113	-4.2872
sp|Q8BFR5|EFTU_MOUSE.AEAGDNLGALVR.+2	Tufm	Q8BFR5	0.659812	17.66	3.97657	0.0062024	0.0234123	-4.28748
tr|K4DI76|K4DI76_MOUSE.LQGVLDSTLNSK.+2	Cadps	K4DI76	-0.406826	16.2911	-6.41989	0.00043952	0.00408103	-4.28756
sp|Q8VDD5|MYH9_MOUSE.VSHLLGINVTDFTR.+3	Myh9	Q8VDD5	-0.293832	18.0347	-9.1109	5.27379e-05	0.0013055	-4.28787
tr|A2A9Q2|A2A9Q2_MOUSE.SDLVSWFK.+2	Nrd1	A2A9Q2	-0.378175	15.9478	-6.88832	0.000290185	0.00315749	-4.28793
sp|Q99KG3|RBM10_MOUSE.KYGGISTASVDFEQPTR.+3	Rbm10	Q99KG3	0.55948	15.6804	4.64864	0.00266125	0.0131035	-4.28823
sp|Q9CU62|SMC1A_MOUSE.AQVQLQLFK.+2	Smc1a	Q9CU62	-0.350325	16.5655	-7.47385	0.00017798	0.00240101	-4.28951
tr|G3UZ34|G3UZ34_MOUSE.SIWAFGPDATGPNILVDDTLPSEVDK.+3	Eftud2	G3UZ34	0.709558	15.6842	3.66422	0.0090346	0.0302353	-4.28952
tr|B7FAU9|B7FAU9_MOUSE.DAGYGGLSLSIEGPSK.+2	Flna	B7FAU9	-0.576734	16.2258	-4.51444	0.00313779	0.0145621	-4.28958
tr|F8WHU5|F8WHU5_MOUSE.VAEAALQIFK.+2	Pds5b	F8WHU5	-0.50255	16.1831	-5.17472	0.00149452	0.00891195	-4.29134
sp|Q61029|LAP2B_MOUSE.ASSNESLVANR.+2	Tmpo	Q61029	0.465173	17.5392	5.63705	0.000938016	0.00661018	-4.29162
sp|Q3THK7|GUAA_MOUSE.THHNDTELIR.+3	Gmps	Q3THK7	0.354112	16.7625	7.36695	0.000194138	0.0025194	-4.29255
sp|P62821|RAB1A_MOUSE.VVDYTTAK.+2	Rab1a	P62821	0.294781	18.4745	9.34423	4.50374e-05	0.00121775	-4.2926
sp|Q8BYK6|YTHD3_MOUSE.GNVGIGGSAVPPPPIK.+2	Ythdf3	Q8BYK6	-0.665318	15.6698	-3.89121	0.00668043	0.0246193	-4.29288
sp|O35654|DPOD2_MOUSE.AHTLLAPPSASNATFAR.+3	Pold2	O35654	0.716548	16.2036	3.62661	0.00956766	0.0315417	-4.29314
sp|Q8BFY9|TNPO1_MOUSE.GDVEEDETIPDSEQDIRPR.+3	Tnpo1	Q8BFY9	-0.754275	16.7931	-3.44238	0.01211	0.0373277	-4.29386
tr|A0A2I3BRL0|A0A2I3BRL0_MOUSE.IDAFHYVQLGTAYR.+3	Nt5dc2	A0A2I3BRL0	0.548342	16.7499	4.73076	0.00247316	0.0125299	-4.29391
sp|P25444|RS2_MOUSE.TYSYLTPDLWK.+2	Rps2	P25444	-0.333252	18.8896	-7.42364	0.000185371	0.0024586	-4.29417
sp|Q9Z1Q9|SYVC_MOUSE.SVTQQPGSEVIAPQK.+2	Vars	Q9Z1Q9	-0.298092	17.1875	-8.84947	6.32067e-05	0.00139231	-4.29527
sp|P57784|RU2A_MOUSE.SLTYLSILR.+2	Snrpa1	P57784	0.270431	18.0175	9.83989	3.25685e-05	0.00102591	-4.29798
tr|Q504N4|Q504N4_MOUSE.VQLEPIPGR.+2	Dguok	Q504N4	0.449255	16.5419	5.75856	0.00082255	0.00602932	-4.298
tr|E9QLZ9|E9QLZ9_MOUSE.NEDAEPITAK.+2	Enah	E9QLZ9	0.379095	16.5532	6.8319	0.000304705	0.00325639	-4.29881
sp|Q8JZQ9|EIF3B_MOUSE.DRPQEADGIDSVIVVDNVPQVGPDR.+3	Eif3b	Q8JZQ9	-0.355161	16.7179	-7.2995	0.000205188	0.00260269	-4.29907
sp|P80314|TCPB_MOUSE.FWQDLMNIAGTTLSSK.+2	Cct2	P80314	0.720504	17.1358	3.58902	0.0100348	0.0326629	-4.29914
sp|Q9ESX5|DKC1_MOUSE.VAQLDTSQWPLLLK.+2	Dkc1	Q9ESX5	0.460608	15.8744	5.58375	0.000979142	0.00681716	-4.3001
sp|Q9R1T2|SAE1_MOUSE.VSQGVEDGPEAKR.+3	Sae1	Q9R1T2	0.424436	16.2714	6.07337	0.000606586	0.00495748	-4.3002
sp|Q8JZQ9|EIF3B_MOUSE.IINDYYPEEDGKTK.+3	Eif3b	Q8JZQ9	0.787866	17.3308	3.28086	0.0149509	0.0435664	-4.3003
sp|Q9DBY8|NVL_MOUSE.STELQISNVK.+2	Nvl	Q9DBY8	0.398104	15.9152	6.45745	0.000424773	0.0040001	-4.30064
sp|Q9Z277|BAZ1B_MOUSE.LSEIPLTLHSVSELVR.+3	Baz1b	Q9Z277	-0.34392	17.4882	-7.63599	0.000156299	0.00223213	-4.30068
sp|Q8C052|MAP1S_MOUSE.SLGIAPLPLQR.+2	Map1s	Q8C052	0.559558	16.388	4.59753	0.00285205	0.0137123	-4.30074
tr|Q08EB6|Q08EB6_MOUSE.AFTDVPSVQIYSSR.+2	Clasp2	Q08EB6	0.557875	16.4323	4.61327	0.00280284	0.0135769	-4.30105
sp|P52795|EFNB1_MOUSE.AAALSLSTLASPK.+2	Efnb1	P52795	0.597984	17.3433	4.32978	0.00408086	0.0174597	-4.30135
sp|P70399|TP53B_MOUSE.SNISSPVTPTAASSSSTTPTR.+2	Trp53bp1	P70399	-0.362439	15.8332	-7.08503	0.000245358	0.00287048	-4.30196
tr|S4R2F3|S4R2F3_MOUSE.AGILPSHFPLPAAIAK.+3	Ank2	S4R2F3	-0.380533	15.6393	-6.72889	0.000333389	0.0034522	-4.30269
tr|S4R2P8|S4R2P8_MOUSE.VLDLSNFEILAK.+2	Birc6	S4R2P8	-0.643023	15.7419	-3.98492	0.00592073	0.0226889	-4.30286
sp|P17742|PPIA_MOUSE.FELFADKVPK.+2	Ppia	P17742	0.749623	15.5524	3.41552	0.0124631	0.0380967	-4.30436
sp|Q60865|CAPR1_MOUSE.LNEQYEHASIHLWDLLEGK.+4	Caprin1	Q60865	-0.68091	15.9161	-3.75185	0.00811188	0.0281166	-4.30644
tr|A0A0R4J259|A0A0R4J259_MOUSE.DSDLSHVQNK.+2	Syncrip	A0A0R4J259	-0.372946	15.8765	-6.85308	0.000299161	0.00321898	-4.30675
sp|P63037|DNJA1_MOUSE.HYNGEAYEDDEHHPR.+4	Dnaja1	P63037	0.752026	16.9703	3.40715	0.0126754	0.0386053	-4.30684
tr|A2AU62|A2AU62_MOUSE.SDVETIFSK.+2	Raly	A2AU62	-0.302177	16.8137	-8.53496	7.90802e-05	0.00154005	-4.30708
sp|Q9JJU8|SH3L1_MOUSE.DIAANEENR.+2	Sh3bgrl	Q9JJU8	0.44787	16.4076	5.7163	0.00085765	0.006207	-4.30719
tr|A0A0G2JGL8|A0A0G2JGL8_MOUSE.DPFSSSLQNR.+2	Dhx30	A0A0G2JGL8	0.426082	16.0736	5.99801	0.000651772	0.00518128	-4.30763
sp|P07356|ANXA2_MOUSE.RAEDGSVIDYELIDQDAR.+3	Anxa2	P07356	0.373685	15.7807	6.80779	0.000311159	0.00330296	-4.30998
sp|P97310|MCM2_MOUSE.TSIHEAMEQQSISISK.+3	Mcm2	P97310	-0.404039	16.1162	-6.31507	0.000483834	0.00434263	-4.31038
sp|Q9D819|IPYR_MOUSE.GYIWNYGAIPQTWEDPGHSDK.+3	Ppa1	Q9D819	-0.653017	15.3138	-3.88777	0.00659674	0.0244037	-4.31056
tr|Q3UHH4|Q3UHH4_MOUSE.EGDFTLSLR.+2	Trim2	Q3UHH4	0.544613	15.9482	4.66538	0.00261127	0.012956	-4.31091
tr|A0A0R4J078|A0A0R4J078_MOUSE.ATSTEPSNSASSSK.+2	Ubxn4	A0A0R4J078	-0.790384	14.6384	-3.21788	0.0159385	0.0456625	-4.31129
tr|Q5F258|Q5F258_MOUSE.LQAENLQLR.+2	Git1	Q5F258	0.610722	16.0836	4.16243	0.00481188	0.0196213	-4.3116
tr|A0A0R4J0Z1|A0A0R4J0Z1_MOUSE.VEGFPTIYFAPSGDK.+2	Pdia4	A0A0R4J0Z1	-0.711866	16.2149	-3.57711	0.0101879	0.0329789	-4.31223
sp|Q8K4Z5|SF3A1_MOUSE.EDPTPSKPVVGIIYPPPEVR.+3	Sf3a1	Q8K4Z5	-0.764004	16.1827	-3.33175	0.0139846	0.0415019	-4.31229
sp|Q91YR1|TWF1_MOUSE.INEVQTDVSVDTK.+2	Twf1	Q91YR1	0.536195	16.0827	4.738	0.00240792	0.0122762	-4.31234
sp|Q9ES28|ARHG7_MOUSE.LDKYPTLLK.+3	Arhgef7	Q9ES28	0.516917	16.7224	4.92091	0.00197763	0.0107955	-4.31257
sp|P70399|TP53B_MOUSE.DEPVRPDQETQQPQVQEK.+3	Trp53bp1	P70399	-0.345545	16.3393	-7.36451	0.000194525	0.00252033	-4.31261
tr|H9KV00|H9KV00_MOUSE.TTLVELPIAK.+2	Son	H9KV00	-0.307284	17.1739	-8.40404	8.69918e-05	0.00161636	-4.31293
sp|Q6PB44|PTN23_MOUSE.GAPLVKPLPVNPTDPAVTGPDIFAK.+3	Ptpn23	Q6PB44	0.432627	16.8471	5.89064	0.000722853	0.00552667	-4.31313
sp|P08113|ENPL_MOUSE.TDDEVVQREEEAIQLDGLNASQIR.+3	Hsp90b1	P08113	-0.406778	18.0427	-6.31638	0.000484238	0.00434263	-4.31336
sp|Q9Z103|ADNP_MOUSE.SYEALVQHVIEDHER.+3	Adnp	Q9Z103	-0.409951	16.2155	-6.20639	0.000535176	0.00459661	-4.31396
sp|Q9ERD7|TBB3_MOUSE.ISVYYNEASSHKYVPR.+4	Tubb3	Q9ERD7	0.795928	16.0073	3.18894	0.0168842	0.0477105	-4.3142
sp|Q9R1P4|PSA1_MOUSE.THAVLVALKR.+3	Psma1	Q9R1P4	0.418105	17.405	6.12891	0.000575536	0.00481844	-4.31543
sp|Q99M71|EPDR1_MOUSE.ALVSYDGLNQR.+2	Epdr1	Q99M71	-0.366282	16.1141	-6.9308	0.00027977	0.00310087	-4.31598
sp|P80318|TCPG_MOUSE.ISTPVDVNNR.+2	Cct3	P80318	-0.760924	18.3345	-3.34569	0.0137319	0.0410588	-4.3167
sp|Q8BHN3|GANAB_MOUSE.LSFQHDPETSVLILR.+3	Ganab	Q8BHN3	-0.408557	16.7939	-6.20925	0.000533749	0.00459374	-4.31713
sp|P62270|RS18_MOUSE.YSQVLANGLDNKLR.+3	Rps18	P62270	0.444863	15.4363	5.67345	0.000894961	0.00638896	-4.31732
sp|O88271|CFDP1_MOUSE.EKPQALVTSPATPLPAGSGIK.+3	Cfdp1	O88271	0.570872	16.8459	4.43391	0.00355493	0.0158958	-4.31747
sp|Q62261|SPTB2_MOUSE.VQAVVAVAR.+2	Sptbn1	Q62261	-0.43728	18.5585	-5.93775	0.000752963	0.00567763	-4.31921
tr|Q6ZWZ7|Q6ZWZ7_MOUSE.GLDVDSLVIEHIQVNK.+3	Rpl17	Q6ZWZ7	0.3935	18.8651	6.24976	0.000520266	0.00452718	-4.31968
tr|Z4YJW0|Z4YJW0_MOUSE.EENLIPYSPDVQVHAER.+3	Emc1	Z4YJW0	0.327408	16.1253	7.73164	0.000144922	0.00215079	-4.3201
sp|Q8BWF0|SSDH_MOUSE.ISFTGSTATGK.+2	Aldh5a1	Q8BWF0	0.423391	17.0133	5.9804	0.000662871	0.00523719	-4.32046
sp|Q8C0E2|VP26B_MOUSE.GNHHEFVSLVK.+3	Vps26b	Q8C0E2	0.496615	16.0388	5.06783	0.00167522	0.00963828	-4.32087
tr|E9QAS5|E9QAS5_MOUSE.IGVMSLIR.+2	Chd4	E9QAS5	-0.459908	16.9575	-5.49135	0.00107527	0.00721942	-4.32109
sp|Q9DCL9|PUR6_MOUSE.EIVLADVIDNDSWR.+2	Paics	Q9DCL9	-0.40772	17.3333	-6.25227	0.000512786	0.00448377	-4.32124
sp|Q01853|TERA_MOUSE.KNVFIIGATNRPDIIDPAILRPGR.+4	Vcp	Q01853	-0.761907	15.3705	-3.29423	0.0146003	0.0428521	-4.32258
sp|Q91VC3|IF4A3_MOUSE.FMTDPIR.+2	Eif4a3	Q91VC3	0.422932	17.6532	5.9985	0.000652309	0.00518228	-4.3241
sp|Q6Y7W8|GGYF2_MOUSE.ALSSGGSITSPPLSPALPK.+2	Gigyf2	Q6Y7W8	-0.405261	15.6217	-6.17405	0.000551623	0.00469057	-4.32424
tr|A3KGU9|A3KGU9_MOUSE.LQVASDENYKDPTNLQGK.+3	Sptan1	A3KGU9	-0.30759	16.8079	-8.2196	9.97141e-05	0.00175966	-4.32497
tr|A2A841|A2A841_MOUSE.PTSAPAIAQSQVTEGPGAPIKK.+3	Epb41	A2A841	-0.608401	14.7191	-4.12861	0.00489534	0.0198651	-4.32497
sp|Q78IK4|MIC27_MOUSE.MGVITASGLAGLLSAR.+2	Apool	Q78IK4	-0.424906	15.9914	-5.89494	0.000719842	0.00551368	-4.32513
tr|E9Q9B7|E9Q9B7_MOUSE.NIEVVELLLDK.+2	Kidins220	E9Q9B7	0.448286	15.631	5.5758	0.000987019	0.00684449	-4.32539
tr|B1AU75|B1AU75_MOUSE.SLTKPETDKEQESEVEK.+4	Nasp	B1AU75	-0.279358	18.1098	-9.24121	4.82672e-05	0.00126662	-4.32593
sp|Q9R0M6|RAB9A_MOUSE.IILLGDGGVGK.+2	Rab9	Q9R0M6	0.396683	16.7423	6.32624	0.000478878	0.0043212	-4.32773
sp|P62996|TRA2B_MOUSE.GYDDRDYYSR.+2	Tra2b	P62996	-0.546457	14.6917	-4.58547	0.00285969	0.0137265	-4.3278
sp|Q78PY7|SND1_MOUSE.SAYYKPLLSAEEAAK.+3	Snd1	Q78PY7	-0.286306	17.7383	-8.95279	5.88095e-05	0.00134944	-4.32795
sp|Q60749|KHDR1_MOUSE.DPSGAHPSVR.+2	Khdrbs1	Q60749	0.368463	15.7152	6.77206	0.000321011	0.00337342	-4.32797
tr|Q921K2|Q921K2_MOUSE.KFYPLEIDYGQDEEAVK.+3	Parp1	Q921K2	-0.554742	16.3235	-4.49842	0.00319116	0.0147554	-4.32847
sp|O55234|PSB5_MOUSE.GPGLYYVDSEGNR.+2	Psmb5	O55234	0.331717	17.5109	7.69221	0.000149494	0.00220049	-4.32853
tr|A0A3B2WCR6|A0A3B2WCR6_MOUSE.WMEEQAQSLIDK.+2	Snrpc	A0A3B2WCR6	0.663498	21.2664	3.32236	0.0141577	0.0418554	-4.32856
sp|Q8BG81|PDIP3_MOUSE.VGIQHSLVNQPAR.+3	Poldip3	Q8BG81	0.454217	17.2081	5.53721	0.00102749	0.00703223	-4.32881
sp|P28738|KIF5C_MOUSE.LHDPQLMGIIPR.+3	Kif5c	P28738	-0.496307	16.7281	-5.03698	0.00173383	0.00981857	-4.32926
sp|O35129|PHB2_MOUSE.LLLGAGAVAYGVR.+2	Phb2	O35129	0.25766	18.7691	9.77038	3.40531e-05	0.00104143	-4.32929
tr|Q6P1J1|Q6P1J1_MOUSE.AWNTEDDLPVYLAR.+2	Crmp1	Q6P1J1	0.357527	16.9782	7.03092	0.000256852	0.0029448	-4.32932
sp|P17426|AP2A1_MOUSE.FINLFPETK.+2	Ap2a1	P17426	0.401891	17.4782	6.29607	0.000492394	0.00435992	-4.32944
sp|Q9R1P4|PSA1_MOUSE.IHQIEYAMEAVK.+3	Psma1	Q9R1P4	-0.269949	18.3965	-9.78429	3.37499e-05	0.00103719	-4.32945
sp|Q8BWZ3|NAA25_MOUSE.HIQHDTIGYLLTR.+3	Naa25	Q8BWZ3	0.437518	15.6277	5.68243	0.000886994	0.00636184	-4.33035
tr|E9Q9E1|E9Q9E1_MOUSE.GLPLVDDGGWNTVPISK.+2	Eif4g1	E9Q9E1	0.365431	16.3013	6.82556	0.000306388	0.00326331	-4.33139
sp|Q9DC16|ERGI1_MOUSE.LSFGDTLQVQNVHGAFNALGGADR.+3	Ergic1	Q9DC16	0.464371	16.396	5.36721	0.00122152	0.00784061	-4.33176
sp|Q8JZN5|ACAD9_MOUSE.ELFLGNIEQK.+2	Acad9	Q8JZN5	0.724619	16.3092	3.43625	0.0122064	0.0375123	-4.33242
sp|Q8R5H6|WASF1_MOUSE.TPVFVSPTPPPPPPPLPSALSTSSLR.+3	Wasf1	Q8R5H6	-0.495038	16.426	-5.03146	0.00174217	0.0098478	-4.33248
sp|P11499|HS90B_MOUSE.HSQFIGYPITLYLEKER.+3	Hsp90ab1	P11499	0.759195	17.1835	3.28543	0.0148611	0.0433952	-4.33284
sp|Q76MZ3|2AAA_MOUSE.LAGGDWFTSR.+2	Ppp2r1a	Q76MZ3	-0.751948	17.898	-3.31939	0.0142129	0.0419691	-4.33296
sp|Q99MR6|SRRT_MOUSE.TQLWASEPGTPPVPTSLPSQNPILK.+3	Srrt	Q99MR6	-0.572478	15.5975	-4.32459	0.00387242	0.0168657	-4.33415
sp|Q6P5E4|UGGG1_MOUSE.VDALLSAQPK.+2	Uggt1	Q6P5E4	0.525298	18.1727	4.76803	0.00249066	0.0125927	-4.33485
tr|D3Z383|D3Z383_MOUSE.INLLSHDYGDIVAQELLYR.+3	Mest	D3Z383	-0.586486	16.9586	-4.2314	0.00455942	0.0188727	-4.33591
sp|Q7TN29|SMAP2_MOUSE.RPQIDPAVEGFIR.+3	Smap2	Q7TN29	0.495934	16.487	5.00336	0.00179629	0.0100458	-4.33634
sp|P46638|RB11B_MOUSE.NEFNLESK.+2	Rab11b	P46638	0.28552	18.1072	8.9164	6.03173e-05	0.00136642	-4.33717
sp|P07901|HS90A_MOUSE.LGIHEDSQNRK.+3	Hsp90aa1	P07901	0.329114	16.6379	7.56306	0.000165657	0.00231662	-4.33781
tr|A0A0U1RPL0|A0A0U1RPL0_MOUSE.ASEPAGGPR.+2	Atxn2l	A0A0U1RPL0	0.325569	16.2697	7.62404	0.000157791	0.0022399	-4.33802
tr|A0A0G2JGQ6|A0A0G2JGQ6_MOUSE.DIKPENLLVYEHQDGSK.+3	Dclk1	A0A0G2JGQ6	0.380173	16.4779	6.53409	0.000396383	0.00382715	-4.33803
sp|A6H5Z3|EXC6B_MOUSE.NIGLTELVQIIINTTHLEK.+3	Exoc6b	A6H5Z3	0.581225	13.6631	4.22608	0.00435352	0.0182909	-4.33837
sp|O55143|AT2A2_MOUSE.MNVFDTELK.+2	Atp2a2	O55143	-0.355514	17.1439	-7.0256	0.000258016	0.0029551	-4.33851
sp|Q6P5B0|RRP12_MOUSE.LGFFTTYFLPLATTLK.+2	Rrp12	Q6P5B0	0.592465	14.699	4.17657	0.00461998	0.0190483	-4.33886
sp|Q569Z5|DDX46_MOUSE.ALELSGTAVPPDLEK.+2	Ddx46	Q569Z5	0.451799	16.4768	5.47236	0.00109631	0.00731907	-4.34046
sp|ALBU_HUMAN.RHPYFYAPELLFFAK.+3	#N/A	sp|ALBU_HUMAN.RHPYFYAPELLFFAK.+3	0.600234	15.1941	4.09114	0.00512312	0.0204078	-4.34097
sp|Q91ZW3|SMCA5_MOUSE.DFNQFIK.+2	Smarca5	Q91ZW3	-0.354765	17.0542	-7	0.000263695	0.0029987	-4.34186
sp|Q9CZ44|NSF1C_MOUSE.HSGQDVHVVLK.+3	Nsfl1c	Q9CZ44	0.292451	17.0708	8.53689	7.89699e-05	0.00154005	-4.34203
sp|Q99020|ROAA_MOUSE.GFVFITFK.+2	Hnrnpab	Q99020	-0.52065	17.944	-4.76099	0.00250995	0.0126502	-4.34299
tr|Q542V3|Q542V3_MOUSE.LDGTEVNGR.+2	Srsf4	Q542V3	-0.413103	16.9363	-5.96935	0.000669942	0.00527622	-4.34435
tr|E9QKZ2|E9QKZ2_MOUSE.TSEFTAAFVGR.+2	Ipo9	E9QKZ2	-0.305879	17.4375	-8.22712	9.91556e-05	0.00175472	-4.34441
sp|Q8CGC7|SYEP_MOUSE.SQGSGLSSGGAGEGQGPK.+2	Eprs	Q8CGC7	-0.523332	16.2668	-4.67982	0.00257168	0.0128228	-4.34681
sp|E9Q7G0|NUMA1_MOUSE.IDHLALLNEK.+3	Numa1	E9Q7G0	0.388811	17.5798	6.38409	0.000454118	0.00418879	-4.34727
sp|Q921F4|HNRLL_MOUSE.TDAVEALTALNHYQIR.+3	Hnrnpll	Q921F4	-0.66481	16.9489	-3.68972	0.00883607	0.0297925	-4.34762
sp|Q8K2C9|HACD3_MOUSE.RPLFLAPDFDR.+3	Hacd3	Q8K2C9	-0.3584	17.8128	-6.92455	0.000281275	0.0031061	-4.3482
tr|E9QP46|E9QP46_MOUSE.LTQLELINK.+2	Syne2	E9QP46	-0.482726	16.3333	-5.05931	0.00169064	0.00970023	-4.34886
sp|P61358|RL27_MOUSE.TVVNKDVFRDPALK.+3	Rpl27	P61358	0.753018	15.3781	3.23958	0.0156976	0.0451787	-4.34933
sp|P52760|RIDA_MOUSE.AAYQVAALPR.+2	Rida	P52760	0.652241	15.3838	3.73584	0.00802567	0.027948	-4.34943
sp|Q91VC3|IF4A3_MOUSE.GRDVIAQSQSGTGK.+3	Eif4a3	Q91VC3	0.341922	17.294	7.26482	0.000211145	0.00263312	-4.34956
sp|Q02248|CTNB1_MOUSE.AAVSHWQQQSYLDSGIHSGATTTAPSLSGK.+4	Ctnnb1	Q02248	-0.695439	15.9265	-3.51007	0.0110991	0.0350554	-4.34957
sp|P19253|RL13A_MOUSE.GQAALER.+2	Rpl13a	P19253	-0.404344	19.2484	-5.3546	0.00123916	0.0079	-4.34961
sp|P14206|RSSA_MOUSE.FTPGTFTNQIQAAFREPR.+3	Rpsa	P14206	0.450651	18.2813	5.49101	0.00115286	0.00756576	-4.34964
sp|P80313|TCPH_MOUSE.SLHDAIMIVR.+2	Cct7	P80313	-0.464456	16.0869	-5.25589	0.00137183	0.00844821	-4.35016
tr|B2M1R7|B2M1R7_MOUSE.GVTIPYRPKPSSSPVIFAGGQDR.+4	Pcbp2	B2M1R7	0.581052	17.3166	4.22467	0.00461321	0.0190266	-4.35081
sp|E9Q7G0|NUMA1_MOUSE.GKQEAQLLAER.+3	Numa1	E9Q7G0	0.373145	17.7594	6.62155	0.000366571	0.0036481	-4.35099
sp|Q8BH59|CMC1_MOUSE.YGQVTPLEIDILYQLADLYNASGR.+3	Slc25a12	Q8BH59	-0.635927	14.6705	-3.83653	0.00701739	0.0254407	-4.35106
sp|O35286|DHX15_MOUSE.VESLLVTAISK.+2	Dhx15	O35286	-0.423477	16.7741	-5.76468	0.000817601	0.00600687	-4.35211
tr|B7ZWL1|B7ZWL1_MOUSE.LAEVGQYEQVK.+2	Cnot1	B7ZWL1	-0.334877	16.6399	-7.31087	0.000203276	0.00258676	-4.35271
sp|Q62093|SRSF2_MOUSE.YGGGGYGR.+2	Srsf2	Q62093	0.256999	18.4413	10.1439	2.68865e-05	0.000969597	-4.35292
sp|P25206|MCM3_MOUSE.IIKPTLTQESAAYIAEEYSR.+3	Mcm3	P25206	-0.275499	17.5877	-9.09982	5.31393e-05	0.00130772	-4.35297
sp|Q01853|TERA_MOUSE.KQLAQIK.+2	Vcp	Q01853	0.424981	16.3706	5.7293	0.000846675	0.00615231	-4.35325
sp|Q8BNY6|NCS1_MOUSE.LYDLDNDGYITR.+2	Ncs1	Q8BNY6	0.33748	16.2137	7.237	0.000216066	0.00265281	-4.35409
sp|P07742|RIR1_MOUSE.HPDYAILAAR.+2	Rrm1	P07742	-0.324633	16.9883	-7.55306	0.000166989	0.00232547	-4.35418
sp|Q60749|KHDR1_MOUSE.ILGPQGNTIKR.+3	Khdrbs1	Q60749	0.495584	17.6792	4.9336	0.00205159	0.0110779	-4.35436
tr|A0A1L1STE4|A0A1L1STE4_MOUSE.HSSVYPTQEELEAVQNMVSHTER.+4	Ilf3	A0A1L1STE4	-0.453736	15.9457	-5.33953	0.00125709	0.00796755	-4.35542
tr|B7FAU9|B7FAU9_MOUSE.IANLQTDLSDGLR.+2	Flna	B7FAU9	-0.298824	17.7397	-8.29987	9.39334e-05	0.00168359	-4.35559
tr|Q6ZWZ7|Q6ZWZ7_MOUSE.YLKDVTLKK.+3	Rpl17	Q6ZWZ7	0.520797	16.3639	4.6565	0.00264039	0.0130397	-4.35565
sp|Q6P5H2|NEST_MOUSE.FQLAVEALEQEK.+2	Nes	Q6P5H2	-0.401731	17.5119	-6.11665	0.000582233	0.00483712	-4.35591
sp|P28667|MRP_MOUSE.GEGESPPVNGTDEAAGATGDAIEPAPPSQEAEAK.+3	Marcksl1	P28667	0.407835	18.506	6.11019	0.000624488	0.00505366	-4.35635
tr|Q3UZG4|Q3UZG4_MOUSE.TVVSGLVNHVPLEQMQNR.+3	Aimp1	Q3UZG4	-0.425956	16.903	-5.70797	0.000864766	0.00623701	-4.35693
sp|P46061|RAGP1_MOUSE.GGVAMAETLK.+2	Rangap1	P46061	-0.430782	17.3613	-5.68022	0.00088895	0.00637131	-4.35707
sp|Q99LG2|TNPO2_MOUSE.AHYQSFPPPVADFIK.+3	Tnpo2	Q99LG2	0.693384	15.2601	3.48299	0.0112117	0.035361	-4.35717
sp|O70591|PFD2_MOUSE.LMGEDEKPAAK.+3	Pfdn2	O70591	0.658681	16.2835	3.67791	0.00896825	0.0300772	-4.35795
sp|Q99020|ROAA_MOUSE.IFVGGLNPEATEEKIR.+3	Hnrnpab	Q99020	0.401458	19.5527	5.02796	0.00174877	0.00985886	-4.35868
sp|Q9JKC6|CEND_MOUSE.ADPVLLNNHSNLKPAPTVPAAPSSPDATSEPK.+4	Cend1	Q9JKC6	0.396424	16.0862	6.09876	0.000592162	0.00490103	-4.35991
tr|Q3UH59|Q3UH59_MOUSE.SDLLLEGFNNYR.+2	Myh10	Q3UH59	-0.256908	18.8883	-8.75873	6.73798e-05	0.0014341	-4.36112
tr|B1AU75|B1AU75_MOUSE.LLAETHYQLGLAYGYNSQYDEAVAQFGK.+3	Nasp	B1AU75	0.48259	16.1706	5.00021	0.00180209	0.0100738	-4.36123
sp|Q9JKF1|IQGA1_MOUSE.IIGNLLYYR.+2	Iqgap1	Q9JKF1	-0.376412	16.8974	-6.43574	0.000433228	0.00405139	-4.36179
sp|Q6P4T2|U520_MOUSE.HLILPEKYPPPTELLDLQPLPVSALR.+4	Snrnp200	Q6P4T2	-0.673344	16.5331	-3.58285	0.0101138	0.0328269	-4.36244
sp|O35963|RB33B_MOUSE.IIVIGDSNVGK.+2	Rab33b	O35963	0.334312	16.6085	7.24257	0.000215071	0.00265156	-4.36246
tr|A2ACV6|A2ACV6_MOUSE.YGIVQEFFR.+2	Soga1	A2ACV6	-0.513263	16.0489	-4.6851	0.00255374	0.0127839	-4.36292
sp|Q9QZ88|VPS29_MOUSE.LVLVLGDLHIPHR.+3	Vps29	Q9QZ88	-0.505503	15.6404	-4.7469	0.00238235	0.0121874	-4.36323
tr|B7FAU9|B7FAU9_MOUSE.FNEEHIPDSPFVVPVASPSGDAR.+3	Flna	B7FAU9	-0.274026	18.1098	-9.0401	5.53638e-05	0.00133735	-4.36395
sp|Q8BH58|TIPRL_MOUSE.EVIKPYDWTYTTDYK.+3	Tiprl	Q8BH58	-0.516603	15.7435	-4.63413	0.00270545	0.0132641	-4.36583
tr|G3UZ34|G3UZ34_MOUSE.LGEFFQTK.+2	Eftud2	G3UZ34	-0.331223	17.1422	-7.32605	0.000200756	0.00256284	-4.36642
tr|E9QNN1|E9QNN1_MOUSE.ELDALDANDELTPLGR.+2	Dhx9	E9QNN1	-0.255731	18.7915	-9.30706	4.61732e-05	0.00123685	-4.36694
sp|P08228|SODC_MOUSE.TMVVHEKQDDLGK.+3	Sod1	P08228	0.491513	15.3099	4.85928	0.00210252	0.0112865	-4.36716
sp|Q9CZH3|PSMG3_MOUSE.NLVAFVSQEAGNR.+2	Psmg3	Q9CZH3	0.561969	16.029	4.25362	0.00424216	0.0179306	-4.36791
sp|Q61881|MCM7_MOUSE.SDDDVSGAGELSSEELK.+2	Mcm7	Q61881	-0.347925	17.0742	-6.93531	0.000278689	0.00309928	-4.36856
sp|Q62348|TSN_MOUSE.LSVNSVTAGDYSR.+2	Tsn	Q62348	0.396038	16.9488	6.06332	0.000612402	0.00499112	-4.36902
sp|P45591|COF2_MOUSE.HEWQVNGLDDIKDR.+3	Cfl2	P45591	-0.640285	16.2599	-3.73057	0.00837641	0.0286801	-4.36952
sp|E9Q6J5|BD1L1_MOUSE.GLAVTSISER.+2	Bod1l	E9Q6J5	-0.518471	17.1586	-4.62302	0.00283503	0.0136549	-4.36983
sp|Q9CZC8|SCRN1_MOUSE.AVIESDEEQGR.+2	Scrn1	Q9CZC8	0.573367	18.0017	4.191	0.00479967	0.0195905	-4.37003
sp|Q9CU62|SMC1A_MOUSE.SGVISGGASDLK.+2	Smc1a	Q9CU62	-0.581456	18.6941	-4.15191	0.00502674	0.0201646	-4.37021
sp|Q9DBG3|AP2B1_MOUSE.LLSTDPVTAK.+2	Ap2b1	Q9DBG3	-0.262556	18.3581	-9.56361	3.89468e-05	0.00110922	-4.37102
[truncated: 2,520 more rows]
