# Supplementary material for: Elp2 mutations perturb the epitranscriptome and lead to a complex neurodevelopmental phenotype
Source: Nat Commun. 2021 May 11;12:2678. doi: 10.1038/s41467-021-22888-5 (PMC8113450; doi:10.1038/s41467-021-22888-5)
Supplement: Supplementary file 7 — Source Data [file 41467_2021_22888_MOESM7_ESM.xlsx]

## Sheet: Figure 2b
Figure 2
b
Elution volume (ml)	hElp2WT	hElp2L98F	hElp2H206R	hElp2T405I	hElp2R462W	hElp2R462Q
10.001	0.0011936	0.0165409	0.192809	0.485576	0.2869	0.381022
10.002	0.00118939	0.0165186	0.192608	0.485175	0.286683	0.380682
10.0031	0.00118972	0.0164946	0.192404	0.484773	0.286469	0.380338
10.0041	0.0011925	0.0164693	0.192201	0.484375	0.286248	0.379995
10.0051	0.00119906	0.0164437	0.192006	0.484003	0.286013	0.379668
10.0062	0.00121462	0.0164194	0.191832	0.483671	0.285769	0.379377
10.0072	0.00123855	0.0163977	0.191668	0.483359	0.285521	0.379102
10.0082	0.00126527	0.016377	0.191501	0.483051	0.285292	0.378822
10.0092	0.00129127	0.0163567	0.191323	0.48272	0.285086	0.378528
10.0103	0.00131026	0.0163356	0.191137	0.482389	0.284894	0.378231
10.0113	0.00131827	0.0163129	0.19095	0.482058	0.284708	0.377934
10.0123	0.00132214	0.0162887	0.190763	0.481732	0.284513	0.377641
10.0134	0.00133116	0.0162645	0.190584	0.481426	0.284303	0.377363
10.0144	0.00134892	0.0162402	0.190412	0.481144	0.284081	0.377103
10.0154	0.00137127	0.016217	0.19024	0.480853	0.283858	0.376842
10.0165	0.00139417	0.0161958	0.190061	0.480539	0.28364	0.376559
10.0175	0.00141684	0.0161748	0.189868	0.480204	0.283433	0.376233
10.0185	0.00143786	0.0161528	0.189669	0.479846	0.283237	0.375907
10.0196	0.00145635	0.0161288	0.189472	0.479487	0.283039	0.375582
10.0206	0.00147302	0.016104	0.18928	0.479136	0.282834	0.375256
10.0216	0.00148843	0.0160791	0.1891	0.478797	0.282615	0.374952
10.0227	0.00150375	0.0160545	0.188926	0.478465	0.28239	0.374632
10.0237	0.00151992	0.0160309	0.188752	0.478116	0.282166	0.374309
10.0247	0.00153598	0.0160087	0.188565	0.477721	0.281956	0.373938
10.0258	0.00155261	0.0159869	0.18836	0.477324	0.281774	0.373564
10.0268	0.00157193	0.0159646	0.188156	0.476924	0.281617	0.37319
10.0278	0.0015932	0.0159411	0.187951	0.476527	0.281442	0.372817
10.0288	0.00161242	0.0159164	0.187747	0.476174	0.281249	0.372451
10.0299	0.00162239	0.0158913	0.187564	0.475857	0.28103	0.372128
10.0309	0.001624	0.0158641	0.187383	0.475533	0.280807	0.37181
10.0319	0.00162357	0.0158365	0.187201	0.475189	0.280584	0.371482
10.033	0.00162315	0.0158112	0.187007	0.474831	0.280361	0.371164
10.034	0.00161913	0.0157867	0.186804	0.47447	0.280146	0.370848
10.035	0.0016066	0.0157619	0.1866	0.474111	0.279941	0.370532
10.0361	0.00159012	0.0157352	0.186395	0.473762	0.279737	0.370226
10.0371	0.00157617	0.0157075	0.186195	0.473443	0.279521	0.369958
10.0381	0.00156626	0.0156796	0.186017	0.473139	0.279292	0.369725
10.0392	0.0015582	0.0156542	0.185848	0.472819	0.27906	0.369488
10.0402	0.0015499	0.0156294	0.185676	0.472463	0.27882	0.369229
10.0412	0.00154262	0.0156063	0.185499	0.472104	0.278576	0.368926
10.0423	0.00153817	0.0155838	0.18533	0.471764	0.278349	0.368594
10.0433	0.0015364	0.0155608	0.185168	0.471454	0.278141	0.368256
10.0443	0.00153388	0.015536	0.184995	0.47115	0.277934	0.36792
10.0454	0.00152599	0.0155105	0.184811	0.47085	0.277715	0.367605
10.0464	0.00151328	0.0154849	0.184632	0.470547	0.277477	0.367308
10.0474	0.00149881	0.0154597	0.184457	0.470227	0.277239	0.367013
10.0485	0.00148397	0.0154355	0.184278	0.469889	0.277002	0.366707
10.0495	0.00147559	0.0154127	0.184083	0.469525	0.27677	0.366381
10.0505	0.00147889	0.0153903	0.183879	0.469151	0.276551	0.366047
10.0515	0.0014881	0.015367	0.183673	0.468775	0.276358	0.365714
10.0526	0.00149953	0.0153423	0.183469	0.468413	0.276161	0.365395
10.0536	0.00151369	0.0153168	0.18327	0.468075	0.275952	0.365092
10.0546	0.00152968	0.0152915	0.1831	0.467745	0.275726	0.364786
10.0557	0.00154596	0.0152662	0.182935	0.467385	0.2755	0.364478
10.0567	0.00155873	0.0152422	0.182764	0.467002	0.275273	0.364156
10.0577	0.00156197	0.0152201	0.18257	0.466616	0.275049	0.363812
10.0588	0.00155722	0.0151985	0.182377	0.46623	0.274838	0.363469
10.0598	0.00154804	0.0151762	0.182184	0.465858	0.274642	0.363125
10.0608	0.00152935	0.0151502	0.181994	0.465519	0.274448	0.362788
10.0619	0.0015012	0.0151236	0.181812	0.465202	0.274245	0.362464
10.0629	0.00146998	0.015097	0.181643	0.464879	0.274026	0.362142
10.0639	0.00143882	0.0150709	0.181473	0.464534	0.273804	0.361816
10.065	0.0014021	0.0150464	0.181294	0.464171	0.273581	0.361492
10.066	0.00135666	0.0150233	0.181107	0.463809	0.273358	0.361155
10.067	0.00130692	0.0150002	0.180918	0.463447	0.273153	0.360816
10.0681	0.00126274	0.0149758	0.18073	0.463098	0.272964	0.360486
10.0691	0.00122903	0.0149497	0.180543	0.462773	0.272775	0.360179
10.0701	0.0012012	0.014923	0.180367	0.46246	0.272578	0.359907
10.0711	0.00117398	0.0148974	0.180202	0.462131	0.272366	0.359633
10.0722	0.00114761	0.0148738	0.180037	0.461774	0.27214	0.359344
10.0732	0.00112457	0.0148518	0.179863	0.46141	0.271905	0.358997
10.0742	0.00110363	0.0148312	0.179682	0.461046	0.271675	0.35865
10.0753	0.00108212	0.0148104	0.1795	0.460685	0.27146	0.358304
10.0763	0.00105287	0.014788	0.179318	0.460343	0.271253	0.357971
10.0773	0.00100325	0.0147641	0.179143	0.460043	0.271051	0.357673
10.0784	0.000941954	0.0147398	0.17898	0.45974	0.270857	0.357375
10.0794	0.000880463	0.0147157	0.178828	0.459418	0.270656	0.357075
10.0804	0.000820907	0.0146933	0.178669	0.459068	0.270444	0.356761
10.0815	0.000770698	0.0146748	0.178495	0.458696	0.270215	0.356432
10.0825	0.000728956	0.0146556	0.178313	0.458322	0.269981	0.356102
10.0835	0.000691501	0.0146351	0.178132	0.457953	0.269779	0.355775
10.0846	0.000666175	0.0146128	0.177951	0.457604	0.269587	0.35546
10.0856	0.000655967	0.0145888	0.177775	0.457269	0.269393	0.355135
10.0866	0.000651306	0.0145642	0.17761	0.456927	0.269194	0.354806
10.0877	0.000645919	0.0145393	0.177452	0.45655	0.268982	0.354464
10.0887	0.000638308	0.0145149	0.177288	0.456151	0.268764	0.354099
10.0897	0.000627007	0.0144918	0.177114	0.455753	0.268544	0.353736
10.0908	0.000613619	0.0144699	0.176932	0.455355	0.268331	0.353397
10.0918	0.000598128	0.0144481	0.176749	0.454995	0.268132	0.353074
10.0928	0.00057784	0.014427	0.176567	0.454685	0.26794	0.352736
10.0938	0.000554691	0.0144055	0.176396	0.454374	0.26775	0.35241
10.0949	0.000531123	0.0143831	0.176245	0.454059	0.267548	0.352098
10.0959	0.000509525	0.0143608	0.176108	0.45374	0.26733	0.351803
10.0969	0.00049342	0.0143389	0.17597	0.453449	0.267105	0.351491
10.098	0.000482194	0.0143184	0.175802	0.453139	0.266881	0.351152
10.099	0.000473399	0.0142992	0.175614	0.4528	0.266666	0.350811
10.1	0.000467968	0.0142798	0.175423	0.452467	0.266468	0.350468
10.1011	0.00046721	0.0142593	0.175231	0.452145	0.266278	0.350135
10.1021	0.000468003	0.0142374	0.175046	0.451826	0.266089	0.349821
10.1031	0.000468906	0.0142148	0.174875	0.451497	0.265894	0.349515
10.1042	0.000468264	0.0141924	0.174709	0.451133	0.265682	0.349202
10.1052	0.00046447	0.0141708	0.174538	0.450754	0.265462	0.348868
10.1062	0.000459141	0.0141507	0.174352	0.450377	0.265241	0.348517
10.1073	0.000454821	0.0141315	0.174158	0.450006	0.265031	0.348166
10.1083	0.000453105	0.0141125	0.173964	0.449678	0.264838	0.347817
10.1093	0.00045316	0.0140926	0.173771	0.449361	0.264651	0.347484
10.1104	0.000453823	0.0140713	0.173589	0.449045	0.264464	0.347174
10.1114	0.000456821	0.0140494	0.173429	0.448717	0.264269	0.346863
10.1124	0.000468663	0.0140273	0.173268	0.44837	0.26406	0.346548
10.1134	0.000490137	0.0140058	0.173103	0.448015	0.263843	0.34622
10.1145	0.000515213	0.013984	0.172927	0.447662	0.263626	0.345882
10.1155	0.000543516	0.0139619	0.172751	0.447323	0.263402	0.345547
10.1165	0.000576414	0.0139399	0.172577	0.44701	0.263188	0.345219
10.1176	0.00061192	0.0139171	0.172405	0.446709	0.262982	0.34489
10.1186	0.000647732	0.0138928	0.172245	0.446403	0.262777	0.344572
10.1196	0.00067764	0.0138674	0.172093	0.446076	0.262561	0.34425
10.1207	0.000697338	0.0138421	0.171938	0.445727	0.262334	0.343909
10.1217	0.000710442	0.0138178	0.171774	0.445369	0.262102	0.343545
10.1227	0.000721165	0.0137954	0.171603	0.445013	0.26187	0.343183
10.1238	0.000731343	0.0137737	0.17143	0.444682	0.261643	0.342823
10.1248	0.000741046	0.0137523	0.171258	0.444376	0.261429	0.34249
10.1258	0.000749666	0.0137327	0.171091	0.444072	0.261232	0.342199
10.1269	0.000758201	0.0137117	0.170933	0.443764	0.261042	0.341909
10.1279	0.000775237	0.0136901	0.17078	0.443437	0.260841	0.341647
10.1289	0.000810023	0.0136684	0.170623	0.443087	0.260626	0.341367
10.13	0.000855134	0.0136483	0.170455	0.442737	0.260407	0.341066
10.131	0.000905001	0.0136299	0.170279	0.442395	0.260197	0.340762
10.132	0.000965707	0.0136119	0.170102	0.442072	0.260008	0.340464
10.1331	0.00103372	0.0135944	0.169927	0.441747	0.25984	0.340181
10.1341	0.00110264	0.0135776	0.169762	0.441385	0.259676	0.339909
10.1351	0.00116835	0.0135608	0.169608	0.441011	0.259497	0.339639
10.1361	0.00122102	0.0135431	0.169459	0.440607	0.25931	0.339353
10.1372	0.00125958	0.0135239	0.169304	0.440186	0.259108	0.339038
10.1382	0.0012964	0.0135039	0.169135	0.439767	0.258894	0.338709
10.1392	0.00134282	0.0134847	0.168954	0.439361	0.258679	0.338378
10.1403	0.00139859	0.0134664	0.168774	0.438986	0.258468	0.338064
10.1413	0.00145684	0.0134482	0.168594	0.438627	0.258269	0.337774
10.1423	0.00151518	0.0134299	0.168421	0.438267	0.258079	0.337496
10.1434	0.00157614	0.0134108	0.168262	0.437902	0.25789	0.337235
10.1444	0.00164175	0.0133906	0.168109	0.437558	0.257693	0.336983
10.1454	0.00170961	0.0133702	0.167946	0.437209	0.257476	0.336719
10.1465	0.00176788	0.0133499	0.167766	0.436863	0.257254	0.336429
10.1475	0.00180917	0.0133287	0.167586	0.436532	0.257022	0.336122
10.1485	0.00184264	0.0133093	0.167421	0.436241	0.256792	0.335801
10.1496	0.0018755	0.0132899	0.167264	0.435975	0.256578	0.335492
10.1506	0.00190743	0.0132704	0.167109	0.435725	0.256376	0.335201
10.1516	0.00193571	0.0132494	0.166959	0.435436	0.256171	0.334907
10.1527	0.00195966	0.0132263	0.166808	0.435101	0.255956	0.334589
10.1537	0.00198306	0.0132029	0.166651	0.434756	0.255731	0.334252
10.1547	0.00200916	0.0131803	0.166482	0.43441	0.255501	0.333911
10.1557	0.00203842	0.0131592	0.166307	0.43407	0.255272	0.333572
10.1568	0.00206871	0.0131389	0.16613	0.433766	0.255046	0.333245
10.1578	0.00209859	0.0131201	0.165957	0.433471	0.254837	0.332935
10.1588	0.0021278	0.013102	0.165794	0.433176	0.254654	0.332648
10.1599	0.00215469	0.013083	0.165641	0.43286	0.254472	0.332375
10.1609	0.00217943	0.013063	0.165492	0.432522	0.25428	0.332087
10.1619	0.00220193	0.0130428	0.165336	0.432178	0.254075	0.331788
10.163	0.00222147	0.013023	0.16517	0.431833	0.25387	0.331489
10.164	0.00223971	0.0130044	0.165	0.431499	0.253663	0.331194
10.165	0.00225793	0.0129869	0.164832	0.431187	0.253463	0.330907
10.1661	0.00227616	0.0129697	0.164665	0.430882	0.253276	0.330631
10.1671	0.00229128	0.0129523	0.164506	0.430577	0.253099	0.330361
10.1681	0.00230138	0.0129337	0.164353	0.43026	0.252922	0.330082
10.1692	0.0023092	0.0129125	0.164199	0.429932	0.252737	0.329788
10.1702	0.00231564	0.0128914	0.164038	0.4296	0.252536	0.329467
10.1712	0.00232066	0.0128701	0.163868	0.42927	0.252331	0.329147
10.1723	0.00232533	0.0128509	0.163697	0.428969	0.252128	0.328832
10.1733	0.00232976	0.0128329	0.163527	0.428691	0.251929	0.328542
10.1743	0.00233472	0.0128151	0.163362	0.428418	0.251745	0.328266
10.1754	0.00234047	0.0127971	0.163209	0.428146	0.251566	0.327989
10.1764	0.00234665	0.0127783	0.163059	0.427827	0.251383	0.327675
10.1774	0.00235564	0.012759	0.162908	0.427485	0.251185	0.327336
10.1784	0.00236953	0.0127396	0.162745	0.427144	0.250976	0.326995
10.1795	0.00238494	0.0127217	0.162574	0.426805	0.250756	0.326654
10.1805	0.00239931	0.0127055	0.162401	0.426492	0.250532	0.326344
10.1815	0.00241378	0.0126903	0.162227	0.426197	0.250315	0.326059
10.1826	0.00242647	0.0126753	0.162062	0.425903	0.250113	0.32579
10.1836	0.00243055	0.0126598	0.161908	0.425602	0.249923	0.325512
10.1846	0.00242856	0.0126429	0.161757	0.425281	0.249742	0.325219
10.1857	0.00242602	0.0126249	0.161602	0.424922	0.249562	0.324919
10.1867	0.00242251	0.0126074	0.161438	0.424539	0.249367	0.324618
10.1877	0.00241851	0.0125916	0.161268	0.424171	0.249154	0.324317
10.1888	0.00241469	0.0125775	0.161096	0.423832	0.248931	0.324038
10.1898	0.00240873	0.0125635	0.160925	0.423508	0.248709	0.323785
10.1908	0.00239392	0.0125487	0.160764	0.423183	0.248512	0.323542
10.1919	0.00236902	0.0125335	0.160618	0.422837	0.248328	0.323272
10.1929	0.00233986	0.0125174	0.160476	0.422464	0.248145	0.322982
10.1939	0.00230564	0.0125	0.160329	0.422088	0.247957	0.322689
10.195	0.00226142	0.0124822	0.16017	0.421712	0.247757	0.322396
10.196	0.0022125	0.0124644	0.160008	0.421369	0.247556	0.322117
10.197	0.00216328	0.0124474	0.159847	0.421084	0.247353	0.321874
10.198	0.00212199	0.0124314	0.159687	0.4208	0.247151	0.321655
10.1991	0.00209798	0.0124156	0.159541	0.42051	0.246972	0.321426
10.2001	0.002083	0.0123998	0.15941	0.420204	0.246802	0.321172
10.2011	0.00207314	0.0123822	0.159288	0.419885	0.246632	0.320885
10.2022	0.00207539	0.0123636	0.159174	0.419586	0.246451	0.320579
10.2032	0.00208836	0.0123449	0.15905	0.419315	0.246254	0.320271
10.2042	0.00210425	0.0123262	0.15891	0.419056	0.246053	0.31997
10.2053	0.00211923	0.0123089	0.158759	0.41879	0.24585	0.319691
10.2063	0.00213125	0.0122936	0.158606	0.418518	0.245656	0.319429
10.2073	0.00213999	0.012279	0.158455	0.41824	0.245477	0.319161
10.2084	0.0021481	0.0122638	0.158315	0.417944	0.245303	0.318868
10.2094	0.00215275	0.012247	0.158177	0.417636	0.245129	0.318556
10.2104	0.00214847	0.0122293	0.158036	0.417326	0.244948	0.318244
10.2115	0.00213693	0.0122118	0.157886	0.417018	0.244752	0.317942
10.2125	0.00212359	0.012196	0.157731	0.416735	0.244554	0.317666
10.2135	0.00211212	0.0121809	0.157575	0.416473	0.244357	0.317406
10.2146	0.00210291	0.0121672	0.157421	0.416212	0.244166	0.317152
10.2156	0.00209442	0.0121537	0.157276	0.415945	0.243992	0.316888
10.2166	0.00208594	0.0121402	0.157139	0.415635	0.243819	0.31661
10.2177	0.00207865	0.0121262	0.157007	0.415326	0.243645	0.316326
10.2187	0.00207277	0.0121121	0.15687	0.415017	0.243467	0.316043
10.2197	0.00206726	0.0120978	0.156721	0.414709	0.243269	0.315764
10.2207	0.00206175	0.0120835	0.156566	0.41442	0.243068	0.315497
10.2218	0.00205767	0.0120702	0.156412	0.414138	0.242867	0.315239
10.2228	0.00205494	0.0120563	0.156261	0.413857	0.242655	0.314979
10.2238	0.0020524	0.0120421	0.156119	0.413576	0.242464	0.314693
10.2249	0.00205081	0.0120275	0.155983	0.41328	0.242275	0.314396
10.2259	0.00204996	0.0120123	0.155848	0.412984	0.242087	0.3141
10.2269	0.00204911	0.0119967	0.155705	0.412689	0.241894	0.313802
10.228	0.00204827	0.0119809	0.155552	0.412354	0.241689	0.313503
10.229	0.00204478	0.0119652	0.155396	0.412067	0.241481	0.313256
10.23	0.00203663	0.0119501	0.155239	0.411792	0.241273	0.313023
10.2311	0.00202575	0.0119357	0.155087	0.411517	0.24108	0.312788
10.2321	0.00201454	0.0119216	0.154951	0.411228	0.240902	0.312535
10.2331	0.0020059	0.0119074	0.154819	0.410909	0.240735	0.31225
10.2342	0.0020027	0.0118933	0.154687	0.410583	0.240575	0.311963
10.2352	0.00200515	0.0118789	0.154549	0.410257	0.240406	0.311674
10.2362	0.00201006	0.0118643	0.154404	0.409939	0.240222	0.311397
10.2373	0.00201539	0.0118498	0.154258	0.409642	0.240038	0.311137
10.2383	0.00202161	0.0118368	0.154112	0.409388	0.239869	0.31088
10.2393	0.0020284	0.0118253	0.153971	0.409146	0.239715	0.310614
10.2404	0.00203519	0.0118148	0.153838	0.408878	0.239568	0.310323
10.2414	0.00204174	0.0118051	0.153711	0.408597	0.239418	0.310023
10.2424	0.00204762	0.0117943	0.153583	0.408315	0.239262	0.309722
10.2434	0.00205265	0.0117821	0.153444	0.408037	0.239102	0.309441
10.2445	0.00205803	0.011768	0.153296	0.407784	0.23893	0.309202
10.2455	0.00207018	0.0117532	0.153146	0.407552	0.238745	0.30898
10.2465	0.00209195	0.0117388	0.152998	0.407322	0.238558	0.308759
10.2476	0.00211738	0.0117253	0.152857	0.407078	0.238376	0.30852
10.2486	0.00214283	0.0117125	0.152726	0.406807	0.238203	0.308266
10.2496	0.0021671	0.0116996	0.152597	0.406519	0.238034	0.308021
10.2507	0.00218872	0.0116864	0.152464	0.406233	0.237866	0.307799
10.2517	0.00220908	0.0116727	0.15232	0.405956	0.237693	0.307584
10.2527	0.00222442	0.0116589	0.152168	0.405697	0.23751	0.307362
10.2538	0.00222749	0.0116451	0.152017	0.405453	0.237322	0.307132
10.2548	0.00222098	0.011632	0.151879	0.405215	0.237122	0.306899
10.2558	0.00221183	0.0116207	0.151759	0.404988	0.236928	0.306657
10.2569	0.00219941	0.0116098	0.151646	0.40476	0.23675	0.306402
10.2579	0.0021774	0.0115987	0.151527	0.404514	0.23658	0.306141
10.2589	0.00214671	0.0115864	0.151402	0.404249	0.236411	0.305879
10.26	0.00211361	0.0115734	0.151269	0.403981	0.236234	0.305634
10.261	0.00208412	0.0115604	0.151124	0.403726	0.236044	0.305418
10.262	0.00206363	0.0115474	0.150977	0.403477	0.235846	0.305209
10.263	0.0020501	0.0115363	0.15083	0.403229	0.235648	0.304993
10.2641	0.00203823	0.0115264	0.150691	0.402973	0.235456	0.304755
10.2651	0.00204071	0.0115169	0.150559	0.402706	0.235283	0.304499
10.2661	0.00206651	0.0115056	0.150429	0.402436	0.235124	0.304241
10.2672	0.00210362	0.0114932	0.150298	0.402167	0.234966	0.303988
10.2682	0.00214246	0.0114805	0.150158	0.401906	0.234804	0.303747
10.2692	0.00218046	0.0114678	0.150012	0.401676	0.234632	0.303522
10.2703	0.00221682	0.011455	0.149866	0.401453	0.234454	0.303297
10.2713	0.00225271	0.0114427	0.149722	0.401226	0.234276	0.303065
10.2723	0.00228422	0.0114306	0.149593	0.400969	0.234101	0.302803
10.2734	0.0022988	0.0114186	0.149474	0.400698	0.233939	0.302542
10.2744	0.00229921	0.0114065	0.149357	0.400425	0.233787	0.30228
10.2754	0.00229619	0.0113943	0.149234	0.400152	0.233635	0.302022
10.2765	0.00229304	0.0113823	0.149101	0.399884	0.233476	0.301798
10.2775	0.00228983	0.0113714	0.148963	0.399628	0.233307	0.30158
10.2785	0.00228644	0.0113606	0.148824	0.399374	0.233134	0.301361
10.2796	0.00228304	0.0113504	0.148688	0.399109	0.23296	0.301134
10.2806	0.00227965	0.0113409	0.148562	0.398762	0.23279	0.30089
10.2816	0.00227626	0.0113315	0.148446	0.398414	0.232631	0.300647
10.2827	0.00227286	0.0113221	0.148331	0.398064	0.232476	0.300404
10.2837	0.00226923	0.0113118	0.148213	0.397718	0.232323	0.300165
10.2847	0.00226326	0.0113013	0.148086	0.397388	0.23216	0.299947
10.2857	0.00225059	0.0112908	0.147958	0.39709	0.231987	0.299677
10.2868	0.0022331	0.0112803	0.147829	0.396792	0.231799	0.299402
10.2878	0.00221584	0.0112712	0.147702	0.396493	0.231607	0.299113
10.2888	0.00220145	0.0112628	0.147583	0.396189	0.231421	0.298814
10.2899	0.00219207	0.0112545	0.147467	0.395885	0.23125	0.298514
10.2909	0.00218504	0.0112459	0.147352	0.395621	0.231097	0.298214
10.2919	0.0021776	0.0112366	0.147232	0.395365	0.230955	0.297928
10.293	0.00217045	0.0112272	0.147106	0.395142	0.230808	0.297666
10.294	0.0021639	0.0112186	0.146979	0.394927	0.230642	0.297409
10.295	0.00215826	0.0112106	0.146853	0.394709	0.23046	0.297143
10.2961	0.00215125	0.0112028	0.14673	0.394468	0.230275	0.296902
10.2971	0.00214036	0.0111952	0.146622	0.394211	0.230094	0.296671
10.2981	0.00212693	0.0111871	0.146516	0.393951	0.229929	0.29644
10.2992	0.00211295	0.0111778	0.146407	0.393691	0.229782	0.296215
10.3002	0.00209871	0.0111681	0.146288	0.393446	0.229636	0.296005
10.3012	0.00208573	0.0111577	0.146164	0.393233	0.229487	0.295809
10.3023	0.00207504	0.0111472	0.14604	0.393031	0.229321	0.295617
10.3033	0.00206672	0.0111368	0.145918	0.392827	0.229152	0.295425
10.3043	0.00206502	0.0111268	0.145803	0.392611	0.228983	0.295235
10.3053	0.0020702	0.0111173	0.145698	0.392388	0.228814	0.295034
10.3064	0.00207741	0.0111079	0.145599	0.392165	0.228654	0.294816
10.3074	0.00208462	0.0110986	0.145501	0.391948	0.228505	0.294589
10.3084	0.00209518	0.0110895	0.145407	0.391755	0.228356	0.294369
10.3095	0.00211623	0.0110819	0.145317	0.391591	0.228199	0.294159
10.3105	0.00214576	0.0110746	0.145221	0.39143	0.22803	0.293951
10.3115	0.00217831	0.0110673	0.145117	0.391245	0.227856	0.293738
10.3126	0.00221229	0.0110613	0.145012	0.391031	0.227684	0.293517
10.3136	0.00224691	0.011056	0.144914	0.3908	0.227514	0.293295
10.3146	0.00228192	0.0110508	0.144819	0.390565	0.227359	0.293073
10.3157	0.0023164	0.0110455	0.144721	0.390332	0.227215	0.292857
10.3167	0.00233477	0.0110395	0.144609	0.390107	0.227072	0.292664
10.3177	0.00233037	0.0110328	0.144493	0.38989	0.22692	0.292489
10.3188	0.00231455	0.011026	0.144377	0.389673	0.226752	0.292309
10.3198	0.00229056	0.011019	0.144261	0.389444	0.226577	0.292106
10.3208	0.00225925	0.0110119	0.144145	0.389197	0.226401	0.291877
10.3219	0.00222574	0.0110052	0.144042	0.388932	0.226226	0.291648
10.3229	0.00219224	0.0109986	0.143943	0.388637	0.22606	0.291419
10.3239	0.00216356	0.0109921	0.143836	0.388352	0.225905	0.291198
10.325	0.00215145	0.0109861	0.143721	0.388099	0.225748	0.291007
10.326	0.0021534	0.0109805	0.143603	0.387854	0.225583	0.290817
10.327	0.00216351	0.010975	0.143484	0.387605	0.225408	0.290624
10.328	0.0021835	0.0109694	0.143366	0.387342	0.225233	0.29042
10.3291	0.00220929	0.0109641	0.143255	0.387067	0.225059	0.290209
10.3301	0.00223622	0.010959	0.143154	0.386793	0.224902	0.289999
10.3311	0.00226289	0.0109552	0.143057	0.386521	0.224754	0.289789
10.3322	0.00228992	0.0109517	0.142957	0.38627	0.224613	0.289591
10.3332	0.00231701	0.0109479	0.142852	0.38609	0.22447	0.289406
10.3342	0.00234397	0.010944	0.142748	0.385909	0.22431	0.289222
10.3353	0.00236393	0.0109401	0.142644	0.385728	0.224144	0.289027
10.3363	0.0023769	0.0109363	0.14254	0.385528	0.223977	0.288809
10.3373	0.00238854	0.010933	0.14244	0.385323	0.223809	0.28859
10.3384	0.00239951	0.0109301	0.142348	0.385117	0.223645	0.288322
10.3394	0.00240724	0.0109273	0.142255	0.384912	0.223495	0.288052
10.3404	0.00240916	0.0109243	0.142156	0.384709	0.223352	0.287795
10.3415	0.00240687	0.0109206	0.142053	0.384511	0.223209	0.287546
10.3425	0.00240348	0.0109159	0.14195	0.38431	0.223055	0.287297
10.3435	0.00240248	0.0109112	0.141847	0.384102	0.222898	0.287043
10.3446	0.0024062	0.0109067	0.141745	0.38386	0.222753	0.286783
10.3456	0.00241214	0.0109028	0.14165	0.383617	0.222617	0.286522
10.3466	0.00241808	0.0108995	0.141558	0.383376	0.222482	0.286262
10.3476	0.00242641	0.0108965	0.141464	0.383135	0.222345	0.28601
10.3487	0.00243969	0.0108935	0.141356	0.382921	0.222212	0.285811
10.3497	0.00245635	0.0108896	0.141241	0.382721	0.222078	0.285632
10.3507	0.00247494	0.0108853	0.141127	0.382522	0.221931	0.285446
10.3518	0.00249852	0.010881	0.141013	0.382313	0.221763	0.285246
10.3528	0.00252619	0.010878	0.140905	0.382093	0.221591	0.285037
10.3538	0.00255485	0.0108753	0.140807	0.381873	0.221419	0.284827
10.3549	0.00258149	0.0108732	0.140709	0.381653	0.221251	0.284625
10.3559	0.00260104	0.0108714	0.140605	0.381435	0.221097	0.284446
10.3569	0.00261463	0.0108698	0.140491	0.381232	0.220948	0.284292
10.358	0.00262693	0.0108684	0.140373	0.381034	0.2208	0.284148
10.359	0.00264473	0.0108671	0.140255	0.380832	0.22065	0.283991
10.36	0.00266988	0.0108658	0.14014	0.380611	0.220484	0.283802
10.3611	0.00269721	0.0108645	0.140035	0.380385	0.220316	0.283592
10.3621	0.00272436	0.0108631	0.139941	0.380176	0.220164	0.283381
10.3631	0.00275054	0.0108609	0.139848	0.379982	0.220016	0.28317
10.3642	0.00277504	0.0108578	0.139741	0.379792	0.219885	0.282964
10.3652	0.00279879	0.0108547	0.139621	0.379604	0.219756	0.282764
10.3662	0.00281726	0.0108515	0.139498	0.379419	0.219628	0.282563
10.3673	0.00282307	0.0108483	0.139375	0.379231	0.21949	0.282352
10.3683	0.00281958	0.010845	0.139255	0.379037	0.219343	0.282124
10.3693	0.00281407	0.0108418	0.139142	0.378837	0.219191	0.28189
10.3703	0.00281047	0.0108388	0.139043	0.378636	0.21904	0.281657
10.3714	0.00281482	0.0108371	0.138942	0.378435	0.218899	0.281437
10.3724	0.00282581	0.0108354	0.138839	0.378246	0.218767	0.281242
10.3734	0.00283811	0.0108339	0.13873	0.378072	0.218636	0.281064
10.3745	0.00284898	0.0108326	0.13862	0.37788	0.218505	0.280885
10.3755	0.00285826	0.0108314	0.138511	0.377656	0.218369	0.280702
10.3765	0.00286669	0.0108301	0.138403	0.377413	0.218226	0.280513
10.3776	0.00287522	0.0108288	0.138307	0.377156	0.21808	0.280324
10.3786	0.00287766	0.0108271	0.13822	0.376898	0.217937	0.280135
10.3796	0.00286985	0.010825	0.138133	0.376644	0.217798	0.279948
10.3807	0.0028575	0.0108227	0.13804	0.376405	0.21767	0.279724
10.3817	0.00284477	0.0108209	0.137939	0.376177	0.217544	0.279504
10.3827	0.00284354	0.0108196	0.137838	0.37595	0.217415	0.279285
10.3838	0.00285214	0.0108182	0.137736	0.375723	0.217267	0.279051
10.3848	0.00286146	0.0108174	0.137635	0.375514	0.21711	0.278798
10.3858	0.00287103	0.0108174	0.13754	0.375334	0.216951	0.278543
10.3869	0.00288891	0.0108174	0.137446	0.375155	0.216793	0.278288
10.3879	0.00291359	0.0108177	0.13735	0.37498	0.216649	0.27805
10.3889	0.00293838	0.010818	0.137247	0.37482	0.216514	0.277827
10.3899	0.00295866	0.0108186	0.13714	0.374667	0.216381	0.277607
10.391	0.00297129	0.0108195	0.137032	0.374509	0.216247	0.27743
10.392	0.00297991	0.0108204	0.136925	0.374337	0.216104	0.277253
10.393	0.00298773	0.0108213	0.136822	0.374157	0.215952	0.277073
10.3941	0.00299513	0.0108222	0.136723	0.373977	0.215808	0.276891
10.3951	0.00300018	0.0108234	0.136625	0.373799	0.215667	0.276712
10.3961	0.00300142	0.0108236	0.136525	0.373633	0.215537	0.276539
10.3972	0.003001	0.0108237	0.136419	0.373495	0.215422	0.27637
10.3982	0.00300535	0.0108236	0.136309	0.373358	0.215316	0.276201
10.3992	0.00301868	0.0108234	0.136198	0.373219	0.215213	0.276024
10.4003	0.00303751	0.0108231	0.136089	0.37306	0.215098	0.275837
10.4013	0.00305792	0.0108228	0.135986	0.372875	0.214967	0.275646
10.4023	0.00307703	0.0108225	0.135894	0.37269	0.214828	0.275455
10.4034	0.00309148	0.0108228	0.135806	0.372506	0.214688	0.275275
10.4044	0.00310144	0.0108235	0.135711	0.37233	0.214552	0.275109
10.4054	0.00310921	0.0108246	0.135609	0.372167	0.214425	0.274948
10.4065	0.00311402	0.0108266	0.135506	0.372003	0.214306	0.274789
10.4075	0.00311555	0.0108297	0.135404	0.371838	0.214187	0.274625
10.4085	0.00311622	0.0108327	0.135304	0.371658	0.214064	0.274455
10.4096	0.00311682	0.0108357	0.135214	0.371475	0.213936	0.274293
10.4106	0.0031115	0.0108387	0.135127	0.371291	0.213806	0.274145
10.4116	0.00309911	0.0108414	0.135037	0.371108	0.213676	0.274005
10.4126	0.00308421	0.0108439	0.134941	0.37095	0.213547	0.273873
10.4137	0.00306894	0.0108467	0.134846	0.3708	0.213425	0.273743
10.4147	0.00305296	0.0108508	0.134757	0.370657	0.213314	0.27361
10.4157	0.00303667	0.0108548	0.134672	0.370527	0.213188	0.273468
10.4168	0.0030208	0.0108588	0.134585	0.370351	0.213052	0.27331
10.4178	0.00301013	0.0108617	0.134498	0.370154	0.212906	0.273141
10.4188	0.00301292	0.0108646	0.134414	0.369946	0.212758	0.272973
10.4199	0.00302478	0.0108676	0.134328	0.369737	0.212611	0.272816
10.4209	0.0030372	0.0108706	0.134239	0.369532	0.212471	0.272674
10.4219	0.00304141	0.010874	0.134147	0.369332	0.212341	0.272539
10.423	0.00303828	0.0108779	0.134055	0.369132	0.212216	0.272402
10.424	0.00303428	0.010882	0.133963	0.368924	0.21209	0.272265
10.425	0.00302998	0.010886	0.133871	0.368706	0.211957	0.272126
10.4261	0.00302723	0.01089	0.133783	0.368482	0.211828	0.271987
10.4271	0.00302644	0.0108939	0.1337	0.368287	0.211702	0.271849
10.4281	0.00302602	0.0108982	0.133614	0.368122	0.211576	0.271716
10.4292	0.00303301	0.0109031	0.133519	0.367978	0.211453	0.271589
10.4302	0.00304909	0.0109087	0.13342	0.367841	0.211337	0.271463
10.4312	0.00306727	0.0109151	0.133321	0.367705	0.211224	0.271336
10.4322	0.00308508	0.0109216	0.133221	0.367555	0.211108	0.271186
10.4333	0.00310288	0.0109282	0.133124	0.367395	0.210986	0.270976
10.4343	0.00310945	0.0109346	0.133034	0.367235	0.210861	0.270767
10.4353	0.0031059	0.0109409	0.13295	0.367076	0.210736	0.270558
10.4364	0.00310386	0.0109465	0.132863	0.366916	0.210612	0.27037
10.4374	0.00312636	0.0109521	0.132772	0.366755	0.210491	0.270197
10.4384	0.00316767	0.010958	0.132681	0.366594	0.21038	0.270025
10.4395	0.00321027	0.0109637	0.132589	0.36643	0.210274	0.269847
10.4405	0.00325311	0.0109694	0.132498	0.366258	0.210163	0.269651
10.4415	0.00330077	0.0109752	0.132412	0.366081	0.210041	0.269448
10.4426	0.00335615	0.0109809	0.132333	0.365903	0.209912	0.269242
10.4436	0.00341442	0.0109863	0.132256	0.365732	0.209783	0.269084
10.4446	0.0034675	0.0109914	0.132175	0.365575	0.209654	0.268938
10.4457	0.00350472	0.0109967	0.132092	0.365422	0.209531	0.268794
10.4467	0.00353173	0.0110026	0.132008	0.36527	0.209418	0.268651
10.4477	0.00355949	0.0110091	0.131924	0.365111	0.209298	0.268503
10.4488	0.00358952	0.0110157	0.131842	0.364938	0.209176	0.268349
10.4498	0.00361546	0.0110224	0.131764	0.364765	0.209054	0.26819
10.4508	0.00363321	0.0110292	0.13169	0.364592	0.208939	0.268032
10.4519	0.00364689	0.0110361	0.131614	0.364424	0.208831	0.267883
10.4529	0.00366099	0.0110427	0.13153	0.364276	0.208721	0.267743
10.4539	0.00367729	0.0110489	0.131439	0.364149	0.208603	0.267606
10.4549	0.00369516	0.0110552	0.131349	0.364017	0.208493	0.267469
10.456	0.00371339	0.0110627	0.131259	0.36387	0.208388	0.267324
10.457	0.00373259	0.011071	0.13117	0.363705	0.208281	0.267171
10.458	0.00375513	0.0110795	0.131089	0.363533	0.208173	0.267015
10.4591	0.00378067	0.011088	0.131012	0.363328	0.208066	0.26686
10.4601	0.00380721	0.0110961	0.130932	0.363125	0.207959	0.26671
10.4611	0.0038215	0.0111048	0.130847	0.362935	0.207852	0.266569
10.4622	0.00382353	0.0111134	0.130762	0.362748	0.207748	0.266433
10.4632	0.00382377	0.0111227	0.130677	0.362563	0.207649	0.266307
10.4642	0.00382443	0.0111328	0.130594	0.362376	0.207552	0.266182
10.4653	0.00382504	0.0111432	0.130517	0.362191	0.207451	0.266045
10.4663	0.00382547	0.0111535	0.130446	0.362005	0.207343	0.265895
10.4673	0.00382637	0.0111639	0.130382	0.361821	0.207233	0.265742
10.4684	0.00382932	0.0111732	0.130318	0.361651	0.207123	0.265599
10.4694	0.00383524	0.0111821	0.130251	0.36155	0.207015	0.26547
10.4704	0.00384244	0.0111911	0.130177	0.361442	0.206914	0.265349
10.4715	0.00385013	0.0112011	0.130099	0.361325	0.206827	0.265226
10.4725	0.00385819	0.0112119	0.130019	0.361187	0.206741	0.265097
10.4735	0.00387462	0.0112228	0.129942	0.36104	0.206651	0.264962
10.4745	0.00389802	0.0112337	0.12987	0.360891	0.206548	0.264824
10.4756	0.00392225	0.0112443	0.129797	0.360741	0.206443	0.264687
10.4766	0.00394848	0.0112545	0.129719	0.360597	0.206339	0.264551
10.4776	0.00397583	0.0112643	0.129636	0.360464	0.206235	0.264416
10.4787	0.00400322	0.0112742	0.129552	0.360336	0.206139	0.264282
10.4797	0.00403078	0.0112844	0.129468	0.360203	0.206041	0.264144
10.4807	0.00405021	0.0112947	0.129387	0.360055	0.20594	0.26399
10.4818	0.00406072	0.011305	0.129312	0.359902	0.205833	0.263819
10.4828	0.00406967	0.0113135	0.129243	0.359747	0.205719	0.263646
10.4838	0.00406871	0.0113215	0.129173	0.359592	0.205603	0.263474
10.4849	0.0040531	0.0113283	0.129096	0.359453	0.205486	0.263329
10.4859	0.00403161	0.011335	0.129014	0.359322	0.205372	0.263142
10.4869	0.00400978	0.0113423	0.128933	0.359192	0.205263	0.262955
10.488	0.00398411	0.011351	0.128852	0.359059	0.20516	0.262768
10.489	0.0039328	0.0113603	0.128772	0.358922	0.205055	0.262577
10.49	0.0038643	0.0113697	0.128698	0.358785	0.204951	0.262384
10.4911	0.00379817	0.0113792	0.128626	0.358648	0.204849	0.262191
10.4921	0.00374161	0.0113884	0.128551	0.358516	0.204746	0.262006
10.4931	0.00369114	0.011398	0.128472	0.358393	0.204645	0.261842
10.4942	0.00364047	0.0114083	0.128391	0.358275	0.204546	0.261681
10.4952	0.00359055	0.011419	0.12831	0.358154	0.204458	0.261521
10.4962	0.00354634	0.0114304	0.128227	0.358025	0.204378	0.261401
10.4972	0.00351513	0.0114421	0.128145	0.357891	0.204297	0.261288
10.4983	0.00349193	0.0114539	0.128067	0.357758	0.204212	0.261174
10.4993	0.00347281	0.0114656	0.127991	0.357625	0.204124	0.26106
10.5003	0.00345723	0.0114768	0.127912	0.357482	0.204036	0.26095
10.5014	0.0034412	0.0114873	0.127829	0.35733	0.203948	0.260849
10.5024	0.00342399	0.0114977	0.127746	0.357179	0.203862	0.260749
10.5034	0.00340563	0.0115094	0.127662	0.35701	0.20378	0.260649
10.5045	0.00338536	0.0115225	0.12758	0.356819	0.203707	0.260541
10.5055	0.0033632	0.0115355	0.127505	0.356627	0.203637	0.260425
10.5065	0.00334222	0.0115475	0.127438	0.356436	0.203551	0.260306
10.5076	0.00332821	0.0115587	0.127371	0.356249	0.203453	0.260189
10.5086	0.00332013	0.0115696	0.1273	0.356079	0.203351	0.260081
10.5096	0.00331358	0.0115805	0.127225	0.355924	0.203247	0.259981
10.5107	0.00330746	0.0115919	0.127149	0.35578	0.203144	0.259881
10.5117	0.00330128	0.0116043	0.127074	0.355654	0.20304	0.259779
10.5127	0.00330521	0.0116176	0.127	0.355521	0.202937	0.259668
10.5138	0.00332187	0.0116312	0.126931	0.355387	0.202833	0.259553
10.5148	0.00334008	0.0116439	0.126863	0.355253	0.202725	0.259439
10.5158	0.00335591	0.0116557	0.126792	0.355119	0.20261	0.259333
10.5168	0.00337118	0.0116672	0.126714	0.354984	0.202493	0.259244
10.5179	0.00338692	0.0116779	0.126634	0.35485	0.202376	0.259162
10.5189	0.00340279	0.0116885	0.126554	0.354718	0.202261	0.259073
10.5199	0.00341657	0.0117001	0.126475	0.354594	0.202154	0.258976
10.521	0.00342719	0.0117126	0.126404	0.354473	0.202051	0.25887
10.522	0.00344108	0.0117251	0.126345	0.354363	0.20195	0.258761
10.523	0.00346421	0.0117375	0.126285	0.354261	0.201858	0.258652
10.5241	0.00349226	0.0117498	0.126219	0.354151	0.201764	0.258543
10.5251	0.00352039	0.0117616	0.126146	0.35405	0.20167	0.258441
10.5261	0.00354864	0.0117738	0.126072	0.353951	0.201576	0.258344
10.5272	0.00357682	0.0117863	0.125998	0.353848	0.201482	0.258236
10.5282	0.00360363	0.0117996	0.125923	0.353732	0.201401	0.258084
10.5292	0.00362877	0.0118133	0.125851	0.353612	0.201326	0.257908
10.5303	0.00365791	0.0118269	0.125784	0.353493	0.201251	0.257727
10.5313	0.00369031	0.0118406	0.12572	0.353374	0.20117	0.257546
10.5323	0.00372232	0.0118541	0.125655	0.353261	0.201087	0.257368
10.5334	0.00375437	0.0118674	0.125587	0.353165	0.201002	0.257207
10.5344	0.00378612	0.0118805	0.125519	0.353071	0.200918	0.257065
10.5354	0.00382826	0.0118941	0.12545	0.352975	0.20084	0.256923
10.5365	0.00388474	0.0119089	0.125382	0.352878	0.200769	0.256773
10.5375	0.00393667	0.011924	0.125318	0.35278	0.200702	0.25662
10.5385	0.00397781	0.0119392	0.125261	0.352683	0.200634	0.25651
10.5395	0.00401622	0.0119544	0.125203	0.352585	0.200562	0.256401
10.5406	0.00405481	0.0119691	0.12514	0.352494	0.200486	0.256292
10.5416	0.00409318	0.0119827	0.125074	0.352405	0.200409	0.256187
10.5426	0.00412894	0.0119956	0.125007	0.352284	0.200332	0.256085
10.5437	0.00415519	0.0120091	0.124941	0.352138	0.200254	0.255981
10.5447	0.00417675	0.0120241	0.124875	0.351985	0.200174	0.255867
10.5457	0.00420044	0.0120397	0.124811	0.35183	0.200096	0.255748
10.5468	0.00422504	0.0120552	0.124753	0.351676	0.200015	0.25563
10.5478	0.00424963	0.0120693	0.124693	0.351528	0.199929	0.255512
10.5488	0.00427446	0.0120831	0.124631	0.351387	0.19984	0.255394
10.5499	0.00429827	0.0120961	0.124569	0.351249	0.199751	0.255277
10.5509	0.00431879	0.0121087	0.124508	0.351107	0.199662	0.255159
10.5519	0.00433674	0.0121226	0.124447	0.350957	0.199576	0.255039
10.553	0.0043558	0.0121374	0.124386	0.350829	0.199494	0.254914
10.554	0.00438071	0.0121523	0.124329	0.350714	0.199414	0.254789
10.555	0.00441101	0.0121671	0.124275	0.3506	0.19934	0.254664
10.5561	0.00444304	0.012182	0.124214	0.350509	0.199259	0.254541
10.5571	0.00447528	0.0121955	0.124148	0.350434	0.199182	0.254426
10.5581	0.00450467	0.0122087	0.124081	0.350358	0.199112	0.254317
10.5591	0.0045263	0.012222	0.124013	0.350274	0.199041	0.254209
10.5602	0.00454201	0.0122349	0.123946	0.350184	0.198971	0.254097
10.5612	0.00455235	0.0122481	0.123881	0.350095	0.198908	0.253983
10.5622	0.00455884	0.0122621	0.123822	0.350005	0.198847	0.253868
10.5633	0.00456526	0.0122771	0.123764	0.349919	0.198785	0.253754
10.5643	0.00457133	0.0122927	0.123702	0.349841	0.198722	0.253644
10.5653	0.00457708	0.0123079	0.123634	0.349768	0.198657	0.253542
10.5664	0.00458542	0.0123222	0.123566	0.349683	0.198591	0.253444
10.5674	0.00459559	0.0123361	0.123498	0.349583	0.198526	0.253341
10.5684	0.00461915	0.0123507	0.123431	0.349475	0.198465	0.253232
10.5695	0.00465572	0.0123669	0.123369	0.349367	0.19841	0.253105
10.5705	0.00469459	0.0123838	0.123314	0.349258	0.198359	0.252961
10.5715	0.00473382	0.0124008	0.123258	0.349147	0.198307	0.252815
10.5726	0.00477232	0.0124179	0.123197	0.34903	0.198253	0.252663
10.5736	0.004805	0.0124342	0.123137	0.3489	0.198198	0.252514
10.5746	0.00482786	0.0124492	0.123083	0.348746	0.198142	0.252364
10.5757	0.00484037	0.012464	0.123031	0.348593	0.198087	0.252208
10.5767	0.0048355	0.0124797	0.122975	0.348442	0.198034	0.252038
10.5777	0.00482089	0.0124971	0.122918	0.34828	0.197982	0.251856
10.5788	0.00480647	0.0125149	0.122862	0.348113	0.197931	0.251674
10.5798	0.00479206	0.0125318	0.122806	0.347949	0.197879	0.251505
10.5808	0.00477741	0.012548	0.122747	0.347795	0.197821	0.251384
10.5818	0.00475873	0.0125635	0.122685	0.347642	0.19776	0.251285
10.5829	0.00473709	0.0125784	0.122621	0.347481	0.1977	0.251187
10.5839	0.00472121	0.0125933	0.122558	0.347319	0.197639	0.25109
10.5849	0.00471263	0.0126091	0.122497	0.347187	0.197583	0.250999
10.586	0.00470651	0.0126261	0.122438	0.347054	0.197531	0.250907
10.587	0.00470034	0.0126437	0.12238	0.346922	0.197479	0.250817
10.588	0.00469541	0.0126613	0.122321	0.346791	0.197426	0.25073
10.5891	0.00470046	0.0126786	0.122256	0.346662	0.19737	0.250651
10.5901	0.00471544	0.012695	0.122187	0.346532	0.197314	0.250576
10.5911	0.00473068	0.0127118	0.122118	0.3464	0.197257	0.250499
10.5922	0.00473921	0.0127287	0.122049	0.346267	0.197202	0.250417
10.5932	0.0047434	0.0127464	0.121987	0.346134	0.19715	0.250328
10.5942	0.00474769	0.0127655	0.121931	0.346001	0.197101	0.250239
10.5953	0.0047526	0.0127852	0.121876	0.345869	0.197054	0.25015
10.5963	0.00475625	0.0128049	0.121819	0.345759	0.197005	0.250067
10.5973	0.0047576	0.0128239	0.121757	0.345654	0.196938	0.249992
10.5984	0.0047585	0.0128414	0.121693	0.345546	0.196858	0.249919
10.5994	0.00476097	0.0128581	0.12163	0.345434	0.196777	0.24984
10.6004	0.00476508	0.0128748	0.121567	0.345321	0.196697	0.24975
10.6015	0.00476951	0.0128918	0.121507	0.345208	0.196622	0.249655
10.6025	0.00477399	0.0129097	0.12145	0.345096	0.196551	0.249559
10.6035	0.00477722	0.0129281	0.121393	0.344989	0.196481	0.249464
10.6045	0.00477527	0.0129465	0.121336	0.344892	0.19641	0.249372
10.6056	0.00476755	0.0129641	0.121278	0.344795	0.196338	0.249283
10.6066	0.00475923	0.0129806	0.12122	0.344682	0.196265	0.249194
10.6076	0.00475705	0.0129968	0.121163	0.344562	0.196195	0.249105
10.6087	0.00476018	0.0130132	0.121106	0.344441	0.196149	0.249014
10.6097	0.00476418	0.0130306	0.121057	0.344319	0.196111	0.248924
10.6107	0.004768	0.0130487	0.121012	0.344199	0.19608	0.248834
10.6118	0.00477229	0.0130672	0.120967	0.344087	0.19605	0.248719
10.6128	0.00478103	0.0130858	0.120919	0.34398	0.196019	0.24859
10.6138	0.00479386	0.0131019	0.120864	0.343871	0.19598	0.248464
10.6149	0.00480815	0.013117	0.120807	0.343757	0.195937	0.248333
10.6159	0.00482491	0.0131327	0.120751	0.343617	0.195894	0.248191
10.6169	0.00484361	0.0131495	0.120696	0.343464	0.195851	0.248039
10.618	0.00486222	0.0131675	0.120648	0.343311	0.195809	0.247885
10.619	0.00488071	0.0131869	0.120603	0.343173	0.195768	0.247731
10.62	0.00488739	0.0132067	0.120557	0.34305	0.195729	0.247584
10.6211	0.00488054	0.0132265	0.120509	0.342932	0.195689	0.247446
10.6221	0.0048706	0.0132456	0.120456	0.342807	0.195649	0.247334
10.6231	0.00486181	0.0132632	0.120401	0.342675	0.195608	0.247255
10.6241	0.00485423	0.0132801	0.120346	0.34254	0.195567	0.247178
10.6252	0.00484773	0.0132975	0.120292	0.342406	0.195526	0.247099
10.6262	0.0048418	0.0133164	0.120243	0.342292	0.195486	0.247013
10.6272	0.0048428	0.0133365	0.120197	0.342206	0.195448	0.246925
10.6283	0.00486111	0.0133569	0.120155	0.342134	0.195411	0.246844
10.6293	0.00488867	0.0133773	0.12011	0.342066	0.195374	0.246776
10.6303	0.00491697	0.0133969	0.120052	0.341991	0.195335	0.246717
10.6314	0.00494629	0.013415	0.119991	0.341909	0.195296	0.24666
10.6324	0.00497647	0.0134324	0.119929	0.341823	0.195257	0.246605
10.6334	0.00500676	0.0134501	0.119868	0.341737	0.195218	0.246551
10.6345	0.0050359	0.0134684	0.11981	0.341653	0.195182	0.246497
10.6355	0.00505904	0.0134875	0.119754	0.341576	0.195153	0.246442
10.6365	0.00507575	0.0135065	0.119698	0.341505	0.195124	0.246385
10.6376	0.00509131	0.0135254	0.11964	0.341432	0.195095	0.246324
10.6386	0.00510863	0.0135436	0.119581	0.341353	0.195064	0.246262
10.6396	0.00512781	0.0135603	0.11952	0.341272	0.195033	0.246196
10.6407	0.0051482	0.0135764	0.11946	0.341189	0.195002	0.246123
10.6417	0.00516875	0.0135939	0.119401	0.341107	0.194972	0.246049
10.6427	0.00519128	0.0136129	0.11935	0.341026	0.194945	0.245974
10.6438	0.00522049	0.0136324	0.119301	0.340948	0.194919	0.245901
10.6448	0.00525356	0.0136528	0.119253	0.340871	0.194893	0.245835
10.6458	0.00528689	0.0136735	0.119203	0.340791	0.194865	0.245774
10.6468	0.00532178	0.0136935	0.119153	0.340695	0.194835	0.245712
10.6479	0.0053583	0.0137123	0.119104	0.34057	0.194804	0.245643
10.6489	0.00539522	0.0137306	0.119054	0.340445	0.194773	0.24557
10.6499	0.00543166	0.0137497	0.119008	0.340321	0.194744	0.245497
10.651	0.00546698	0.0137696	0.118967	0.3402	0.194719	0.245424
10.652	0.00550104	0.0137897	0.118925	0.340083	0.194699	0.24536
10.653	0.00553427	0.0138099	0.118881	0.339967	0.194679	0.245306
10.6541	0.00556926	0.0138301	0.118832	0.339848	0.194661	0.245223
10.6551	0.0056108	0.0138492	0.118779	0.339723	0.194646	0.245123
10.6561	0.00565978	0.0138659	0.118726	0.339597	0.194632	0.245015
10.6572	0.00571103	0.0138824	0.118672	0.339471	0.194617	0.244904
10.6582	0.00575712	0.0139004	0.118618	0.339381	0.194603	0.244793
10.6592	0.00579352	0.0139189	0.118564	0.339309	0.19459	0.244681
10.6603	0.0058246	0.0139376	0.11851	0.339241	0.194578	0.244571
10.6613	0.00585755	0.0139563	0.118455	0.339174	0.194561	0.244461
10.6623	0.0058933	0.0139749	0.118398	0.339107	0.19452	0.244351
10.6634	0.00591372	0.0139927	0.118337	0.339041	0.194477	0.244241
10.6644	0.00592058	0.0140092	0.118276	0.338974	0.194436	0.244157
10.6654	0.00592556	0.0140261	0.118215	0.338907	0.194396	0.244089
10.6664	0.00592908	0.0140437	0.11816	0.338841	0.194354	0.244021
10.6675	0.00593013	0.0140608	0.118112	0.338782	0.194316	0.243959
10.6685	0.00593019	0.0140787	0.118064	0.338723	0.19428	0.24391
10.6695	0.00593085	0.0140979	0.118016	0.338658	0.194244	0.243869
10.6706	0.00593338	0.0141178	0.117964	0.338581	0.194213	0.243815
10.6716	0.00594197	0.0141373	0.11791	0.338502	0.194184	0.243744
10.6726	0.00595427	0.0141558	0.117855	0.338423	0.194173	0.24367
10.6737	0.00596634	0.0141744	0.117802	0.338345	0.194167	0.243596
10.6747	0.00597726	0.0141941	0.117753	0.338276	0.194161	0.243523
10.6757	0.00598648	0.0142148	0.117707	0.338213	0.194156	0.243453
10.6768	0.0059952	0.0142355	0.117662	0.33815	0.194151	0.243389
10.6778	0.00600051	0.0142556	0.117617	0.338079	0.194145	0.243323
10.6788	0.00599181	0.0142754	0.117573	0.338002	0.19414	0.243246
10.6799	0.00596722	0.014294	0.117531	0.337924	0.194133	0.243154
10.6809	0.00593735	0.014311	0.117491	0.33785	0.194127	0.243058
10.6819	0.00590697	0.0143275	0.117455	0.337785	0.19412	0.242961
10.683	0.00587531	0.0143454	0.117422	0.337723	0.194114	0.242864
10.684	0.00584308	0.0143642	0.117392	0.337657	0.19411	0.242764
10.685	0.00581082	0.0143831	0.117362	0.337588	0.194106	0.242662
10.6861	0.00578267	0.014402	0.117329	0.337517	0.194103	0.242561
10.6871	0.00576531	0.0144208	0.117291	0.337445	0.194105	0.242468
10.6881	0.00575481	0.0144386	0.117249	0.337373	0.194107	0.242386
10.6891	0.00574483	0.0144556	0.117207	0.337285	0.19411	0.242307
10.6902	0.00573322	0.0144732	0.117166	0.337182	0.194112	0.242229
10.6912	0.00571952	0.0144919	0.117126	0.337084	0.194115	0.242151
10.6922	0.00570534	0.014511	0.117089	0.336989	0.194119	0.242081
10.6933	0.00569134	0.0145302	0.117051	0.336891	0.194123	0.242015
10.6943	0.00567735	0.0145493	0.117013	0.336785	0.194127	0.24195
10.6953	0.00566337	0.0145675	0.116971	0.336675	0.19413	0.241876
10.6964	0.00564961	0.0145843	0.116929	0.336564	0.194133	0.241753
10.6974	0.00563507	0.0146002	0.116887	0.336452	0.194136	0.241629
10.6984	0.00561909	0.0146167	0.116845	0.336344	0.194139	0.241505
10.6995	0.00560135	0.0146344	0.116803	0.336256	0.194143	0.241383
10.7005	0.00558269	0.0146526	0.11676	0.33619	0.19415	0.241269
10.7015	0.00556405	0.0146706	0.116717	0.336118	0.194158	0.241158
10.7026	0.00554564	0.0146886	0.116671	0.336039	0.194165	0.241047
10.7036	0.00552739	0.0147061	0.116622	0.335959	0.194173	0.240937
10.7046	0.00550962	0.0147222	0.116572	0.335878	0.194181	0.240827
10.7057	0.00548984	0.0147382	0.116524	0.335798	0.194188	0.240718
10.7067	0.00546317	0.0147553	0.11648	0.335722	0.194196	0.24064
10.7077	0.0054298	0.014774	0.11644	0.335651	0.194201	0.240583
10.7087	0.00539418	0.014793	0.116402	0.335581	0.194203	0.240534
10.7098	0.00535999	0.0148127	0.116364	0.335512	0.194205	0.240484
10.7108	0.00533262	0.0148325	0.116324	0.335444	0.19421	0.240433
10.7118	0.00531476	0.014851	0.116281	0.335376	0.194219	0.240374
10.7129	0.00530148	0.0148685	0.116237	0.335308	0.194228	0.240313
10.7139	0.00528997	0.0148859	0.116193	0.335241	0.194237	0.24025
10.7149	0.00529324	0.0149044	0.116151	0.335173	0.194242	0.240188
10.716	0.00530819	0.0149238	0.116112	0.335104	0.194234	0.240125
10.717	0.00532413	0.0149435	0.116075	0.335028	0.194228	0.240062
10.718	0.00534096	0.0149631	0.116039	0.334946	0.194221	0.239998
10.7191	0.00536626	0.0149816	0.116001	0.334863	0.194215	0.239925
10.7201	0.0054019	0.014997	0.115963	0.334781	0.19421	0.239842
10.7211	0.00544116	0.0150101	0.115925	0.334666	0.194207	0.239756
10.7222	0.00547894	0.0150245	0.115887	0.334559	0.194204	0.239672
10.7232	0.00551039	0.0150407	0.115851	0.334464	0.194201	0.239604
10.7242	0.00553775	0.0150587	0.115819	0.33437	0.194195	0.23955
10.7253	0.0055651	0.0150773	0.115788	0.334268	0.194187	0.239499
10.7263	0.00559409	0.0150959	0.115755	0.334161	0.194196	0.239447
10.7273	0.00563066	0.0151146	0.115721	0.334054	0.194208	0.239394
10.7284	0.00567345	0.0151315	0.115687	0.333948	0.19422	0.239343
10.7294	0.00572051	0.0151475	0.115652	0.333842	0.194233	0.239295
10.7304	0.0057804	0.0151633	0.115618	0.333746	0.194245	0.239252
10.7314	0.00585567	0.0151805	0.115581	0.333682	0.194257	0.239214
10.7325	0.0059366	0.0151984	0.115544	0.333624	0.19427	0.239183
10.7335	0.00601763	0.0152164	0.11551	0.333566	0.194283	0.239152
10.7345	0.00609841	0.0152343	0.115477	0.333512	0.194298	0.239121
10.7356	0.00617803	0.0152523	0.115443	0.333462	0.194315	0.239096
10.7366	0.00625691	0.0152686	0.115405	0.333411	0.194334	0.239072
10.7376	0.00633126	0.015284	0.115366	0.333355	0.194353	0.239042
10.7387	0.00639484	0.0152994	0.115327	0.333297	0.194372	0.238979
10.7397	0.006452	0.0153162	0.11529	0.333239	0.19439	0.238907
10.7407	0.00650866	0.0153341	0.115258	0.333176	0.194405	0.238823
10.7418	0.00656262	0.0153523	0.115228	0.333108	0.194418	0.238737
10.7428	0.00660624	0.0153708	0.115198	0.333037	0.194434	0.238648
10.7438	0.00663851	0.0153888	0.115165	0.332966	0.194454	0.238555
10.7449	0.0066669	0.0154056	0.115128	0.332896	0.194475	0.238461
10.7459	0.00669557	0.0154217	0.115091	0.332832	0.194497	0.238367
10.7469	0.00672418	0.015438	0.115054	0.332775	0.194519	0.238274
10.748	0.00675259	0.0154552	0.115019	0.332721	0.19454	0.238193
10.749	0.006781	0.0154735	0.114986	0.332667	0.194562	0.238157
10.75	0.00681442	0.0154918	0.114953	0.332612	0.194585	0.238121
10.751	0.00685891	0.0155099	0.114919	0.332557	0.194612	0.238081
10.7521	0.00691043	0.0155277	0.11488	0.332487	0.194643	0.23804
10.7531	0.00696325	0.0155429	0.114839	0.332405	0.194675	0.237998
10.7541	0.00701603	0.0155578	0.114799	0.33233	0.194707	0.237957
10.7552	0.0070679	0.0155728	0.114759	0.332261	0.194739	0.237916
10.7562	0.0071194	0.0155887	0.114723	0.332186	0.194771	0.237873
10.7572	0.00717114	0.0156051	0.11469	0.332104	0.194802	0.237829
10.7583	0.00721717	0.0156218	0.114657	0.33202	0.194834	0.237785
10.7593	0.00725373	0.0156383	0.114623	0.331935	0.194865	0.237736
10.7603	0.00728564	0.0156542	0.114586	0.33185	0.194895	0.237688
10.7614	0.00731729	0.0156686	0.114549	0.331765	0.194926	0.237639
10.7624	0.00734212	0.0156823	0.114512	0.331688	0.194956	0.237591
10.7634	0.00735851	0.0156957	0.114476	0.33163	0.194986	0.237545
10.7645	0.00737204	0.0157099	0.114443	0.331566	0.195013	0.237507
10.7655	0.00738567	0.0157254	0.114411	0.331495	0.195038	0.23747
10.7665	0.00740206	0.0157411	0.11438	0.331424	0.195063	0.237429
10.7676	0.00742317	0.0157566	0.114347	0.331352	0.195095	0.237384
10.7686	0.00744744	0.0157715	0.114312	0.331283	0.195126	0.237339
10.7696	0.00747054	0.0157852	0.114276	0.331221	0.195143	0.237271
10.7707	0.00748524	0.0157984	0.11424	0.331164	0.195157	0.237191
10.7717	0.00748978	0.0158118	0.114205	0.331106	0.19517	0.23712
10.7727	0.00749039	0.0158254	0.114169	0.331048	0.195184	0.237057
10.7737	0.00749081	0.0158376	0.114135	0.330989	0.195201	0.236994
10.7748	0.00749004	0.0158513	0.114102	0.330931	0.195218	0.236923
10.7758	0.00748811	0.0158664	0.11407	0.330873	0.195236	0.236845
10.7768	0.00748575	0.0158816	0.114037	0.330817	0.195253	0.236767
10.7779	0.00748033	0.0158956	0.114005	0.330769	0.195271	0.236689
10.7789	0.0074679	0.0159091	0.113973	0.330723	0.195288	0.236612
10.7799	0.00745035	0.0159227	0.113941	0.330676	0.195326	0.236548
10.781	0.00743171	0.0159376	0.113912	0.330629	0.195366	0.236511
10.782	0.00741449	0.0159532	0.113883	0.330581	0.195405	0.236481
10.783	0.00739932	0.015969	0.113853	0.330533	0.195445	0.236461
10.7841	0.00738489	0.0159848	0.113819	0.330456	0.195488	0.236446
10.7851	0.00737048	0.0159999	0.113784	0.330379	0.195535	0.236429
10.7861	0.00735677	0.016014	0.11375	0.330302	0.195583	0.236411
10.7872	0.00734387	0.0160277	0.113719	0.330228	0.195631	0.236391
10.7882	0.00733092	0.0160415	0.113691	0.330156	0.195678	0.236366
10.7892	0.00731896	0.0160559	0.113663	0.330079	0.195722	0.236339
10.7903	0.00731248	0.0160714	0.113633	0.329992	0.195765	0.236307
10.7913	0.00731239	0.016087	0.113601	0.3299	0.195807	0.236264
10.7923	0.00731451	0.0161024	0.113567	0.329808	0.19585	0.236217
10.7933	0.00732141	0.0161172	0.11353	0.329719	0.195892	0.23617
10.7944	0.00734014	0.0161299	0.113491	0.329659	0.195936	0.236123
10.7954	0.0073683	0.0161425	0.113453	0.329607	0.195978	0.236081
10.7964	0.00739907	0.0161542	0.113416	0.329554	0.196018	0.236042
10.7975	0.0074274	0.016167	0.113383	0.329503	0.196055	0.236001
10.7985	0.00745034	0.0161799	0.113352	0.329453	0.196089	0.235956
10.7995	0.00746971	0.016193	0.11332	0.329402	0.196124	0.235907
10.8006	0.00748886	0.0162058	0.113288	0.329351	0.196162	0.235858
10.8016	0.00750071	0.016218	0.113255	0.329301	0.196207	0.235809
10.8026	0.00750162	0.0162291	0.113223	0.329251	0.196251	0.235763
10.8037	0.00749817	0.01624	0.113192	0.329201	0.196296	0.23572
10.8047	0.00749412	0.0162512	0.113164	0.329151	0.196339	0.235678
10.8057	0.00748031	0.016263	0.113139	0.3291	0.196376	0.235634
10.8068	0.00745455	0.0162758	0.113116	0.329049	0.196411	0.23559
10.8078	0.00742479	0.0162891	0.113094	0.328998	0.196447	0.235544
10.8088	0.00739469	0.0163024	0.113065	0.328954	0.196484	0.235498
10.8099	0.00737225	0.0163151	0.113036	0.328917	0.196523	0.235452
10.8109	0.0073593	0.0163272	0.113006	0.328883	0.196562	0.235409
10.8119	0.00734913	0.0163391	0.112977	0.328847	0.196601	0.235342
10.813	0.00734039	0.0163513	0.11295	0.328809	0.19664	0.235266
10.814	0.00734184	0.0163643	0.112925	0.328769	0.19668	0.235192
10.815	0.00735224	0.0163778	0.1129	0.328716	0.196721	0.235121
10.816	0.0073646	0.0163913	0.112875	0.328651	0.196762	0.23505
10.8171	0.00737491	0.0164047	0.112852	0.328592	0.196806	0.234979
10.8181	0.00737957	0.0164163	0.112829	0.328539	0.196853	0.23491
10.8191	0.00738031	0.0164259	0.112806	0.328486	0.196902	0.234845
10.8202	0.00738031	0.0164357	0.112784	0.328432	0.196948	0.234783
10.8212	0.00738031	0.0164462	0.112765	0.328377	0.196989	0.234721
10.8222	0.00737864	0.0164574	0.112746	0.328321	0.197014	0.234678
10.8233	0.00737543	0.0164688	0.112729	0.328265	0.197023	0.23465
10.8243	0.00737252	0.0164801	0.112709	0.328209	0.197029	0.234622
10.8253	0.00736973	0.0164906	0.112685	0.328163	0.197038	0.234594
10.8264	0.00736796	0.0164997	0.11266	0.328137	0.197056	0.234572
10.8274	0.00736735	0.0165078	0.112634	0.32811	0.197078	0.234558
10.8284	0.00736693	0.0165167	0.112607	0.328081	0.1971	0.234549
10.8295	0.00736507	0.0165268	0.11258	0.328046	0.197123	0.234545
10.8305	0.00735995	0.0165376	0.112553	0.328009	0.197146	0.234546
10.8315	0.00735292	0.0165484	0.112525	0.327972	0.197169	0.234547
10.8326	0.00734571	0.0165592	0.112497	0.327936	0.197192	0.234548
10.8336	0.0073373	0.0165699	0.112466	0.327901	0.197237	0.234547
10.8346	0.00732702	0.0165797	0.112435	0.327866	0.19729	0.234538
10.8356	0.00731575	0.0165883	0.112405	0.327831	0.197344	0.234522
10.8367	0.0073067	0.0165971	0.112375	0.327792	0.197399	0.234504
10.8377	0.00730499	0.0166066	0.11235	0.327744	0.197452	0.234478
10.8387	0.00730993	0.0166165	0.112327	0.327697	0.197499	0.234444
10.8398	0.00731719	0.0166265	0.112305	0.327651	0.197545	0.234407
10.8408	0.00732315	0.0166364	0.112285	0.327609	0.19759	0.234371
10.8418	0.00732327	0.0166462	0.112265	0.327581	0.197639	0.234335
10.8429	0.00731701	0.0166554	0.112244	0.327556	0.197691	0.2343
10.8439	0.00730972	0.0166636	0.112221	0.327529	0.197744	0.234244
10.8449	0.00729929	0.0166719	0.112199	0.327503	0.197798	0.234189
10.846	0.00728091	0.0166807	0.11218	0.32748	0.197851	0.234126
10.847	0.00725743	0.0166898	0.112163	0.327429	0.197903	0.234057
10.848	0.00723335	0.016699	0.112146	0.327379	0.197955	0.233989
10.8491	0.0072127	0.0167082	0.112126	0.327327	0.198007	0.233921
10.8501	0.00719708	0.0167168	0.112105	0.327274	0.198063	0.233854
10.8511	0.00718422	0.0167245	0.112084	0.327221	0.198124	0.233792
10.8522	0.00717241	0.0167317	0.112063	0.327167	0.198184	0.233734
10.8532	0.00716239	0.0167389	0.112042	0.327105	0.198244	0.233683
10.8542	0.0071535	0.0167466	0.112022	0.327042	0.198302	0.233672
10.8553	0.00714435	0.0167545	0.112002	0.326979	0.198352	0.233663
10.8563	0.00713526	0.0167626	0.11198	0.326916	0.198402	0.233654
10.8573	0.00713569	0.0167705	0.111956	0.326877	0.198452	0.233645
10.8583	0.00714812	0.0167783	0.11193	0.326842	0.198506	0.233638
10.8594	0.00716471	0.0167855	0.111904	0.326809	0.198565	0.233632
10.8604	0.00719217	0.0167921	0.111876	0.32678	0.198623	0.233625
10.8614	0.00723403	0.0167991	0.11185	0.326755	0.198682	0.233614
10.8625	0.00728143	0.016807	0.111829	0.326731	0.19874	0.233602
10.8635	0.00732981	0.0168154	0.111809	0.326707	0.198796	0.23359
10.8645	0.00737573	0.0168238	0.111789	0.326684	0.198851	0.233577
10.8656	0.00741054	0.0168322	0.111767	0.326664	0.198909	0.233565
10.8666	0.00743658	0.0168402	0.111745	0.326644	0.198976	0.233549
10.8676	0.00746071	0.0168475	0.111723	0.326607	0.199046	0.233532
10.8687	0.00747298	0.0168544	0.111701	0.32656	0.199115	0.233514
10.8697	0.00747518	0.0168612	0.111678	0.326512	0.199185	0.233498
10.8707	0.00747621	0.0168679	0.111655	0.326465	0.199252	0.233481
10.8718	0.00747706	0.016875	0.111632	0.326418	0.199316	0.233465
10.8728	0.00747838	0.0168823	0.111608	0.326371	0.199377	0.233449
10.8738	0.00748128	0.0168895	0.111584	0.326327	0.199438	0.233433
10.8749	0.00748581	0.0168961	0.11156	0.326282	0.199497	0.233401
10.8759	0.00749641	0.016902	0.111536	0.326236	0.199543	0.233352
10.8769	0.007523	0.0169076	0.111512	0.326179	0.199575	0.233297
10.8779	0.00756362	0.0169133	0.111492	0.326128	0.199604	0.233234
10.879	0.00760838	0.0169189	0.111474	0.32609	0.199633	0.233171
10.88	0.00765381	0.0169243	0.111457	0.326052	0.199659	0.233108
10.881	0.00770156	0.0169295	0.111438	0.326019	0.199685	0.233043
10.8821	0.00775242	0.0169351	0.111418	0.32599	0.199712	0.232972
10.8831	0.00780217	0.0169406	0.111396	0.325963	0.199749	0.232897
10.8841	0.00783931	0.0169458	0.111376	0.325937	0.199791	0.232821
10.8852	0.00786385	0.0169511	0.111355	0.325913	0.199834	0.232753
10.8862	0.00788507	0.0169563	0.111336	0.325891	0.199879	0.232703
10.8872	0.00790604	0.0169615	0.111318	0.325868	0.199941	0.232654
10.8883	0.00792394	0.0169667	0.1113	0.325847	0.199995	0.232607
10.8893	0.00793341	0.0169719	0.111281	0.325831	0.200047	0.232568
10.8903	0.00793711	0.0169769	0.111259	0.325821	0.200101	0.23254
10.8914	0.00792957	0.0169814	0.111237	0.325811	0.200156	0.232512
10.8924	0.00790716	0.0169854	0.111214	0.3258	0.200213	0.232482
10.8934	0.00787816	0.0169895	0.111192	0.325788	0.20027	0.232458
10.8945	0.00784851	0.0169941	0.111172	0.325777	0.200326	0.232436
10.8955	0.00781974	0.0169993	0.111153	0.325767	0.20038	0.232414
10.8965	0.00779637	0.017005	0.11113	0.325757	0.20043	0.232392
10.8976	0.00778141	0.0170106	0.111105	0.325741	0.200479	0.232376
10.8986	0.00777114	0.0170161	0.111074	0.325719	0.20053	0.232368
10.8996	0.00776516	0.0170211	0.111044	0.325674	0.200587	0.232362
10.9006	0.00776201	0.0170256	0.111013	0.325618	0.200647	0.232352
10.9017	0.00775928	0.01703	0.110983	0.325556	0.200707	0.232338
10.9027	0.00775674	0.0170343	0.110958	0.325493	0.200768	0.232324
10.9037	0.00775348	0.0170385	0.110934	0.32543	0.200825	0.23231
10.9048	0.00774822	0.0170427	0.110909	0.325367	0.200877	0.232295
10.9058	0.00774042	0.0170469	0.110888	0.325312	0.200929	0.232267
10.9068	0.00773918	0.017051	0.110867	0.325259	0.200983	0.232209
10.9079	0.00775007	0.0170547	0.110847	0.325205	0.201042	0.232148
10.9089	0.00776646	0.017058	0.110827	0.325154	0.201105	0.232092
10.9099	0.00778367	0.0170613	0.11081	0.325127	0.201169	0.232037
10.911	0.00780035	0.0170646	0.110795	0.325101	0.201232	0.231982
10.912	0.00780377	0.0170681	0.110781	0.325075	0.201292	0.231927
10.913	0.0077931	0.0170716	0.110765	0.325043	0.201348	0.231877
10.9141	0.00777648	0.0170751	0.110747	0.325008	0.201403	0.231828
10.9151	0.00774969	0.0170779	0.110727	0.324972	0.201459	0.231781
10.9161	0.00771686	0.0170797	0.110706	0.324931	0.201519	0.231734
10.9172	0.00768418	0.017081	0.110686	0.324889	0.201582	0.23171
10.9182	0.00765153	0.0170821	0.110667	0.324845	0.201646	0.231695
10.9192	0.00761958	0.0170829	0.110648	0.324802	0.201691	0.23168
10.9203	0.00760042	0.0170835	0.11063	0.32476	0.201725	0.231666
10.9213	0.00759092	0.0170839	0.110612	0.324718	0.201756	0.23165
10.9223	0.00758445	0.0170842	0.110594	0.324677	0.201787	0.231634
10.9233	0.00758069	0.0170846	0.110575	0.324636	0.201819	0.231618
10.9244	0.00757706	0.017085	0.110556	0.324597	0.201855	0.2316
10.9254	0.00757347	0.0170856	0.110536	0.324559	0.201892	0.231579
10.9264	0.00757032	0.0170867	0.110517	0.324521	0.201929	0.231557
10.9275	0.00755994	0.0170877	0.110498	0.324483	0.201967	0.231536
10.9285	0.00753281	0.0170884	0.110479	0.324447	0.202007	0.231518
10.9295	0.00749336	0.017089	0.110459	0.324424	0.202055	0.231507
10.9306	0.00745189	0.0170896	0.110438	0.324389	0.202107	0.231501
10.9316	0.00741118	0.0170901	0.110417	0.324349	0.20216	0.231494
10.9326	0.00737047	0.0170903	0.110395	0.32431	0.20222	0.231485
10.9337	0.00732979	0.0170904	0.110375	0.324272	0.202287	0.231474
10.9347	0.00729121	0.0170904	0.110357	0.324234	0.202355	0.231461
10.9357	0.00726437	0.0170903	0.110341	0.324196	0.202422	0.231449
10.9368	0.00725031	0.0170897	0.110325	0.324156	0.202483	0.231438
10.9378	0.00723318	0.0170889	0.110309	0.324114	0.202537	0.231422
10.9388	0.007204	0.0170881	0.110294	0.32407	0.202589	0.231385
10.9399	0.00716849	0.0170873	0.110279	0.324026	0.202644	0.231347
10.9409	0.00713224	0.0170865	0.110264	0.323993	0.202704	0.231304
10.9419	0.00709595	0.0170858	0.11025	0.323973	0.202768	0.231256
10.9429	0.00706977	0.0170852	0.110237	0.323952	0.202832	0.23121
10.944	0.00705847	0.0170845	0.110226	0.323932	0.202896	0.231164
10.945	0.00705398	0.0170837	0.110215	0.323913	0.202957	0.231115
10.946	0.0070611	0.0170829	0.110203	0.323894	0.203017	0.231057
10.9471	0.00707925	0.0170821	0.110192	0.323874	0.203077	0.231
10.9481	0.00710009	0.0170816	0.110182	0.323854	0.203137	0.230945
10.9491	0.00712129	0.0170803	0.110171	0.323835	0.203197	0.230916
10.9502	0.00714178	0.0170786	0.11016	0.323813	0.203258	0.230884
10.9512	0.00715787	0.0170769	0.110152	0.323791	0.203319	0.230853
10.9522	0.00717126	0.017075	0.110148	0.323771	0.203377	0.230822
10.9533	0.00718411	0.0170729	0.110142	0.323762	0.203431	0.230794
10.9543	0.00719642	0.0170708	0.110135	0.323757	0.20348	0.230771
10.9553	0.00720848	0.0170686	0.110127	0.323751	0.203528	0.230748
10.9564	0.00722035	0.0170665	0.110117	0.323742	0.203581	0.23073
10.9574	0.00723293	0.0170645	0.110108	0.323733	0.203638	0.230726
10.9584	0.00723748	0.0170626	0.110097	0.323725	0.203696	0.230723
10.9595	0.00722937	0.0170606	0.110084	0.323716	0.203754	0.23072
10.9605	0.00721736	0.0170584	0.11007	0.323707	0.203811	0.230716
10.9615	0.00720879	0.017056	0.110055	0.323696	0.203863	0.230708
10.9626	0.00720745	0.0170535	0.110037	0.323685	0.203911	0.230699
10.9636	0.00721	0.017051	0.110019	0.323672	0.203958	0.230687
10.9646	0.00721302	0.0170485	0.110001	0.323659	0.204006	0.230667
10.9656	0.00721833	0.0170458	0.109983	0.323646	0.204054	0.230643
10.9667	0.00723277	0.017043	0.109968	0.323632	0.204104	0.230619
10.9677	0.00725289	0.0170401	0.109956	0.32362	0.204153	0.230594
10.9687	0.00727163	0.0170367	0.109945	0.323613	0.204203	0.230569
10.9698	0.00727771	0.0170324	0.109932	0.323607	0.204248	0.230523
10.9708	0.00726756	0.0170281	0.109917	0.323599	0.20429	0.230469
10.9718	0.00725186	0.0170238	0.109901	0.323586	0.204332	0.230413
10.9729	0.00723522	0.0170196	0.109885	0.323572	0.204359	0.230354
10.9739	0.00721616	0.0170158	0.109869	0.323558	0.204387	0.230295
10.9749	0.0071953	0.0170122	0.109853	0.323545	0.204415	0.230235
10.976	0.00717365	0.0170087	0.109837	0.32353	0.204444	0.230176
10.977	0.00715303	0.0170042	0.10982	0.323514	0.204472	0.230119
10.978	0.0071371	0.0169994	0.1098	0.323496	0.204496	0.230064
10.9791	0.00712395	0.0169946	0.109778	0.32348	0.204519	0.23001
10.9801	0.00711081	0.0169903	0.109754	0.323464	0.204542	0.229969
10.9811	0.00709695	0.0169863	0.10973	0.323448	0.204567	0.229942
10.9822	0.00708086	0.0169825	0.109707	0.323432	0.204592	0.229915
10.9832	0.00706347	0.0169789	0.109684	0.323376	0.204626	0.229887
10.9842	0.00704609	0.0169751	0.109663	0.32331	0.204664	0.22986
10.9852	0.00703755	0.016971	0.109641	0.323242	0.204702	0.229836
10.9863	0.0070471	0.0169668	0.10962	0.323172	0.204739	0.229815
10.9873	0.00706702	0.0169628	0.109598	0.323099	0.204775	0.229795
10.9883	0.00708796	0.0169585	0.109578	0.323025	0.204812	0.229781
10.9894	0.00711855	0.0169539	0.109558	0.322951	0.204851	0.22977
10.9904	0.00716105	0.0169494	0.109537	0.322876	0.204896	0.22976
10.9914	0.00720734	0.0169449	0.109517	0.322802	0.204943	0.22975
10.9925	0.00725205	0.0169404	0.109496	0.322729	0.204989	0.229742
10.9935	0.00727593	0.0169353	0.109476	0.322688	0.205034	0.229741
10.9945	0.00728483	0.0169295	0.109457	0.322659	0.205073	0.229744
10.9956	0.00729397	0.0169236	0.109439	0.322624	0.205108	0.229745
10.9966	0.00730259	0.0169178	0.109422	0.322586	0.205144	0.229744
10.9976	0.00729891	0.0169119	0.109405	0.322548	0.205177	0.22974
10.9987	0.00728475	0.0169061	0.109388	0.322511	0.20521	0.229737
10.9997	0.00726949	0.0169003	0.109373	0.322477	0.205243	0.229734
11.0007	0.00725304	0.0168945	0.109359	0.322447	0.205275	0.229728
11.0018	0.00723086	0.0168875	0.109344	0.322419	0.205308	0.229699
11.0028	0.00720523	0.0168796	0.109325	0.322391	0.20534	0.229671
11.0038	0.00718026	0.0168715	0.109301	0.322361	0.205371	0.22964
11.0049	0.00715519	0.0168635	0.109276	0.32233	0.205404	0.229599
11.0059	0.00713046	0.0168556	0.10925	0.322299	0.205441	0.229548
11.0069	0.00710676	0.0168479	0.109225	0.322269	0.205481	0.229498
11.0079	0.00708322	0.0168403	0.109202	0.322241	0.205522	0.229446
11.009	0.00706232	0.0168327	0.109179	0.322214	0.205563	0.229383
11.01	0.00704486	0.016825	0.109156	0.322188	0.2056	0.229313
11.011	0.00702855	0.0168171	0.109135	0.322163	0.205632	0.229242
11.0121	0.00701173	0.0168094	0.109117	0.32214	0.205663	0.229197
11.0131	0.00699101	0.0168021	0.109098	0.322119	0.205692	0.229155
11.0141	0.00696336	0.016795	0.10908	0.322097	0.205721	0.229114
11.0152	0.00693288	0.0167882	0.109064	0.322077	0.205741	0.229073
11.0162	0.00690731	0.0167814	0.10905	0.322057	0.205751	0.229037
11.0172	0.00689197	0.0167742	0.109036	0.322039	0.205762	0.229008
11.0183	0.0068818	0.0167655	0.109022	0.32202	0.205771	0.228982
11.0193	0.00687257	0.0167563	0.109006	0.322001	0.205779	0.228956
11.0203	0.00686696	0.0167472	0.108991	0.32198	0.205786	0.228931
11.0214	0.00687458	0.0167381	0.108976	0.32196	0.205794	0.228908
11.0224	0.00689667	0.0167295	0.108963	0.32194	0.205804	0.228885
11.0234	0.00691957	0.0167212	0.108952	0.321922	0.205815	0.228862
11.0245	0.00693087	0.0167129	0.108943	0.321903	0.205825	0.228842
11.0255	0.00693339	0.0167041	0.108934	0.321846	0.205837	0.228823
11.0265	0.00693423	0.0166947	0.108923	0.321785	0.205863	0.228805
11.0275	0.00693508	0.016685	0.108911	0.321713	0.205886	0.228785
11.0286	0.00693449	0.0166753	0.108896	0.321639	0.20591	0.228763
11.0296	0.00692945	0.0166655	0.108882	0.321566	0.205933	0.228739
11.0306	0.00692373	0.0166563	0.108868	0.321491	0.205957	0.228715
11.0317	0.0069226	0.0166478	0.108857	0.321417	0.205981	0.228692
11.0327	0.00692818	0.0166392	0.108848	0.321342	0.206006	0.228657
11.0337	0.00693781	0.0166297	0.108839	0.321267	0.206029	0.228608
11.0348	0.00694847	0.0166188	0.108829	0.321196	0.20605	0.228559
11.0358	0.00695949	0.0166079	0.108817	0.321183	0.206069	0.228512
11.0368	0.0069607	0.016597	0.108805	0.321171	0.206087	0.228466
11.0379	0.00694407	0.0165862	0.108792	0.321158	0.206104	0.228419
11.0389	0.00691779	0.0165765	0.108779	0.321146	0.206124	0.228374
11.0399	0.0068981	0.0165684	0.108767	0.321138	0.206148	0.228325
11.041	0.00688501	0.01656	0.108754	0.321131	0.206172	0.228269
11.042	0.00687228	0.0165503	0.108741	0.321122	0.206196	0.228213
11.043	0.00685982	0.0165392	0.108726	0.321107	0.206218	0.228163
11.0441	0.00684919	0.0165276	0.10871	0.321086	0.206234	0.228129
11.0451	0.00685924	0.0165162	0.108694	0.321063	0.206249	0.228093
11.0461	0.00688403	0.0165049	0.108678	0.321041	0.206264	0.228056
11.0472	0.00690456	0.0164943	0.108661	0.321024	0.206279	0.228021
11.0482	0.00691643	0.0164841	0.108642	0.321014	0.206296	0.227988
11.0492	0.00692359	0.0164742	0.108623	0.321005	0.206313	0.227962
11.0502	0.00693085	0.0164635	0.108603	0.320994	0.206329	0.227937
11.0513	0.00693849	0.0164521	0.108583	0.320977	0.206347	0.22791
11.0523	0.00694828	0.0164407	0.108563	0.320956	0.206366	0.227887
11.0533	0.00696308	0.0164292	0.108545	0.320935	0.206385	0.227867
11.0544	0.00698143	0.0164178	0.108528	0.320915	0.206404	0.227847
11.0554	0.00700504	0.016407	0.108511	0.320896	0.206419	0.227826
11.0564	0.00703434	0.016397	0.108498	0.320874	0.206433	0.22781
11.0575	0.00706555	0.0163867	0.108486	0.320851	0.206447	0.227805
11.0585	0.00709693	0.0163753	0.108475	0.320827	0.206446	0.227807
11.0595	0.00712712	0.0163626	0.108462	0.320804	0.206438	0.227808
11.0606	0.00715351	0.0163498	0.108446	0.320782	0.206426	0.227806
11.0616	0.00717623	0.0163371	0.108428	0.32076	0.206414	0.227804
11.0626	0.00719332	0.0163244	0.108409	0.320739	0.206401	0.227801
11.0637	0.00719851	0.0163119	0.108387	0.320715	0.206391	0.227799
11.0647	0.00719724	0.0162996	0.108363	0.320688	0.20638	0.227773
11.0657	0.00719597	0.0162872	0.108336	0.320661	0.20637	0.227744
11.0668	0.0071935	0.0162743	0.10831	0.320614	0.20636	0.227714
11.0678	0.00718556	0.016261	0.108283	0.320547	0.206351	0.227682
11.0688	0.00716812	0.0162476	0.108255	0.320481	0.206351	0.227644
11.0698	0.00714631	0.0162343	0.108228	0.320415	0.206361	0.227606
11.0709	0.00712611	0.0162212	0.1082	0.320349	0.206369	0.227567
11.0719	0.00710751	0.0162095	0.108173	0.320283	0.206376	0.227528
11.0729	0.00708905	0.0161985	0.108147	0.320219	0.206382	0.227488
11.074	0.00707039	0.0161874	0.108124	0.320154	0.206388	0.227446
11.075	0.00705555	0.0161752	0.108102	0.320086	0.206394	0.227423
11.076	0.00705277	0.0161618	0.108079	0.32001	0.206399	0.227409
11.0771	0.00705869	0.0161484	0.108055	0.319942	0.206402	0.227394
11.0781	0.0070659	0.0161351	0.108032	0.319904	0.206405	0.22738
11.0791	0.00707286	0.016122	0.108008	0.319871	0.206407	0.227366
11.0802	0.00707965	0.0161096	0.107987	0.319847	0.206406	0.227354
11.0812	0.00708643	0.0160976	0.107968	0.319825	0.206406	0.227345
11.0822	0.00709155	0.0160853	0.10795	0.319802	0.206405	0.227336
11.0833	0.00708985	0.0160717	0.107931	0.319779	0.206404	0.227322
11.0843	0.00708128	0.0160574	0.107911	0.319754	0.206403	0.227298
11.0853	0.00706902	0.0160431	0.10789	0.319728	0.206402	0.227258
11.0864	0.00704802	0.016029	0.107869	0.319702	0.2064	0.227203
11.0874	0.00701603	0.0160154	0.107848	0.31967	0.206396	0.227148
11.0884	0.00697974	0.0160027	0.107829	0.319627	0.20639	0.227092
11.0895	0.00694327	0.0159902	0.107811	0.319583	0.206384	0.227035
11.0905	0.00690537	0.0159774	0.107794	0.319539	0.206378	0.226977
11.0915	0.00685898	0.0159639	0.107778	0.319493	0.206372	0.226915
11.0925	0.00680703	0.0159509	0.107763	0.319445	0.206363	0.226843
11.0936	0.0067553	0.0159384	0.107749	0.319397	0.206352	0.226771
11.0946	0.00670496	0.0159253	0.107735	0.319352	0.206341	0.226699
11.0956	0.00665647	0.0159115	0.107721	0.319314	0.206328	0.226636
11.0967	0.00660833	0.0158981	0.107709	0.319281	0.206315	0.226596
11.0977	0.00656172	0.0158853	0.107698	0.319249	0.206302	0.226558
11.0987	0.00652087	0.0158725	0.107687	0.319213	0.206288	0.226519
11.0998	0.00648759	0.0158591	0.107671	0.319172	0.206274	0.226482
11.1008	0.00645915	0.0158441	0.10765	0.319129	0.206253	0.226444
11.1018	0.00643871	0.0158285	0.10763	0.319087	0.20622	0.22641
11.1029	0.00642967	0.0158129	0.10761	0.319047	0.206188	0.226379
11.1039	0.00642519	0.0157975	0.10759	0.319014	0.206155	0.226344
11.1049	0.00642101	0.0157831	0.107571	0.318985	0.206122	0.226299
11.106	0.00641455	0.0157689	0.107551	0.318955	0.206088	0.226252
11.107	0.00640248	0.0157547	0.107532	0.318924	0.206053	0.226204
11.108	0.0063862	0.0157402	0.107513	0.318892	0.20602	0.226151
11.1091	0.00636641	0.0157244	0.107493	0.31886	0.205989	0.226092
11.1101	0.00633955	0.0157084	0.107472	0.318824	0.20596	0.226032
11.1111	0.00630476	0.0156924	0.10745	0.318787	0.20593	0.225972
11.1121	0.00626701	0.0156774	0.107429	0.318748	0.205917	0.225914
11.1132	0.00623093	0.0156639	0.107411	0.318707	0.2059	0.225858
11.1142	0.00620212	0.0156509	0.107396	0.318666	0.205882	0.225803
11.1152	0.00618443	0.0156377	0.107379	0.318627	0.205865	0.22575
11.1163	0.00617124	0.0156238	0.10736	0.31859	0.205847	0.225704
11.1173	0.00615671	0.0156085	0.107341	0.318553	0.205827	0.225658
11.1183	0.00614071	0.0155924	0.107321	0.318516	0.205807	0.225612
11.1194	0.0061237	0.0155765	0.107302	0.318454	0.205787	0.225567
11.1204	0.00610654	0.0155611	0.107283	0.318377	0.205765	0.225527
11.1214	0.00608863	0.0155466	0.107264	0.318299	0.20574	0.225491
11.1225	0.00606951	0.0155323	0.107246	0.31822	0.205712	0.225453
11.1235	0.00604999	0.0155178	0.107228	0.318131	0.205684	0.225409
11.1245	0.00602999	0.0155029	0.107209	0.318035	0.205657	0.225362
11.1256	0.00600701	0.0154867	0.107191	0.317938	0.205631	0.225315
11.1266	0.00597984	0.0154695	0.107173	0.317842	0.205606	0.225268
11.1276	0.005951	0.0154522	0.107154	0.31775	0.205581	0.225221
11.1287	0.00592219	0.0154356	0.107136	0.317666	0.205554	0.225174
11.1297	0.00589355	0.0154206	0.107119	0.317605	0.205523	0.225126
11.1307	0.00586513	0.0154056	0.107102	0.317564	0.205491	0.225077
11.1318	0.00583672	0.0153906	0.107083	0.317523	0.205459	0.225023
11.1328	0.0058083	0.0153749	0.107059	0.317481	0.205428	0.224969
11.1338	0.00578157	0.0153572	0.107036	0.317439	0.2054	0.224914
11.1348	0.00575591	0.0153392	0.107012	0.317398	0.205371	0.22486
11.1359	0.00573026	0.0153214	0.106989	0.317358	0.205343	0.224814
11.1369	0.00571176	0.0153046	0.106966	0.317319	0.205313	0.224775
11.1379	0.00570436	0.0152886	0.106945	0.31728	0.205279	0.224716
11.139	0.00570283	0.0152727	0.106925	0.317237	0.205244	0.224625
11.14	0.00570217	0.0152567	0.106905	0.317191	0.20521	0.224531
11.141	0.00570418	0.0152399	0.106885	0.317143	0.205177	0.224435
11.1421	0.00571537	0.0152218	0.106865	0.317095	0.205148	0.22434
11.1431	0.00573407	0.015203	0.106844	0.317049	0.205123	0.224246
11.1441	0.00575419	0.0151849	0.106823	0.317004	0.205085	0.224159
11.1452	0.00577388	0.0151684	0.106801	0.31696	0.205041	0.224078
11.1462	0.00579241	0.015154	0.106778	0.316918	0.204993	0.223994
11.1472	0.0058095	0.0151402	0.106755	0.316879	0.204942	0.223905
11.1483	0.00582461	0.0151251	0.106732	0.316844	0.20489	0.223825
11.1493	0.00583407	0.0151086	0.106707	0.316809	0.204838	0.223783
11.1503	0.00583402	0.0150902	0.106682	0.316769	0.204787	0.223741
11.1514	0.00582959	0.0150715	0.106658	0.316701	0.204736	0.223698
11.1524	0.00582345	0.0150528	0.106636	0.316639	0.204686	0.223657
11.1534	0.00580935	0.0150344	0.106618	0.316578	0.204632	0.223614
11.1544	0.00578381	0.0150185	0.106602	0.316512	0.204581	0.223573
11.1555	0.00575348	0.0150027	0.106586	0.316439	0.204534	0.223534
11.1565	0.00572265	0.0149869	0.106568	0.316361	0.204487	0.223497
11.1575	0.00569103	0.0149702	0.106549	0.316283	0.204441	0.223457
11.1586	0.00565902	0.0149523	0.10653	0.316207	0.204395	0.223413
11.1596	0.00562679	0.0149342	0.106515	0.316136	0.20435	0.22337
11.1606	0.00559693	0.0149162	0.106501	0.316071	0.204304	0.223332
11.1617	0.00557445	0.0148987	0.106487	0.316044	0.204256	0.2233
11.1627	0.00555981	0.0148819	0.106471	0.316016	0.204204	0.223272
11.1637	0.00554745	0.0148656	0.106455	0.315986	0.204151	0.22325
11.1648	0.00553545	0.0148487	0.106439	0.315955	0.204097	0.223228
11.1658	0.00552424	0.0148306	0.106422	0.315924	0.204044	0.223206
11.1668	0.00551322	0.0148112	0.106405	0.315893	0.203994	0.223184
11.1679	0.00550171	0.0147916	0.106388	0.315859	0.203946	0.223158
11.1689	0.00549175	0.014772	0.106374	0.315823	0.203897	0.223127
11.1699	0.00548374	0.014753	0.106363	0.315787	0.203845	0.223093
11.171	0.00547612	0.0147353	0.106353	0.315749	0.203787	0.223051
11.172	0.00546801	0.0147187	0.106343	0.315709	0.203729	0.223007
11.173	0.00545904	0.0147021	0.106327	0.315669	0.203671	0.222963
11.1741	0.00544923	0.0146844	0.106306	0.315628	0.203614	0.222919
11.1751	0.00543929	0.0146651	0.106283	0.315593	0.203561	0.222878
11.1761	0.00542954	0.0146456	0.10626	0.315568	0.20351	0.222842
11.1771	0.0054229	0.0146261	0.106238	0.315547	0.203457	0.222809
11.1782	0.00542057	0.014607	0.106215	0.315522	0.2034	0.22277
11.1792	0.00541972	0.0145891	0.106193	0.31549	0.203338	0.222723
11.1802	0.00541768	0.0145722	0.106171	0.315451	0.203275	0.222674
11.1813	0.00541471	0.0145551	0.106147	0.315412	0.203212	0.222626
11.1823	0.0054115	0.0145368	0.106123	0.315372	0.203151	0.222578
11.1833	0.00540835	0.0145173	0.106098	0.315333	0.203092	0.222533
11.1844	0.00540443	0.0144973	0.106074	0.315294	0.203035	0.222491
11.1854	0.00539856	0.0144773	0.106053	0.315255	0.202977	0.222447
11.1864	0.00539202	0.0144579	0.106035	0.315212	0.202909	0.222396
11.1875	0.00538757	0.0144399	0.106017	0.315161	0.202828	0.222341
11.1885	0.00538963	0.0144228	0.106001	0.315105	0.202746	0.222284
11.1895	0.00539723	0.0144052	0.105987	0.315051	0.202664	0.222228
11.1906	0.00540519	0.0143863	0.105974	0.314997	0.202583	0.222153
11.1916	0.0054124	0.0143661	0.105959	0.314948	0.202506	0.222056
11.1926	0.00541482	0.0143457	0.105944	0.314885	0.20243	0.221963
11.1937	0.00540876	0.0143253	0.105929	0.314806	0.202354	0.221871
11.1947	0.0053978	0.0143056	0.105914	0.314724	0.202272	0.221783
11.1957	0.00538499	0.0142872	0.105899	0.314641	0.202192	0.221696
11.1967	0.00536998	0.0142694	0.10588	0.314557	0.202117	0.221609
11.1978	0.00535242	0.0142521	0.105856	0.314473	0.202057	0.221523
11.1988	0.00533399	0.0142352	0.10583	0.314386	0.201994	0.221439
11.1998	0.00531767	0.0142183	0.105803	0.314296	0.201931	0.221362
11.2009	0.00530906	0.0142007	0.105776	0.314204	0.201868	0.221294
11.2019	0.00530931	0.0141814	0.10575	0.31411	0.201805	0.221251
11.2029	0.00531247	0.0141618	0.105724	0.314024	0.201736	0.221203
11.204	0.00531424	0.0141433	0.105698	0.313956	0.20166	0.221153
11.205	0.00531437	0.0141253	0.105671	0.313887	0.20158	0.221105
11.206	0.0053137	0.0141072	0.105643	0.313819	0.201501	0.221056
11.2071	0.00531333	0.0140885	0.105615	0.313757	0.201425	0.221009
11.2081	0.00531357	0.0140681	0.105586	0.313702	0.201354	0.220967
11.2091	0.00531424	0.0140466	0.105558	0.31365	0.201287	0.220928
11.2102	0.00531508	0.0140252	0.105532	0.313596	0.201218	0.220888
11.2112	0.00531689	0.0140043	0.105507	0.313533	0.201145	0.220843
11.2122	0.00532159	0.0139844	0.105481	0.313464	0.201066	0.220796
11.2133	0.00532818	0.0139653	0.105455	0.313399	0.200986	0.220749
11.2143	0.00533521	0.0139461	0.105428	0.313339	0.200907	0.220699
11.2153	0.00534242	0.0139259	0.1054	0.313281	0.200831	0.220643
11.2164	0.00534916	0.013904	0.105369	0.313216	0.200759	0.220583
11.2174	0.00535504	0.0138816	0.105337	0.313147	0.200688	0.220516
11.2184	0.00536079	0.0138592	0.105305	0.313076	0.200616	0.220439
11.2194	0.00536601	0.0138378	0.105274	0.313005	0.200537	0.220359
11.2205	0.00536876	0.0138184	0.105241	0.312932	0.200452	0.220279
11.2215	0.00536979	0.0137993	0.105206	0.31286	0.200367	0.220198
11.2225	0.00537016	0.0137802	0.105169	0.312787	0.200282	0.220125
11.2236	0.00537136	0.01376	0.105132	0.312716	0.200201	0.220056
11.2246	0.00537396	0.0137386	0.105095	0.312617	0.200125	0.21999
11.2256	0.00537716	0.013717	0.105061	0.312517	0.20005	0.219928
11.2267	0.00538056	0.0136953	0.105034	0.312415	0.199972	0.219869
11.2277	0.00538251	0.0136746	0.105009	0.312305	0.199886	0.21981
11.2287	0.00538336	0.0136553	0.104985	0.312194	0.199796	0.219751
11.2298	0.00538325	0.0136367	0.104961	0.312084	0.199693	0.219694
11.2308	0.00538312	0.0136177	0.104937	0.311976	0.199588	0.219645
11.2318	0.0053845	0.0135978	0.104913	0.311878	0.199488	0.219602
11.2329	0.0053871	0.0135771	0.104889	0.311785	0.199393	0.219521
11.2339	0.00538959	0.0135562	0.104865	0.311693	0.199298	0.219411
11.2349	0.00539243	0.0135355	0.10484	0.311622	0.199202	0.219296
11.236	0.0053975	0.0135157	0.104816	0.311555	0.1991	0.219181
11.237	0.0054041	0.0134973	0.104791	0.311487	0.198996	0.219066
11.238	0.0054104	0.0134796	0.104762	0.311421	0.198893	0.218955
11.239	0.00541395	0.0134615	0.104733	0.311359	0.19879	0.218852
11.2401	0.00541014	0.0134419	0.104704	0.311306	0.198697	0.218752
11.2411	0.00540161	0.0134214	0.104675	0.311255	0.198617	0.218656
11.2421	0.0053927	0.0134008	0.104643	0.311203	0.198536	0.218563
11.2432	0.00538164	0.0133803	0.104609	0.311146	0.19845	0.218488
11.2442	0.0053675	0.0133611	0.104576	0.311089	0.198355	0.218439
11.2452	0.0053527	0.0133433	0.104542	0.311031	0.198257	0.218389
11.2463	0.00533755	0.013326	0.104507	0.310974	0.198158	0.218336
11.2473	0.00532186	0.0133078	0.104472	0.310919	0.198061	0.218279
11.2483	0.00530737	0.0132883	0.104438	0.310865	0.197969	0.218222
11.2494	0.00529499	0.0132683	0.104403	0.310811	0.197888	0.218161
11.2504	0.00528332	0.0132483	0.104375	0.31075	0.197813	0.218099
11.2514	0.00527311	0.0132294	0.104351	0.310678	0.197732	0.218037
11.2525	0.00526564	0.0132126	0.104327	0.310602	0.19763	0.217976
11.2535	0.00525951	0.0131971	0.104302	0.310526	0.197525	0.21792
11.2545	0.00525382	0.0131811	0.104277	0.310451	0.197419	0.217875
11.2556	0.00524974	0.0131632	0.104251	0.310365	0.197312	0.217829
11.2566	0.00524726	0.0131436	0.104225	0.310268	0.197209	0.217769
11.2576	0.00524513	0.0131229	0.1042	0.310171	0.197114	0.217693
11.2587	0.00524013	0.0131021	0.104176	0.310072	0.197023	0.217617
11.2597	0.00522671	0.0130814	0.104152	0.309971	0.19693	0.217541
11.2607	0.00520608	0.0130611	0.104128	0.30987	0.196827	0.217468
11.2617	0.00518383	0.0130425	0.1041	0.30977	0.196709	0.217401
11.2628	0.00516108	0.0130249	0.104071	0.309673	0.196585	0.21734
11.2638	0.0051356	0.0130064	0.104042	0.309584	0.196462	0.217274
11.2648	0.00510797	0.0129864	0.104015	0.3095	0.196343	0.217196
11.2659	0.00507972	0.012966	0.10399	0.309424	0.19623	0.217112
11.2669	0.00505061	0.0129457	0.103969	0.309368	0.196119	0.217027
11.2679	0.00502023	0.0129254	0.103948	0.309312	0.196004	0.216941
11.269	0.00498976	0.0129065	0.103924	0.309256	0.19588	0.216856
11.27	0.00495913	0.012889	0.103894	0.309195	0.19575	0.216779
11.271	0.0049296	0.0128721	0.103861	0.309131	0.19562	0.216711
11.2721	0.00490263	0.012854	0.103828	0.309068	0.195493	0.216645
11.2731	0.00487748	0.0128343	0.103794	0.309004	0.195383	0.216577
11.2741	0.00485386	0.0128141	0.103762	0.308939	0.195282	0.216509
11.2752	0.00483622	0.0127937	0.103733	0.30887	0.195181	0.216409
11.2762	0.00482264	0.0127734	0.103704	0.308799	0.195078	0.216299
11.2772	0.00480907	0.0127541	0.103677	0.308728	0.194966	0.216188
11.2783	0.00479549	0.0127361	0.103649	0.308658	0.194852	0.216073
11.2793	0.00478337	0.0127183	0.103621	0.308592	0.194737	0.215955
11.2803	0.00477258	0.0126999	0.103593	0.308531	0.194625	0.215827
11.2813	0.00476151	0.0126804	0.103564	0.30847	0.19452	0.215689
11.2824	0.00474504	0.0126605	0.103536	0.308403	0.194422	0.21555
11.2834	0.00472203	0.0126405	0.103508	0.308327	0.194324	0.21541
11.2844	0.004697	0.0126205	0.10348	0.308252	0.194217	0.215273
11.2855	0.00467199	0.0126016	0.10345	0.308178	0.194101	0.215172
11.2865	0.0046465	0.0125837	0.103418	0.308105	0.193983	0.2151
11.2875	0.0046185	0.012566	0.103386	0.308009	0.193864	0.215032
11.2886	0.00458926	0.0125464	0.103354	0.307915	0.193747	0.214966
11.2896	0.00455874	0.0125258	0.103323	0.307819	0.193634	0.214902
11.2906	0.00451663	0.0125047	0.103294	0.307719	0.193524	0.214839
11.2917	0.00446397	0.0124836	0.103268	0.307615	0.193414	0.214776
11.2927	0.00440906	0.0124628	0.10324	0.307511	0.193297	0.214713
11.2937	0.0043549	0.0124436	0.103211	0.307407	0.193174	0.214646
11.2948	0.00430336	0.0124254	0.103178	0.307306	0.193047	0.214577
11.2958	0.0042564	0.0124068	0.103145	0.307209	0.192921	0.214505
11.2968	0.00421285	0.0123868	0.103112	0.307112	0.192799	0.214424
11.2979	0.00417285	0.0123661	0.10308	0.307034	0.192685	0.214333
11.2989	0.00414066	0.0123452	0.103049	0.306956	0.192578	0.214243
11.2999	0.00411146	0.0123244	0.103019	0.306876	0.192469	0.214152
11.301	0.00408085	0.0123043	0.102989	0.306797	0.192356	0.214063
11.302	0.00404942	0.0122856	0.102959	0.306719	0.192238	0.213977
11.303	0.00401545	0.0122676	0.102929	0.306651	0.192128	0.213891
11.304	0.00397863	0.0122495	0.102898	0.306592	0.192025	0.213806
11.3051	0.00394044	0.0122317	0.102868	0.306531	0.191901	0.213721
11.3061	0.0039021	0.0122149	0.102838	0.306461	0.191782	0.213637
11.3071	0.00386533	0.0121974	0.10281	0.306383	0.191662	0.213554
11.3082	0.00382948	0.0121786	0.102782	0.306304	0.191543	0.213476
11.3092	0.00379343	0.0121593	0.102753	0.306224	0.191415	0.213415
11.3102	0.00376193	0.0121414	0.102716	0.306146	0.191273	0.213365
11.3113	0.00374114	0.0121243	0.102677	0.30607	0.191129	0.213315
11.3123	0.00372586	0.0121074	0.102637	0.305995	0.190984	0.213259
11.3133	0.00370986	0.0120886	0.102597	0.305918	0.19084	0.213193
11.3144	0.00368687	0.0120682	0.10256	0.305837	0.190708	0.213126
11.3154	0.00365767	0.0120474	0.102526	0.305755	0.19059	0.213064
11.3164	0.00362708	0.0120268	0.102492	0.305672	0.190477	0.213006
11.3175	0.00359663	0.0120069	0.102457	0.30559	0.190355	0.21291
11.3185	0.00356747	0.0119882	0.10242	0.3055	0.190226	0.212812
11.3195	0.00353951	0.0119702	0.102386	0.305405	0.190095	0.212715
11.3206	0.00351243	0.0119519	0.102354	0.305316	0.189965	0.212613
11.3216	0.00348882	0.0119325	0.102322	0.305228	0.189839	0.212494
11.3226	0.00347265	0.0119117	0.10229	0.305132	0.189723	0.212369
11.3236	0.00346085	0.0118906	0.102262	0.305027	0.189613	0.212244
11.3247	0.00344915	0.0118695	0.102234	0.30492	0.189502	0.21212
11.3257	0.00343488	0.011849	0.102205	0.304814	0.189384	0.211996
11.3267	0.00341493	0.0118303	0.102173	0.304709	0.189255	0.211873
11.3278	0.00339203	0.0118127	0.102139	0.304606	0.189126	0.21178
11.3288	0.0033677	0.0117952	0.102106	0.304513	0.188997	0.211695
11.3298	0.00333774	0.0117763	0.102072	0.304433	0.18887	0.211612
11.3309	0.00330087	0.0117561	0.10204	0.304344	0.188752	0.211529
11.3319	0.00326141	0.0117357	0.102007	0.304248	0.188636	0.211451
11.3329	0.00322268	0.0117153	0.101975	0.304153	0.18852	0.211384
11.334	0.00318977	0.0116954	0.101941	0.304059	0.188393	0.211322
11.335	0.00316264	0.0116769	0.101904	0.303971	0.188265	0.211261
11.336	0.00313725	0.0116588	0.101868	0.30389	0.188136	0.211198
11.3371	0.00311319	0.0116406	0.101831	0.303809	0.187996	0.211131
11.3381	0.00309272	0.0116211	0.101796	0.303726	0.187861	0.211061
11.3391	0.00307568	0.0116009	0.101762	0.30364	0.187738	0.210991
11.3402	0.00305957	0.0115808	0.10173	0.303553	0.187615	0.21092
11.3412	0.00304801	0.0115606	0.101696	0.303467	0.187487	0.210846
11.3422	0.00304784	0.0115417	0.101659	0.303383	0.187346	0.210771
11.3433	0.00305593	0.0115242	0.10162	0.303304	0.187201	0.210694
11.3443	0.00306545	0.0115072	0.101582	0.303228	0.187056	0.210611
11.3453	0.00306927	0.0114899	0.101543	0.303149	0.186911	0.210525
11.3463	0.00306262	0.0114714	0.101506	0.303058	0.186773	0.210437
11.3474	0.00305095	0.0114518	0.101473	0.302958	0.186648	0.21035
11.3484	0.0030393	0.0114323	0.101441	0.302859	0.186533	0.210268
11.3494	0.00302498	0.0114131	0.101408	0.30276	0.18641	0.210196
11.3505	0.00300556	0.011395	0.101373	0.302644	0.186279	0.210129
11.3515	0.00298441	0.0113783	0.101336	0.302531	0.186146	0.210056
11.3525	0.0029634	0.0113616	0.1013	0.302418	0.186012	0.209965
11.3536	0.00294149	0.0113445	0.101264	0.302301	0.18588	0.209865
11.3546	0.00292069	0.0113246	0.101228	0.302179	0.185755	0.209764
11.3556	0.00290094	0.0113033	0.101192	0.302055	0.185646	0.209663
11.3567	0.00288099	0.0112821	0.101156	0.301931	0.185547	0.209562
11.3577	0.00286082	0.0112617	0.101118	0.301812	0.185437	0.20946
11.3587	0.00283926	0.0112438	0.101075	0.301704	0.185307	0.209351
11.3598	0.0028168	0.0112274	0.101029	0.301601	0.185167	0.209207
11.3608	0.00279385	0.0112099	0.100985	0.301516	0.185026	0.209057
11.3618	0.00276813	0.0111912	0.100939	0.301429	0.184884	0.208906
11.3629	0.00273648	0.0111709	0.100896	0.301335	0.184748	0.208755
11.3639	0.0027017	0.0111492	0.10086	0.30124	0.184624	0.208604
11.3649	0.00266718	0.0111272	0.100826	0.301145	0.184504	0.208463
11.3659	0.00263908	0.0111052	0.100792	0.301052	0.184377	0.208333
11.367	0.00261789	0.0110844	0.100759	0.300963	0.184244	0.208205
11.368	0.00259812	0.0110658	0.100727	0.300875	0.184109	0.208078
11.369	0.00257987	0.0110476	0.100694	0.300787	0.183964	0.207956
11.3701	0.00257273	0.0110294	0.100663	0.300696	0.183815	0.207863
11.3711	0.00257603	0.0110102	0.100633	0.300603	0.183674	0.207762
11.3721	0.00258106	0.0109897	0.100607	0.300511	0.18354	0.207658
11.3732	0.00258165	0.0109692	0.100583	0.300427	0.183409	0.207563
11.3742	0.00257433	0.010949	0.100556	0.300351	0.18327	0.20748
11.3752	0.0025633	0.0109298	0.100525	0.300278	0.18312	0.207398
11.3763	0.00255298	0.0109127	0.100492	0.300202	0.182964	0.207307
11.3773	0.00254563	0.0108956	0.100459	0.30012	0.182807	0.207206
11.3783	0.00254155	0.0108784	0.100426	0.300035	0.18265	0.207104
11.3794	0.00253834	0.0108598	0.100394	0.299948	0.182505	0.207002
11.3804	0.00253686	0.0108396	0.100365	0.299861	0.182379	0.206899
11.3814	0.00254094	0.0108191	0.100336	0.299774	0.182256	0.206795
11.3825	0.0025515	0.0107988	0.100305	0.299694	0.182129	0.20669
11.3835	0.00256416	0.0107798	0.100268	0.299623	0.181991	0.206585
11.3845	0.00257621	0.010762	0.100232	0.299553	0.181846	0.20648
11.3856	0.00258594	0.0107446	0.100195	0.299476	0.1817	0.206374
11.3866	0.0025928	0.0107271	0.100159	0.299391	0.181554	0.206267
11.3876	0.00259874	0.0107084	0.100125	0.299301	0.181418	0.206161
11.3886	0.002603	0.0106885	0.100094	0.299212	0.181285	0.206059
11.3897	0.00260309	0.0106687	0.100061	0.299125	0.181152	0.205962
11.3907	0.0026005	0.0106492	0.100027	0.299039	0.181012	0.205847
11.3917	0.00259753	0.0106306	0.0999865	0.298942	0.18086	0.205711
11.3928	0.00259288	0.0106132	0.0999454	0.298812	0.180706	0.205569
11.3938	0.00258383	0.0105956	0.0999046	0.298667	0.180551	0.205426
11.3948	0.00257118	0.0105779	0.0998633	0.298507	0.180401	0.205283
11.3959	0.0025581	0.0105593	0.0998251	0.298343	0.180265	0.205143
11.3969	0.00255112	0.0105397	0.0997876	0.298179	0.180132	0.205007
11.3979	0.00255456	0.0105199	0.0997501	0.298021	0.18	0.204876
11.399	0.00256214	0.0105004	0.0997124	0.297876	0.17986	0.204743
11.4	0.00256983	0.0104819	0.0996747	0.297736	0.179714	0.204605
11.401	0.00258004	0.0104647	0.0996372	0.297597	0.179567	0.204477
11.4021	0.00259358	0.0104474	0.0996	0.297467	0.17942	0.20437
11.4031	0.00260771	0.0104295	0.0995644	0.297377	0.179278	0.204262
11.4041	0.00262008	0.0104105	0.0995314	0.297287	0.179146	0.204164
11.4052	0.00263082	0.0103907	0.0995002	0.297197	0.179017	0.204086
11.4062	0.00264004	0.0103707	0.0994687	0.297112	0.178887	0.20401
11.4072	0.002649	0.0103515	0.0994331	0.297031	0.178747	0.203927
11.4083	0.00265928	0.0103342	0.0993932	0.29695	0.178603	0.203834
11.4093	0.00267437	0.0103184	0.0993523	0.29685	0.178472	0.20374
11.4103	0.00269622	0.0103033	0.099312	0.296736	0.178348	0.203646
11.4113	0.00272082	0.0102886	0.0992748	0.296619	0.178222	0.203553
11.4124	0.00274589	0.010274	0.0992419	0.296502	0.178087	0.203467
11.4134	0.00277492	0.0102588	0.0992096	0.296388	0.177953	0.203387
11.4144	0.00280956	0.0102422	0.099176	0.296283	0.177818	0.203304
11.4155	0.00284622	0.0102245	0.0991392	0.296183	0.177674	0.203217
11.4165	0.00287913	0.0102071	0.0990998	0.296081	0.177522	0.20313
11.4175	0.00290373	0.0101915	0.0990606	0.295968	0.177369	0.203042
11.4186	0.00292385	0.010176	0.099021	0.295852	0.177216	0.202955
11.4196	0.00294355	0.0101604	0.0989801	0.295737	0.17707	0.20287
11.4206	0.00295706	0.010143	0.0989383	0.295621	0.176929	0.202798
11.4217	0.00295951	0.0101248	0.0988963	0.295507	0.176792	0.202733
11.4227	0.00295601	0.0101066	0.0988493	0.295396	0.176658	0.202639
11.4237	0.00295009	0.0100886	0.0987961	0.295286	0.176514	0.202533
11.4248	0.00294025	0.0100715	0.0987427	0.295171	0.176363	0.202423
11.4258	0.00292717	0.0100558	0.0986931	0.295054	0.176211	0.202311
11.4268	0.00291319	0.0100404	0.0986466	0.294948	0.17606	0.202198
11.4279	0.00289824	0.0100246	0.0986012	0.294845	0.175917	0.202089
11.4289	0.00288016	0.0100075	0.0985532	0.294736	0.175785	0.201995
11.4299	0.00285949	0.00998987	0.0985032	0.294621	0.17566	0.201904
11.4309	0.00283829	0.00997223	0.0984523	0.294504	0.17553	0.201802
11.432	0.00282523	0.00995471	0.0983994	0.294388	0.175391	0.20169
11.433	0.00282609	0.00993805	0.0983449	0.29427	0.175249	0.201601
11.434	0.0028336	0.00992267	0.0982903	0.294149	0.175106	0.201518
11.4351	0.00284214	0.00990775	0.0982375	0.294027	0.174963	0.201436
11.4361	0.00285153	0.00989223	0.0981889	0.293905	0.174825	0.201354
11.4371	0.00286343	0.00987535	0.098144	0.293784	0.174696	0.201274
11.4382	0.00287797	0.00985756	0.0981	0.293671	0.174575	0.201192
11.4392	0.00289131	0.00983986	0.0980559	0.293566	0.174451	0.2011
11.4402	0.00289744	0.00982224	0.0980109	0.293463	0.174313	0.201003
11.4413	0.00289627	0.00980535	0.0979651	0.293353	0.174168	0.200906
11.4423	0.00289288	0.0097901	0.0979197	0.29323	0.174023	0.200809
11.4433	0.00288996	0.00977479	0.0978756	0.293101	0.173878	0.200715
11.4444	0.00288981	0.00975906	0.0978358	0.292953	0.173727	0.200628
11.4454	0.00289413	0.00974297	0.0977996	0.292791	0.173588	0.200545
11.4464	0.00290074	0.00972675	0.0977632	0.292644	0.173452	0.200458
11.4475	0.00290609	0.0097105	0.0977249	0.292511	0.173312	0.200359
11.4485	0.00290937	0.00969452	0.0976812	0.292378	0.173163	0.200253
11.4495	0.00291168	0.00967931	0.0976344	0.292237	0.17301	0.200147
11.4506	0.0029138	0.00966489	0.0975877	0.29209	0.172857	0.200041
11.4516	0.0029152	0.00965038	0.097541	0.291943	0.172704	0.199939
11.4526	0.00291389	0.00963477	0.0974944	0.291795	0.172559	0.199841
11.4536	0.00290997	0.00961817	0.0974479	0.291645	0.172419	0.199734
11.4547	0.00290458	0.00960119	0.0974015	0.291504	0.172289	0.199608
11.4557	0.00289697	0.009584	0.0973534	0.291388	0.172154	0.199481
11.4567	0.00288759	0.00956681	0.0973031	0.291269	0.17201	0.199354
11.4578	0.00287856	0.00955061	0.0972517	0.291145	0.171862	0.199227
11.4588	0.00286983	0.00953538	0.0972002	0.291018	0.171715	0.199104
11.4598	0.00285901	0.00951996	0.0971516	0.290892	0.17157	0.198989
11.4609	0.00284264	0.00950333	0.0971075	0.29077	0.171435	0.198881
11.4619	0.00282002	0.00948583	0.0970659	0.290667	0.171316	0.198772
11.4629	0.00279358	0.00946835	0.097024	0.290575	0.171206	0.198655
11.464	0.00276218	0.00945124	0.0969798	0.290482	0.171092	0.198531
11.465	0.00272518	0.00943581	0.0969331	0.290379	0.170963	0.198431
11.466	0.0026864	0.00942219	0.0968853	0.290269	0.17082	0.198331
11.4671	0.00264756	0.00940973	0.096838	0.290158	0.170674	0.198234
11.4681	0.00261263	0.00939587	0.0967933	0.290048	0.170529	0.19814
11.4691	0.00258539	0.00938059	0.0967517	0.289941	0.170388	0.198046
11.4702	0.00256211	0.00936396	0.096711	0.289843	0.170257	0.19795
11.4712	0.00254472	0.0093469	0.0966696	0.289747	0.170127	0.197849
11.4722	0.00253659	0.00932979	0.0966249	0.28965	0.169994	0.197746
11.4732	0.00253355	0.00931302	0.0965788	0.289545	0.16985	0.197644
11.4743	0.00253095	0.00929742	0.096532	0.289438	0.169698	0.197551
11.4753	0.00252966	0.00928279	0.0964859	0.289332	0.169545	0.197468
11.4763	0.00253252	0.00926835	0.0964489	0.289192	0.169384	0.197386
11.4774	0.00253857	0.00925333	0.0964152	0.28906	0.169234	0.197295
11.4784	0.00254464	0.00923734	0.0963827	0.288932	0.169094	0.197197
11.4794	0.00254369	0.00922093	0.0963524	0.28881	0.168956	0.197081
11.4805	0.00253536	0.00920463	0.0963176	0.288693	0.168813	0.196957
11.4815	0.00252543	0.00918881	0.0962786	0.288571	0.168661	0.196833
11.4825	0.00251519	0.00917403	0.0962365	0.288438	0.168506	0.19671
11.4836	0.00249477	0.0091601	0.0961936	0.2883	0.16835	0.196599
11.4846	0.00246103	0.00914615	0.0961514	0.288159	0.168198	0.196495
11.4856	0.00242213	0.00913186	0.0961108	0.28802	0.168055	0.196371
11.4867	0.00239204	0.00911622	0.0960709	0.287909	0.167923	0.196238
11.4877	0.00237681	0.00909965	0.0960306	0.287804	0.167797	0.1961
11.4887	0.00236915	0.00908314	0.0959894	0.287685	0.167666	0.19596
11.4898	0.00236255	0.00906739	0.0959476	0.287555	0.167526	0.195821
11.4908	0.00235816	0.00905298	0.0959065	0.287423	0.167382	0.195684
11.4918	0.00236208	0.00903925	0.0958665	0.287291	0.167238	0.195557
11.4929	0.00237266	0.00902565	0.0958269	0.287162	0.167097	0.195435
11.4939	0.00238429	0.0090116	0.0957882	0.287045	0.166969	0.195309
11.4949	0.00239	0.00899683	0.0957498	0.28694	0.16685	0.195176
11.4959	0.00239008	0.0089816	0.09571	0.286833	0.166731	0.195051
11.497	0.00238947	0.00896628	0.0956668	0.286722	0.166603	0.194938
11.498	0.00238904	0.00895142	0.0956217	0.286608	0.166455	0.194826
11.499	0.0023903	0.00893745	0.0955767	0.286495	0.166303	0.194723
11.5001	0.00239379	0.00892402	0.0955322	0.286382	0.166152	0.194631
11.5011	0.00239804	0.00891038	0.095491	0.286276	0.166002	0.194541
11.5021	0.00239893	0.00889607	0.095455	0.286178	0.165862	0.194442
11.5032	0.00239292	0.00888057	0.0954207	0.286082	0.165726	0.194333
11.5042	0.00238287	0.00886451	0.0953813	0.28598	0.165589	0.194218
11.5052	0.00237251	0.00884871	0.0953376	0.285874	0.165441	0.194104
11.5063	0.00236282	0.00883389	0.0952932	0.285767	0.165284	0.193981
11.5073	0.00235636	0.00882023	0.0952488	0.285646	0.165126	0.193842
11.5083	0.00235187	0.00880692	0.0952041	0.28551	0.164976	0.193704
11.5094	0.00234673	0.00879364	0.0951624	0.285379	0.164835	0.193565
11.5104	0.00233379	0.00877928	0.0951226	0.285253	0.164704	0.193424
11.5114	0.00231561	0.00876431	0.0950829	0.285121	0.164577	0.193281
11.5125	0.00229686	0.00874927	0.0950414	0.284971	0.164449	0.193137
11.5135	0.00227687	0.0087345	0.0949991	0.284811	0.164313	0.192993
11.5145	0.00225865	0.00872107	0.0949566	0.284649	0.164175	0.192851
11.5155	0.0022457	0.00870845	0.0949142	0.284486	0.164044	0.192719
11.5166	0.00223697	0.008696	0.0948728	0.284327	0.163922	0.192598
11.5176	0.00222597	0.00868416	0.0948345	0.284189	0.1638	0.192499
11.5186	0.00220621	0.00867241	0.094798	0.284074	0.163677	0.192393
11.5197	0.00217969	0.00865991	0.0947579	0.283957	0.163554	0.192286
11.5207	0.00215145	0.00864657	0.0947121	0.283837	0.16343	0.192179
11.5217	0.00212328	0.00863278	0.0946636	0.283717	0.1633	0.192072
11.5228	0.00208738	0.00861936	0.0946139	0.283597	0.163162	0.191967
11.5238	0.00204229	0.00860696	0.094563	0.283477	0.163023	0.191868
11.5248	0.00199508	0.00859519	0.0945136	0.283361	0.162885	0.191771
11.5259	0.0019518	0.00858334	0.0944675	0.283252	0.162749	0.191665
11.5269	0.00191316	0.0085712	0.0944225	0.28314	0.162624	0.19155
11.5279	0.0018756	0.00855844	0.0943786	0.283014	0.162506	0.191447
11.529	0.0018381	0.00854529	0.0943375	0.282886	0.162388	0.191345
11.53	0.00180201	0.00853215	0.0942966	0.282759	0.162263	0.191237
11.531	0.00177422	0.00851903	0.0942559	0.282631	0.162131	0.191132
11.5321	0.00175311	0.00850606	0.0942174	0.282505	0.162	0.191037
11.5331	0.00173611	0.00849385	0.0941854	0.282398	0.161869	0.190946
11.5341	0.00173702	0.00848166	0.0941577	0.282303	0.161744	0.190851
11.5352	0.00174999	0.0084685	0.0941284	0.282199	0.161628	0.190752
11.5362	0.00176359	0.00845414	0.0940929	0.282074	0.161515	0.190652
11.5372	0.00177712	0.00843935	0.0940492	0.281938	0.161398	0.190552
11.5382	0.00177686	0.00842453	0.0940025	0.2818	0.161272	0.190453
11.5393	0.00176123	0.00840998	0.0939551	0.281637	0.161138	0.190359
11.5403	0.00174172	0.00839651	0.0939076	0.281474	0.161001	0.190268
11.5413	0.00172221	0.00838413	0.0938608	0.281325	0.160866	0.190175
11.5424	0.0017032	0.00837245	0.0938151	0.281187	0.160737	0.190076
11.5434	0.00168406	0.00836062	0.0937697	0.281048	0.160616	0.189976
11.5444	0.00166478	0.0083481	0.0937246	0.280907	0.160499	0.189876
11.5455	0.00164617	0.00833533	0.0936796	0.280764	0.16038	0.189776
11.5465	0.00163416	0.0083226	0.0936346	0.280622	0.160255	0.189683
11.5475	0.00162695	0.00831013	0.0935897	0.28048	0.160124	0.189598
11.5486	0.00161855	0.00829845	0.0935456	0.280341	0.159992	0.189516
11.5496	0.00159991	0.00828736	0.0935048	0.280227	0.159862	0.189428
11.5506	0.00157041	0.00827635	0.0934671	0.280115	0.159738	0.189332
11.5517	0.00153818	0.00826495	0.0934273	0.279994	0.159623	0.189234
11.5527	0.00150666	0.00825297	0.0933831	0.279867	0.159512	0.189136
11.5537	0.00148002	0.0082402	0.0933358	0.27974	0.159398	0.189041
11.5548	0.00145982	0.00822744	0.0932879	0.279613	0.159275	0.188958
11.5558	0.00144345	0.00821519	0.0932392	0.279488	0.159147	0.188886
11.5568	0.00143224	0.00820435	0.0931926	0.279371	0.159019	0.188815
11.5578	0.0014285	0.00819399	0.093152	0.279257	0.158893	0.188741
11.5589	0.00142807	0.00818368	0.0931135	0.279137	0.158776	0.188648
11.5599	0.00142789	0.00817261	0.0930736	0.279006	0.15867	0.188522
11.5609	0.00143004	0.00816063	0.0930309	0.278872	0.158565	0.188395
11.562	0.00144079	0.00814824	0.0929877	0.278738	0.158441	0.18827
11.563	0.00145644	0.0081358	0.0929447	0.278604	0.158306	0.188149
11.564	0.00147099	0.0081238	0.0929017	0.278481	0.158168	0.188028
11.5651	0.00148977	0.00811234	0.0928595	0.278374	0.15803	0.187906
11.5661	0.0015144	0.00810114	0.0928211	0.278276	0.157894	0.187779
11.5671	0.00154091	0.00808998	0.0927827	0.27817	0.157767	0.187637
11.5682	0.00156858	0.00807776	0.0927398	0.278056	0.15765	0.187494
11.5692	0.00160061	0.00806382	0.0926953	0.277938	0.157543	0.187357
11.5702	0.00164185	0.00805005	0.0926505	0.277811	0.157438	0.187262
11.5713	0.00168905	0.00803721	0.0926058	0.277672	0.157319	0.187174
11.5723	0.00173074	0.00802603	0.092562	0.277536	0.15719	0.187086
11.5733	0.00175994	0.00801574	0.0925238	0.277402	0.157066	0.186996
11.5744	0.00178233	0.00800507	0.0924902	0.277268	0.156942	0.186894
11.5754	0.00180397	0.00799447	0.0924571	0.277129	0.156822	0.186782
11.5764	0.00182536	0.00798345	0.0924214	0.276986	0.156711	0.186671
11.5775	0.00184177	0.00797187	0.0923842	0.276842	0.1566	0.186563
11.5785	0.00185402	0.00796011	0.0923469	0.276698	0.156488	0.186466
11.5795	0.00186564	0.00794832	0.0923097	0.276559	0.156372	0.186378
11.5805	0.00187996	0.00793684	0.0922719	0.276439	0.156247	0.186297
11.5816	0.0018977	0.00792602	0.0922322	0.276336	0.15612	0.186223
11.5826	0.0019166	0.00791545	0.0921909	0.27623	0.155995	0.186149
11.5836	0.00193497	0.00790498	0.0921499	0.276118	0.155874	0.186067
11.5847	0.00194752	0.00789391	0.0921106	0.276002	0.155764	0.185982
11.5857	0.0019426	0.00788197	0.0920744	0.27589	0.155653	0.185895
11.5867	0.00192756	0.00786968	0.0920402	0.275792	0.155541	0.185813
11.5878	0.00191104	0.00785741	0.0920033	0.275702	0.15542	0.185733
11.5888	0.00188795	0.00784594	0.0919635	0.275616	0.15529	0.185653
11.5898	0.00186129	0.00783583	0.0919296	0.275528	0.155159	0.185571
11.5909	0.001835	0.00782623	0.0919024	0.275437	0.155029	0.185486
11.5919	0.00180873	0.00781651	0.091874	0.27534	0.15491	0.1854
11.5929	0.00178219	0.00780623	0.0918297	0.27524	0.154801	0.185313
11.594	0.00175498	0.00779516	0.0917839	0.275139	0.154695	0.185231
11.595	0.00172765	0.00778398	0.0917381	0.275038	0.154587	0.185153
11.596	0.0016998	0.00777295	0.0916923	0.27494	0.154474	0.185077
11.5971	0.00167117	0.00776259	0.0916463	0.274842	0.154355	0.185
11.5981	0.00164233	0.00775349	0.0916015	0.274745	0.154236	0.18491
11.5991	0.00161325	0.00774443	0.0915568	0.274643	0.154118	0.18481
11.6001	0.00158637	0.00773545	0.0915124	0.274533	0.154005	0.18471
11.6012	0.00156996	0.00772589	0.091468	0.274421	0.1539	0.184591
11.6022	0.00156332	0.00771599	0.0914239	0.274309	0.153795	0.18446
11.6032	0.00156506	0.00770601	0.0913798	0.274206	0.153689	0.184336
11.6043	0.00158817	0.00769603	0.0913362	0.274114	0.153575	0.184212
11.6053	0.0016259	0.00768641	0.0912957	0.274024	0.15345	0.184081
11.6063	0.00166516	0.00767729	0.0912597	0.273934	0.153325	0.183941
11.6074	0.00170342	0.00766799	0.0912249	0.273831	0.153202	0.183798
11.6084	0.00173642	0.00765842	0.0911865	0.273721	0.153088	0.183654
11.6094	0.00176202	0.00764812	0.0911449	0.273611	0.152979	0.183511
11.6105	0.00178376	0.0076371	0.0911034	0.273501	0.15287	0.183371
11.6115	0.00179876	0.00762599	0.091062	0.273402	0.15276	0.183248
11.6125	0.00180296	0.00761493	0.0910213	0.273283	0.15264	0.183152
11.6136	0.0018023	0.00760432	0.0909826	0.273157	0.152513	0.183056
11.6146	0.00180145	0.00759472	0.090946	0.273021	0.152386	0.18296
11.6156	0.00179773	0.0075857	0.0909084	0.272871	0.152244	0.182863
11.6167	0.00178917	0.00757651	0.0908686	0.272717	0.152104	0.182767
11.6177	0.00177855	0.00756686	0.0908267	0.272562	0.151969	0.182672
11.6187	0.00176748	0.00755669	0.0907847	0.272408	0.151834	0.182585
11.6198	0.0017529	0.00754655	0.0907414	0.272266	0.151698	0.18251
11.6208	0.00173451	0.00753645	0.0906996	0.272131	0.151561	0.182434
11.6218	0.00171502	0.00752677	0.0906618	0.271996	0.15143	0.182357
11.6228	0.00169647	0.00751938	0.0906247	0.271884	0.151308	0.182278
11.6239	0.0016863	0.00751237	0.0905863	0.271784	0.151183	0.182199
11.6249	0.00168829	0.00750608	0.0905443	0.271685	0.151059	0.18212
11.6259	0.00169556	0.00749985	0.0905003	0.271586	0.150951	0.182048
11.627	0.00170534	0.00749271	0.090456	0.271488	0.150857	0.181986
11.628	0.00172467	0.00748493	0.0904118	0.271395	0.150762	0.181931
11.629	0.00175108	0.00747642	0.0903691	0.271305	0.150658	0.181873
11.6301	0.00177824	0.00746779	0.0903297	0.271213	0.150548	0.181813
11.6311	0.00180443	0.00745955	0.0902915	0.271111	0.150437	0.181753
11.6321	0.00182723	0.00745157	0.0902514	0.271001	0.150325	0.181692
11.6332	0.00184729	0.00744359	0.0902085	0.270891	0.150219	0.181634
11.6342	0.0018644	0.00743537	0.0901643	0.270782	0.150122	0.18158
11.6352	0.00187129	0.00742677	0.0901201	0.270676	0.150025	0.18153
11.6363	0.00186525	0.00741808	0.0900758	0.270577	0.149928	0.181475
11.6373	0.0018547	0.00740937	0.0900317	0.270481	0.149827	0.181411
11.6383	0.00184501	0.00740092	0.0899897	0.270383	0.149723	0.181339
11.6394	0.00183855	0.00739347	0.0899506	0.270285	0.149618	0.181263
11.6404	0.00183742	0.00738676	0.089911	0.270194	0.149514	0.181188
11.6414	0.00183893	0.00737999	0.0898667	0.270101	0.149422	0.181113
11.6424	0.00184206	0.00737234	0.0898184	0.27	0.149338	0.181041
11.6435	0.00184847	0.00736335	0.0897695	0.269887	0.149255	0.180946
11.6445	0.00185748	0.00735433	0.0897218	0.269759	0.149171	0.180839
11.6455	0.00186723	0.00734535	0.0896807	0.269632	0.149073	0.180727
11.6466	0.00187697	0.0073368	0.0896503	0.269503	0.148971	0.180611
11.6476	0.00188722	0.00732925	0.0896197	0.269368	0.148869	0.180494
11.6486	0.00189782	0.00732189	0.0895868	0.269229	0.148767	0.180378
11.6497	0.00190818	0.00731451	0.0895489	0.26909	0.148673	0.180268
11.6507	0.00191884	0.0073064	0.0895096	0.268951	0.148583	0.180171
11.6517	0.0019301	0.00729796	0.0894717	0.268817	0.148493	0.180078
11.6528	0.00194179	0.00728951	0.0894338	0.26869	0.148402	0.179983
11.6538	0.00195366	0.00728111	0.0893957	0.268567	0.148303	0.179902
11.6548	0.00195334	0.00727302	0.0893575	0.268456	0.148201	0.179838
11.6559	0.00193161	0.00726532	0.0893192	0.268327	0.148098	0.179774
11.6569	0.00190041	0.00725778	0.0892801	0.268193	0.147996	0.179713
11.6579	0.00186857	0.00725015	0.0892401	0.26806	0.147901	0.179661
11.659	0.00183587	0.00724221	0.0891999	0.267927	0.147818	0.179616
11.66	0.00180206	0.00723402	0.0891598	0.267809	0.147735	0.17957
11.661	0.00176769	0.00722582	0.0891221	0.267697	0.147648	0.179513
11.6621	0.00173526	0.00721768	0.0890882	0.267585	0.147553	0.179447
11.6631	0.00171219	0.00720983	0.0890559	0.267475	0.147454	0.179378
11.6641	0.00169859	0.00720303	0.0890227	0.267366	0.147355	0.179309
11.6651	0.00168781	0.0071963	0.0889873	0.267257	0.147258	0.17924
11.6662	0.00167338	0.00718946	0.0889505	0.267148	0.147168	0.179172
11.6672	0.00165286	0.00718223	0.0889133	0.267053	0.147087	0.179104
11.6682	0.00162949	0.0071749	0.0888764	0.266973	0.147005	0.179036
11.6693	0.00160621	0.0071676	0.0888412	0.266894	0.146904	0.178966
11.6703	0.00158549	0.00716038	0.0888083	0.266809	0.146796	0.178895
11.6713	0.0015676	0.00715371	0.0887764	0.266721	0.146689	0.178823
11.6724	0.00155134	0.00714854	0.0887432	0.266631	0.146581	0.178752
11.6734	0.00153517	0.00714364	0.0887065	0.266542	0.146475	0.178682
11.6744	0.00152318	0.00713805	0.0886677	0.266452	0.146375	0.178612
11.6755	0.0015238	0.00713184	0.088629	0.266364	0.146283	0.178513
11.6765	0.00153166	0.00712558	0.0885905	0.266277	0.146196	0.178417
11.6775	0.00153924	0.00711972	0.0885546	0.266189	0.146102	0.178324
11.6786	0.00154383	0.00711437	0.0885219	0.266092	0.146	0.178234
11.6796	0.00153847	0.00710924	0.0884902	0.265984	0.145903	0.178142
11.6806	0.00152654	0.00710396	0.088458	0.265872	0.145812	0.178051
11.6817	0.0015128	0.00709855	0.0884249	0.265761	0.145723	0.177963
11.6827	0.00149463	0.00709296	0.0883917	0.265653	0.14564	0.177876
11.6837	0.00147194	0.0070868	0.0883584	0.265555	0.145564	0.177789
11.6847	0.00144774	0.00708063	0.0883252	0.265464	0.145488	0.177675
11.6858	0.00142669	0.00707446	0.0882956	0.265372	0.14541	0.177585
11.6868	0.00141664	0.00706828	0.0882678	0.265282	0.145322	0.177502
11.6878	0.00141876	0.00706228	0.0882404	0.265192	0.14523	0.177429
11.6889	0.00142511	0.00705677	0.0882096	0.265104	0.145137	0.177358
11.6899	0.00143243	0.00705121	0.0881755	0.265016	0.145045	0.177288
11.6909	0.00144121	0.0070454	0.0881412	0.264932	0.144956	0.177218
11.692	0.0014503	0.00703929	0.0881096	0.264857	0.144871	0.177148
11.693	0.00145921	0.00703313	0.0880801	0.264789	0.144786	0.177081
11.694	0.00146644	0.00702764	0.0880496	0.264723	0.144702	0.177015
11.6951	0.00146998	0.00702257	0.0880173	0.264645	0.144613	0.176949
11.6961	0.0014712	0.00701829	0.087984	0.264535	0.144522	0.176883
11.6971	0.00147229	0.00701499	0.0879496	0.2644	0.144432	0.176821
11.6982	0.00147332	0.00701199	0.087913	0.264265	0.144341	0.176763
11.6992	0.00147417	0.00700872	0.0878739	0.264132	0.144266	0.176707
11.7002	0.00147525	0.00700523	0.0878343	0.264005	0.144195	0.176642
11.7013	0.00147676	0.00700173	0.0877954	0.26388	0.144125	0.176567
11.7023	0.00147798	0.00699824	0.0877599	0.263755	0.144054	0.176491
11.7033	0.00147859	0.00699477	0.0877281	0.263627	0.143971	0.176414
11.7044	0.00147902	0.00699122	0.0876973	0.263495	0.143884	0.176337
11.7054	0.00147896	0.00698718	0.0876675	0.263363	0.143796	0.176262
11.7064	0.00147854	0.00698314	0.0876358	0.26325	0.143711	0.176179
11.7074	0.00147811	0.00697903	0.0876029	0.263182	0.143632	0.176082
11.7085	0.00147769	0.00697483	0.0875699	0.263128	0.143558	0.175981
11.7095	0.00147726	0.00697061	0.0875372	0.263075	0.143484	0.175879
11.7105	0.0014778	0.00696639	0.0875059	0.263013	0.14341	0.175777
11.7116	0.00147931	0.00696228	0.0874751	0.262932	0.143327	0.175675
11.7126	0.00148125	0.00695845	0.0874444	0.262851	0.143234	0.175578
11.7136	0.00147811	0.00695485	0.087411	0.26277	0.143141	0.175493
11.7147	0.00146873	0.00695104	0.0873753	0.262689	0.14305	0.175418
11.7157	0.0014577	0.0069475	0.0873391	0.262605	0.142967	0.175344
11.7167	0.00144692	0.00694398	0.0873027	0.262523	0.142889	0.17528
11.7178	0.00144039	0.00694044	0.0872682	0.262439	0.142811	0.175235
11.7188	0.00143987	0.0069369	0.0872358	0.262355	0.142733	0.17519
11.7198	0.00144204	0.00693351	0.0872043	0.262269	0.142651	0.175145
11.7209	0.0014489	0.00693036	0.087173	0.262183	0.142569	0.175101
11.7219	0.00147081	0.00692735	0.0871412	0.262097	0.142487	0.17506
11.7229	0.00150058	0.00692429	0.0871085	0.262018	0.142423	0.175016
11.724	0.00152775	0.00692113	0.0870756	0.261941	0.142365	0.174969
11.725	0.00155382	0.00691792	0.087043	0.261866	0.142307	0.174916
11.726	0.00157413	0.00691445	0.087012	0.261788	0.14225	0.174862
11.7271	0.00158457	0.00691051	0.0869834	0.261702	0.14219	0.174809
11.7281	0.00159093	0.00690718	0.0869556	0.261615	0.142129	0.174755
11.7291	0.00159802	0.00690459	0.0869277	0.261527	0.142073	0.174698
11.7301	0.00160541	0.00690228	0.0868993	0.261442	0.142016	0.174638
11.7312	0.00161285	0.0069001	0.0868708	0.261368	0.141956	0.174576
11.7322	0.00162024	0.00689797	0.0868422	0.261304	0.141896	0.174511
11.7332	0.00163032	0.00689576	0.0868136	0.261241	0.141838	0.174445
11.7343	0.00164527	0.00689332	0.0867857	0.261182	0.141781	0.174379
11.7353	0.00166343	0.00689082	0.0867584	0.261126	0.141722	0.174313
11.7363	0.00168251	0.00688826	0.0867311	0.261071	0.141657	0.174256
11.7374	0.00170086	0.00688634	0.0867047	0.261016	0.141587	0.174219
11.7384	0.00171819	0.00688456	0.0866727	0.260961	0.141515	0.174162
11.7394	0.00173492	0.00688265	0.0866402	0.260903	0.141447	0.174094
11.7405	0.00175171	0.0068806	0.0866077	0.260845	0.141388	0.174019
11.7415	0.00176724	0.00687848	0.0865752	0.260782	0.141332	0.173945
11.7425	0.00178166	0.00687636	0.086548	0.260704	0.141278	0.17387
11.7436	0.00179606	0.00687427	0.0865232	0.260619	0.141222	0.17379
11.7446	0.0018069	0.00687236	0.0864995	0.260535	0.141159	0.173706
11.7456	0.00180658	0.00687074	0.086477	0.260456	0.141091	0.173618
11.7467	0.00179811	0.00686924	0.0864536	0.260387	0.141022	0.173529
11.7477	0.00178836	0.00686722	0.0864277	0.260325	0.140953	0.173439
11.7487	0.00177885	0.00686433	0.0864	0.260235	0.140889	0.173365
11.7497	0.00176952	0.00686144	0.0863717	0.260127	0.140826	0.173299
11.7508	0.00176019	0.00685856	0.0863449	0.26002	0.140764	0.173234
11.7518	0.00175134	0.0068557	0.0863206	0.259912	0.140701	0.173172
11.7528	0.00174382	0.00685307	0.0862974	0.259805	0.140634	0.173122
11.7539	0.0017387	0.00685077	0.0862736	0.259697	0.140564	0.173079
11.7549	0.00173489	0.00684849	0.0862486	0.259591	0.140494	0.173034
11.7559	0.00173155	0.00684622	0.0862235	0.259487	0.140426	0.172987
11.757	0.00172858	0.00684392	0.0861984	0.259386	0.140368	0.172937
11.758	0.00172561	0.00684163	0.0861737	0.259281	0.140316	0.172887
11.759	0.00172288	0.00684017	0.0861505	0.259191	0.140265	0.172838
11.7601	0.0017201	0.00683887	0.0861293	0.259122	0.140213	0.17279
11.7611	0.00172288	0.00683765	0.086108	0.259053	0.140159	0.172745
11.7621	0.00172937	0.00683652	0.0860845	0.258983	0.140104	0.172701
11.7632	0.00173578	0.00683557	0.086059	0.258925	0.140048	0.172657
11.7642	0.00174257	0.00683479	0.0860336	0.258885	0.139993	0.172612
11.7652	0.00175558	0.00683409	0.0860085	0.258843	0.139931	0.172567
11.7663	0.00177387	0.00683338	0.0859833	0.2588	0.139861	0.172521
11.7673	0.00179277	0.00683268	0.0859627	0.258756	0.139791	0.172475
11.7683	0.00181088	0.00683213	0.0859432	0.258712	0.13972	0.172428
11.7694	0.00182781	0.00683161	0.0859216	0.258669	0.139647	0.172379
11.7704	0.00184434	0.00683074	0.0858993	0.258626	0.139572	0.172329
11.7714	0.00186041	0.00682997	0.085876	0.258584	0.139497	0.172281
11.7724	0.00186963	0.00682928	0.0858524	0.258543	0.139423	0.172234
11.7735	0.0018643	0.0068286	0.0858291	0.258503	0.139352	0.172186
11.7745	0.00185111	0.00682792	0.085806	0.258461	0.139282	0.17214
11.7755	0.00183705	0.00682725	0.0857839	0.25842	0.139213	0.172095
11.7766	0.00181832	0.00682661	0.0857621	0.258378	0.139159	0.172057
11.7776	0.00179554	0.0068261	0.0857403	0.258337	0.139098	0.172021
11.7786	0.00177077	0.0068256	0.0857186	0.258299	0.139035	0.171984
11.7797	0.00174395	0.00682474	0.0856984	0.258263	0.138971	0.171931
11.7807	0.0017157	0.00682371	0.0856794	0.258201	0.138909	0.17183
11.7817	0.00168661	0.00682266	0.0856605	0.258143	0.13886	0.17173
11.7828	0.00165732	0.00682162	0.0856417	0.25809	0.138815	0.171629
11.7838	0.00162806	0.00682065	0.0856231	0.258036	0.138766	0.171531
11.7848	0.00160263	0.0068198	0.0856048	0.257982	0.138715	0.171435
11.7859	0.00158136	0.00681903	0.085586	0.257927	0.13866	0.17134
11.7869	0.00156079	0.00681838	0.0855648	0.257868	0.138604	0.171245
11.7879	0.00154048	0.00681803	0.0855402	0.257806	0.138548	0.171152
11.789	0.00152078	0.00681797	0.0855153	0.257743	0.138491	0.171059
11.79	0.00150174	0.00681802	0.0854909	0.257677	0.13844	0.170966
11.791	0.00148308	0.00681846	0.0854692	0.257641	0.138394	0.170911
11.792	0.00146492	0.00681954	0.0854511	0.257606	0.13835	0.170877
11.7931	0.00144998	0.00682072	0.0854328	0.257571	0.138306	0.17085
11.7941	0.00143772	0.00682205	0.0854149	0.257545	0.138259	0.170827
11.7951	0.0014256	0.00682347	0.0853979	0.257533	0.13821	0.170799
11.7962	0.00141786	0.00682499	0.0853818	0.257526	0.13816	0.170764
11.7972	0.00142272	0.00682656	0.0853658	0.257511	0.138111	0.170724
11.7982	0.00143483	0.00682813	0.0853515	0.257482	0.138068	0.170682
11.7993	0.00144736	0.0068297	0.0853397	0.257452	0.13803	0.17064
11.8003	0.00146343	0.00683127	0.0853292	0.257424	0.137995	0.170597
11.8013	0.00148331	0.00683317	0.0853177	0.257395	0.137959	0.170554
11.8024	0.00150359	0.00683431	0.0853059	0.257362	0.137919	0.170512
11.8034	0.00152352	0.00683552	0.0852909	0.257327	0.137878	0.170471
11.8044	0.0015425	0.00683689	0.0852737	0.257291	0.137838	0.170433
11.8055	0.00155905	0.00683834	0.0852561	0.257258	0.137797	0.170395
11.8065	0.00157433	0.0068398	0.0852384	0.257231	0.137759	0.170358
11.8075	0.00159176	0.00684127	0.0852218	0.257207	0.137726	0.170322
11.8086	0.00161635	0.00684273	0.085206	0.257182	0.137678	0.170289
11.8096	0.0016447	0.00684421	0.0851902	0.257158	0.13763	0.170259
11.8106	0.00167267	0.00684567	0.0851751	0.257139	0.137579	0.170228
11.8117	0.00169993	0.00684692	0.0851619	0.257124	0.137526	0.170185
11.8127	0.00172212	0.00684831	0.0851506	0.257107	0.137472	0.170125
11.8137	0.00174103	0.00685024	0.0851392	0.25708	0.137419	0.170066
11.8147	0.00175892	0.00685217	0.0851287	0.257047	0.137368	0.170006
11.8158	0.00177181	0.00685409	0.0851204	0.257011	0.137319	0.169947
11.8168	0.00178036	0.00685592	0.0851136	0.256975	0.13727	0.169889
11.8178	0.001788	0.0068575	0.0851067	0.256941	0.13722	0.169832
11.8189	0.00179563	0.00685912	0.0850995	0.256908	0.137177	0.169778
11.8199	0.00180375	0.00686147	0.0850911	0.256875	0.13714	0.16973
11.8209	0.00181319	0.00686433	0.085082	0.256843	0.137102	0.169682
11.822	0.00182337	0.00686725	0.0850727	0.256795	0.137065	0.169641
11.823	0.00183138	0.00687019	0.0850614	0.25673	0.13703	0.169623
11.824	0.00183512	0.00687214	0.0850507	0.256665	0.136997	0.169604
11.8251	0.00183705	0.00687397	0.085041	0.2566	0.136964	0.169585
11.8261	0.00183917	0.00687571	0.0850312	0.256536	0.136932	0.169564
11.8271	0.00184369	0.00687744	0.0850204	0.256472	0.136899	0.169536
11.8282	0.00185508	0.00687931	0.0850084	0.256409	0.136866	0.169504
11.8292	0.00187081	0.00688127	0.0849962	0.256347	0.136833	0.169473
11.8302	0.00188645	0.00688325	0.0849841	0.256288	0.136801	0.169441
11.8313	0.00190364	0.00688524	0.084972	0.25623	0.136774	0.16941
11.8323	0.00192421	0.00688725	0.0849597	0.256182	0.13675	0.169401
11.8333	0.00194771	0.00688955	0.0849487	0.256154	0.136728	0.169393
11.8343	0.00197206	0.00689259	0.084938	0.256122	0.136704	0.169389
11.8354	0.00199549	0.00689635	0.0849264	0.256086	0.136682	0.169391
11.8364	0.00201387	0.00690063	0.0849143	0.256049	0.136659	0.169393
11.8374	0.00202871	0.00690536	0.0849021	0.256008	0.136634	0.169396
11.8385	0.00204475	0.00690978	0.0848898	0.255961	0.136608	0.169398
11.8395	0.00206531	0.00691435	0.0848787	0.255914	0.136582	0.169399
11.8405	0.00208839	0.00691915	0.0848705	0.255868	0.136546	0.169398
11.8416	0.00211151	0.00692378	0.0848644	0.255823	0.136508	0.169397
11.8426	0.00213413	0.00692808	0.0848574	0.255781	0.136467	0.16939
11.8436	0.00215524	0.00693225	0.0848481	0.255739	0.136423	0.169379
11.8447	0.00217392	0.00693628	0.0848367	0.255698	0.136377	0.169368
11.8457	0.00219201	0.00693914	0.0848254	0.255665	0.136331	0.169356
11.8467	0.00221282	0.00694194	0.0848141	0.255638	0.136287	0.169347
11.8478	0.002236	0.00694474	0.0848023	0.255611	0.136245	0.169345
11.8488	0.00225976	0.00694754	0.0847895	0.255585	0.136206	0.169347
11.8498	0.00228353	0.00695025	0.0847761	0.255572	0.136167	0.16935
11.8509	0.00230608	0.00695291	0.084762	0.255571	0.136136	0.169351
11.8519	0.00232483	0.00695572	0.0847479	0.255571	0.136114	0.16935
11.8529	0.00233921	0.00695904	0.0847342	0.255568	0.136094	0.169349
11.854	0.00234595	0.00696274	0.0847199	0.255561	0.136074	0.169347
11.855	0.00234018	0.00696652	0.084704	0.255549	0.136055	0.169345
11.856	0.00232758	0.00697084	0.0846889	0.255537	0.136039	0.169339
11.857	0.00231491	0.00697564	0.084677	0.255524	0.136024	0.169331
11.8581	0.00230213	0.00698025	0.0846664	0.255507	0.13601	0.169321
11.8591	0.00228565	0.00698471	0.0846579	0.255484	0.135993	0.169307
11.8601	0.00226322	0.00698931	0.0846524	0.25546	0.135975	0.16929
11.8612	0.00224107	0.00699435	0.0846477	0.255435	0.135956	0.169274
11.8622	0.00222591	0.00699958	0.0846429	0.255408	0.135938	0.169258
11.8632	0.00221565	0.0070048	0.0846378	0.255381	0.13592	0.169241
11.8643	0.00220633	0.00701004	0.0846311	0.255329	0.135905	0.169206
11.8653	0.002197	0.00701533	0.0846214	0.255271	0.135891	0.169145
11.8663	0.00218958	0.00702115	0.0846105	0.255225	0.135879	0.169092
11.8674	0.00218724	0.0070258	0.0846	0.255185	0.13587	0.169049
11.8684	0.0021879	0.00703048	0.08459	0.255147	0.135864	0.169006
11.8694	0.00218492	0.00703571	0.08458	0.25511	0.135857	0.168963
11.8705	0.00217563	0.007041	0.0845699	0.255076	0.135851	0.168919
11.8715	0.00216329	0.00704626	0.0845602	0.255041	0.135846	0.16887
11.8725	0.0021508	0.0070515	0.0845514	0.255007	0.135842	0.168818
11.8736	0.00213897	0.00705608	0.0845435	0.254973	0.135839	0.168764
11.8746	0.00213016	0.00706009	0.0845368	0.254959	0.135835	0.168714
11.8756	0.00212529	0.00706398	0.084532	0.254957	0.135828	0.168694
11.8766	0.00212165	0.00706822	0.0845292	0.254956	0.13582	0.168674
11.8777	0.00211904	0.00707369	0.0845264	0.254956	0.135811	0.168654
11.8787	0.00211806	0.00708012	0.0845236	0.254956	0.135802	0.168637
11.8797	0.00211739	0.00708655	0.0845212	0.254957	0.135793	0.168628
11.8808	0.00211654	0.00709297	0.0845201	0.254957	0.135784	0.168619
11.8818	0.00211378	0.00709935	0.0845197	0.254955	0.135774	0.168607
11.8828	0.00210858	0.00710557	0.0845174	0.254951	0.135761	0.168589
11.8839	0.00210241	0.00711176	0.0845138	0.254947	0.135736	0.168567
11.8849	0.00209605	0.00711801	0.0845101	0.254948	0.135711	0.168546
11.8859	0.00208849	0.0071244	0.0845063	0.254954	0.135686	0.168523
11.887	0.00207976	0.00713081	0.0845024	0.254962	0.135662	0.168496
11.888	0.00207062	0.00713721	0.0844994	0.25497	0.135639	0.168465
11.889	0.00206129	0.00714242	0.0844972	0.25498	0.135619	0.168437
11.8901	0.00205029	0.00714703	0.0844961	0.254994	0.135599	0.168421
11.8911	0.00203513	0.00715042	0.0844968	0.255013	0.135579	0.168411
11.8921	0.00201773	0.00715358	0.0844986	0.25503	0.135562	0.168403
11.8932	0.00200177	0.00715717	0.0845006	0.255043	0.135546	0.168394
11.8942	0.00199124	0.00716214	0.0845027	0.255053	0.135542	0.168389
11.8952	0.00198451	0.00716771	0.0845049	0.255063	0.135539	0.168388
11.8963	0.00197815	0.0071734	0.0845095	0.255073	0.135538	0.16839
11.8973	0.00197059	0.00717912	0.0845156	0.255081	0.13554	0.168393
11.8983	0.00195996	0.00718501	0.0845212	0.255082	0.135545	0.168398
11.8993	0.00194717	0.00719171	0.0845265	0.255078	0.13555	0.168405
11.9004	0.00193402	0.007199	0.0845317	0.255077	0.135559	0.168411
11.9014	0.00192136	0.00720655	0.0845368	0.255084	0.135568	0.168417
11.9024	0.00191003	0.00721463	0.0845419	0.255096	0.135578	0.168424
11.9035	0.00189918	0.00722304	0.0845475	0.255108	0.135587	0.168434
11.9045	0.00188935	0.00723145	0.0845541	0.255121	0.135595	0.168446
11.9055	0.00188858	0.00723971	0.0845607	0.255132	0.1356	0.168459
11.9066	0.00190033	0.00724747	0.0845669	0.25512	0.135605	0.168473
11.9076	0.00191759	0.00725471	0.0845728	0.255109	0.135609	0.168489
11.9086	0.00194589	0.00726196	0.08458	0.2551	0.135612	0.168505
11.9097	0.00199004	0.00726921	0.0845872	0.255089	0.135616	0.168522
11.9107	0.00204012	0.00727567	0.0845945	0.255078	0.135619	0.168542
11.9117	0.00209016	0.00728212	0.0846013	0.255067	0.135622	0.168565
11.9128	0.00213586	0.00728854	0.0846055	0.255056	0.135628	0.16859
11.9138	0.00217398	0.00729485	0.0846071	0.255046	0.135635	0.168614
11.9148	0.00220848	0.00730073	0.0846097	0.255038	0.135641	0.168636
11.9159	0.00223615	0.00730639	0.084614	0.255032	0.135637	0.168655
11.9169	0.00224546	0.00731212	0.084619	0.255062	0.135634	0.168656
11.9179	0.00223911	0.00731842	0.0846241	0.2551	0.135632	0.168628
11.9189	0.00222851	0.00732565	0.0846292	0.255138	0.135629	0.168591
11.92	0.00221816	0.00733324	0.0846339	0.255176	0.135626	0.168548
11.921	0.00221324	0.00734153	0.0846382	0.255213	0.135619	0.168503
11.922	0.00221454	0.00735024	0.0846425	0.255247	0.135609	0.168457
11.9231	0.00221799	0.00735868	0.0846473	0.255281	0.135602	0.16841
11.9241	0.0022297	0.00736692	0.0846526	0.255316	0.1356	0.168362
11.9251	0.00225327	0.00737526	0.0846582	0.255355	0.135601	0.168315
11.9262	0.00228195	0.00738409	0.0846636	0.255397	0.135611	0.16827
11.9272	0.00231096	0.00739373	0.0846688	0.255439	0.135624	0.168241
11.9282	0.00233912	0.00740375	0.0846727	0.255481	0.135639	0.168249
11.9293	0.00236596	0.00741373	0.0846753	0.255522	0.135657	0.16826
11.9303	0.00239201	0.0074235	0.0846778	0.255562	0.135677	0.168282
11.9313	0.00241718	0.00743256	0.0846811	0.255601	0.135697	0.168309
11.9324	0.00244078	0.00744	0.0846847	0.255646	0.135718	0.168336
11.9334	0.0024632	0.00744745	0.0846884	0.255698	0.13574	0.168363
11.9344	0.00248526	0.00745527	0.084692	0.255754	0.135761	0.168397
11.9355	0.00250614	0.00746389	0.084696	0.25581	0.135783	0.168436
11.9365	0.00252608	0.00747265	0.0847023	0.255864	0.135805	0.168476
11.9375	0.00254625	0.00748138	0.0847093	0.255892	0.135828	0.168515
11.9386	0.00256777	0.00749004	0.0847162	0.255905	0.135854	0.168552
11.9396	0.00258618	0.00749862	0.0847233	0.255917	0.135882	0.16859
11.9406	0.00259404	0.00750712	0.0847287	0.255929	0.135913	0.168627
11.9416	0.00259353	0.00751578	0.084734	0.25594	0.135943	0.168657
11.9427	0.00259122	0.00752488	0.0847394	0.25595	0.135971	0.168677
11.9437	0.0025891	0.00753413	0.0847435	0.255961	0.136	0.168692
11.9447	0.00258387	0.00754302	0.0847455	0.255974	0.136032	0.168707
11.9458	0.00257313	0.00755189	0.084747	0.255991	0.136061	0.168726
11.9468	0.00256093	0.00756138	0.0847485	0.25601	0.136089	0.168747
11.9478	0.00255427	0.00757075	0.0847504	0.256044	0.136108	0.168769
11.9489	0.0025537	0.00757918	0.0847524	0.256092	0.136129	0.168763
11.9499	0.00255473	0.00758766	0.0847544	0.256139	0.136152	0.168748
11.9509	0.00255582	0.00759638	0.0847576	0.256186	0.136175	0.168731
11.952	0.00255661	0.00760583	0.0847616	0.256232	0.136197	0.168713
11.953	0.00255584	0.00761576	0.0847659	0.256273	0.136218	0.168693
11.954	0.00255438	0.00762676	0.0847703	0.256306	0.136236	0.16867
11.9551	0.00255862	0.00763775	0.0847759	0.256339	0.136253	0.168647
11.9561	0.00257478	0.00764817	0.0847832	0.256381	0.13627	0.168624
11.9571	0.00259823	0.00765809	0.084791	0.256431	0.136288	0.168603
11.9582	0.00262307	0.007668	0.0847983	0.25648	0.136313	0.16858
11.9592	0.00264643	0.00767813	0.0848051	0.256525	0.136343	0.168577
11.9602	0.00265388	0.00768966	0.0848131	0.256569	0.136373	0.168586
11.9612	0.00264718	0.00770149	0.0848229	0.256617	0.136403	0.168594
11.9623	0.00263685	0.00771332	0.0848335	0.256671	0.136434	0.1686
11.9633	0.00261679	0.00772505	0.0848447	0.256727	0.136466	0.168606
11.9643	0.0025879	0.00773573	0.0848578	0.256784	0.136499	0.168611
11.9654	0.00255737	0.00774585	0.0848714	0.256843	0.136536	0.168617
11.9664	0.00252684	0.00775605	0.0848851	0.256902	0.136575	0.168624
11.9674	0.00250492	0.00776667	0.0848987	0.25696	0.136613	0.168635
11.9685	0.00250402	0.00777807	0.0849102	0.257017	0.136652	0.16865
11.9695	0.00251635	0.00778995	0.0849203	0.257067	0.136689	0.168675
11.9705	0.00253584	0.00780175	0.0849303	0.257112	0.136726	0.16871
11.9716	0.00256893	0.00781317	0.0849426	0.257155	0.136762	0.168745
11.9726	0.00261017	0.00782378	0.0849558	0.257197	0.136801	0.168781
11.9736	0.00265216	0.00783367	0.0849692	0.257238	0.136846	0.168817
11.9747	0.00269366	0.00784384	0.0849825	0.25728	0.136891	0.168854
11.9757	0.00272402	0.00785606	0.0849955	0.257321	0.136937	0.168893
11.9767	0.00274297	0.00786961	0.0850076	0.25736	0.136981	0.168931
11.9778	0.0027588	0.00788319	0.0850194	0.257395	0.137018	0.168969
11.9788	0.00276879	0.00789672	0.0850315	0.257427	0.137053	0.169006
11.9798	0.0027721	0.00790979	0.0850454	0.257441	0.137082	0.169044
11.9809	0.00277361	0.00792204	0.0850603	0.257462	0.137113	0.169081
11.9819	0.00277507	0.00793387	0.0850752	0.257483	0.137147	0.169115
11.9829	0.00277658	0.00794566	0.085089	0.257505	0.137183	0.169134
11.9839	0.00278019	0.00795848	0.0851017	0.257526	0.137219	0.169153
11.985	0.00278528	0.00797272	0.0851136	0.25754	0.137254	0.169173
11.986	0.00279133	0.00798656	0.0851255	0.257547	0.137289	0.169202
11.987	0.00280121	0.00799996	0.0851386	0.257553	0.137323	0.169231
11.9881	0.00281351	0.00801302	0.0851549	0.257561	0.137359	0.169261
11.9891	0.00282535	0.00802554	0.0851741	0.257572	0.1374	0.16929
11.9901	0.00283608	0.00803774	0.0851932	0.257608	0.137448	0.16932
11.9912	0.0028544	0.0080501	0.0852124	0.25765	0.137502	0.169319
11.9922	0.00288475	0.0080631	0.0852316	0.257692	0.137556	0.169319
11.9932	0.00292141	0.00807691	0.085251	0.257735	0.137605	0.169328
11.9943	0.00296222	0.00809109	0.0852719	0.257779	0.137648	0.169346
11.9953	0.00300816	0.00810513	0.0852935	0.257827	0.137687	0.169364
11.9963	0.00305775	0.00811857	0.0853171	0.257889	0.137726	0.169382
11.9974	0.00310795	0.00813115	0.0853427	0.25796	0.13777	0.169399
11.9984	0.00315751	0.00814277	0.0853684	0.258033	0.137821	0.169412
11.9994	0.00320142	0.00815478	0.0853941	0.258106	0.137873	0.169423
12.0005	0.0032391	0.00816852	0.0854196	0.258181	0.137924	0.169437
12.0015	0.00327541	0.00818409	0.0854448	0.258256	0.137976	0.169482
12.0025	0.00330473	0.00819979	0.08547	0.258333	0.138023	0.169537
12.0035	0.00332536	0.00821561	0.0854955	0.258413	0.13807	0.169592
12.0046	0.00334311	0.00823118	0.0855215	0.258499	0.138117	0.169648
12.0056	0.00336024	0.00824613	0.0855481	0.258589	0.138174	0.169703
12.0066	0.0033717	0.00826078	0.0855748	0.258678	0.138236	0.169756
12.0077	0.00337102	0.00827498	0.085601	0.258764	0.138298	0.169805
12.0087	0.00336279	0.00829017	0.0856256	0.258839	0.138361	0.169856
12.0097	0.00336089	0.00830649	0.0856488	0.258909	0.138423	0.169914
12.0108	0.00337213	0.00832315	0.0856707	0.258978	0.138484	0.169976
12.0118	0.00339075	0.00833979	0.0856912	0.259044	0.138546	0.170038
12.0128	0.00340973	0.00835594	0.0857129	0.259107	0.138611	0.170101
12.0139	0.00342964	0.00837111	0.0857378	0.259171	0.138685	0.170165
12.0149	0.0034621	0.00838572	0.0857644	0.259239	0.138763	0.170232
12.0159	0.00350276	0.00840058	0.0857903	0.259311	0.138842	0.170299
12.017	0.00354305	0.00841637	0.0858154	0.259382	0.13892	0.170366
12.018	0.00357924	0.00843323	0.0858388	0.259453	0.138996	0.170436
12.019	0.00361114	0.00845126	0.0858624	0.259526	0.139069	0.170506
12.0201	0.00364211	0.00846925	0.0858866	0.259605	0.139139	0.170576
12.0211	0.00367261	0.00848695	0.0859133	0.259683	0.139211	0.170642
12.0221	0.00369648	0.00850373	0.0859428	0.259742	0.139287	0.170697
12.0232	0.00370694	0.00851993	0.0859724	0.259801	0.139367	0.170744
12.0242	0.00371052	0.00853617	0.0860017	0.259862	0.139448	0.170792
12.0252	0.00371559	0.0085537	0.086029	0.259924	0.139527	0.170851
12.0262	0.00373464	0.00857262	0.0860571	0.259986	0.139604	0.170926
12.0273	0.00376397	0.00859209	0.0860853	0.260049	0.139676	0.171
12.0283	0.00379339	0.00861162	0.0861137	0.260113	0.139746	0.171075
12.0293	0.00382339	0.00862913	0.0861435	0.260179	0.139819	0.17115
12.0304	0.00385915	0.00864525	0.0861743	0.260245	0.139901	0.171226
12.0314	0.00390118	0.0086611	0.0862052	0.260313	0.139987	0.171302
12.0324	0.00394442	0.00867715	0.0862355	0.260394	0.140073	0.171375
12.0335	0.0039839	0.00869464	0.0862639	0.260469	0.140157	0.171426
12.0345	0.0040184	0.00871381	0.0862915	0.260546	0.140238	0.171481
12.0355	0.00405079	0.00873361	0.0863192	0.260622	0.140314	0.171535
12.0366	0.00408299	0.00875344	0.0863479	0.260701	0.140389	0.171589
12.0376	0.0041143	0.00877248	0.0863797	0.260781	0.140467	0.171638
12.0386	0.00414149	0.00878995	0.0864136	0.260862	0.14055	0.171682
12.0397	0.00416585	0.00880721	0.0864476	0.260939	0.140638	0.171725
12.0407	0.00419338	0.00882588	0.0864793	0.261013	0.140726	0.171768
12.0417	0.00422896	0.00884636	0.0865079	0.261087	0.140813	0.17181
12.0428	0.00426715	0.00886801	0.0865347	0.26116	0.140896	0.171851
12.0438	0.00430285	0.00888991	0.0865617	0.26124	0.140965	0.171925
12.0448	0.00433978	0.00891166	0.0865896	0.261329	0.141024	0.171995
12.0459	0.00437719	0.0089328	0.0866196	0.261421	0.141086	0.172057
12.0469	0.00441128	0.00895286	0.0866508	0.261513	0.141153	0.172112
12.0479	0.00444252	0.00897273	0.0866818	0.261598	0.141222	0.172169
12.0489	0.00447472	0.0089925	0.0867115	0.261667	0.141285	0.172236
12.05	0.00451206	0.0090132	0.0867393	0.261731	0.14135	0.172313
12.051	0.00455236	0.00903221	0.0867659	0.261794	0.141423	0.172392
12.052	0.00459337	0.00905115	0.0867926	0.261867	0.141494	0.17247
12.0531	0.00463493	0.0090714	0.086821	0.261922	0.141565	0.172545
12.0541	0.00468606	0.00909213	0.0868518	0.261972	0.14164	0.172616
12.0551	0.00474526	0.00911228	0.0868835	0.262021	0.141739	0.172685
12.0562	0.00480675	0.00913206	0.0869153	0.262065	0.141853	0.172763
12.0572	0.00487846	0.00915236	0.0869468	0.262104	0.141966	0.172849
12.0582	0.00496212	0.00917415	0.0869758	0.262141	0.142078	0.172939
12.0593	0.00504991	0.00919767	0.0870044	0.262184	0.142179	0.173025
12.0603	0.00513574	0.00922192	0.087033	0.262238	0.142277	0.173103
[truncated: 12,606 more rows]

## Sheet: Figure 2c
Figure 2
c	hElp2	WT			L98F			H206R			T405I			R462W			R462Q
	Tm	46.4	46.4	46.4	46.4	46.4	46.4	45.4	45.4	45.6	42	42.4	42.4	38.6	37	36.8	40.8	42	40.8
	Mean Tm	46.4			46.4			45.5			42.3			37.5			41.2
	SD	0			0			0.12			0.23			0.99			0.69
Temperature [°C]	WT			L98F			H206R			T405I			R462W			R462Q			Ctrl
20	0.00462085	0.0112999	-0.00185032	0.00155424	0.00535672	0.00248614	0.164828	0.190607	0.154886	0.698693	0.702316	0.749185	0.968002	0.923123	0.949639	0.851613	0.827067	0.822476	0.86484	1.04819	1.08697
20.2	0.00453986	0.0112374	-0.00195562	0.00140865	0.00524327	0.00237775	0.164103	0.189842	0.154068	0.696642	0.700148	0.746896	0.965825	0.921473	0.947813	0.849189	0.824747	0.820489	0.862926	1.04436	1.08254
20.4	0.00445031	0.0111717	-0.00206136	0.00129107	0.00513258	0.00229186	0.16339	0.189067	0.153235	0.694657	0.698127	0.744702	0.963633	0.919682	0.945942	0.846869	0.822482	0.818535	0.86212	1.03973	1.07922
20.6	0.00436167	0.0110934	-0.00216666	0.00117303	0.00501179	0.00219725	0.162654	0.188291	0.152395	0.692625	0.696164	0.74256	0.961562	0.917617	0.944057	0.844539	0.820242	0.816492	0.861012	1.03454	1.07634
20.8	0.00422397	0.0109624	-0.00226025	0.0010481	0.00489421	0.00210218	0.161914	0.187519	0.15158	0.690552	0.694243	0.740429	0.959396	0.915664	0.942165	0.842268	0.817936	0.814413	0.859803	1.02854	1.07151
21	0.00405478	0.0108045	-0.00236555	0.000939251	0.00479087	0.00199103	0.161168	0.186708	0.150773	0.688523	0.692369	0.738285	0.957385	0.913382	0.940255	0.840032	0.815718	0.812344	0.857738	1.02562	1.06682
21.2	0.00387434	0.0106038	-0.00249334	0.000806975	0.00466778	0.00189044	0.16043	0.185873	0.149958	0.686507	0.69047	0.736094	0.955332	0.911173	0.93835	0.8378	0.813441	0.810115	0.856932	1.02164	1.06305
21.4	0.00368264	0.0103928	-0.00263194	0.000676077	0.00456168	0.00177929	0.159692	0.185013	0.149164	0.684489	0.688504	0.733847	0.953265	0.908842	0.936424	0.835588	0.81115	0.807901	0.854514	1.01731	1.06038
21.6	0.0035058	0.0101772	-0.00278088	0.00055069	0.00446064	0.00167504	0.158993	0.184149	0.148398	0.682559	0.686556	0.731646	0.95098	0.906588	0.934476	0.833494	0.80891	0.805794	0.852499	1.01595	1.05841
21.8	0.00335731	0.0100067	-0.00294333	0.000436786	0.00436005	0.00157721	0.158304	0.183255	0.147619	0.680659	0.684594	0.729446	0.948558	0.904192	0.932542	0.831398	0.806716	0.803654	0.850081	1.01514	1.05801
22	0.00323356	0.00984783	-0.00309587	0.000321045	0.00424385	0.00148305	0.157615	0.18237	0.14682	0.678721	0.68259	0.727262	0.946085	0.902079	0.930605	0.829302	0.80444	0.801525	0.845901	1.01278	1.05942
22.2	0.00312107	0.00972229	-0.00325291	0.000224134	0.00413959	0.00136547	0.156914	0.181441	0.146011	0.676661	0.680558	0.725107	0.943571	0.899878	0.92867	0.827242	0.802234	0.799541	0.840763	1.00955	1.06118
22.4	0.00302207	0.00962824	-0.00340726	0.000107933	0.00402431	0.00125478	0.156204	0.18052	0.145179	0.674641	0.678525	0.722933	0.941239	0.897799	0.926765	0.825165	0.800014	0.797551	0.837791	1.00739	1.05997
22.6	0.00288168	0.0095648	-0.0035544	-2.34239e-05	0.00391454	0.00114547	0.155442	0.179586	0.144322	0.672583	0.676486	0.720672	0.939114	0.895753	0.924886	0.823029	0.797759	0.795458	0.835424	1.00386	1.05801
22.8	0.00271069	0.00947975	-0.00369299	-0.000166263	0.00380798	0.00103203	0.154669	0.178666	0.143469	0.67057	0.67446	0.71839	0.937268	0.893754	0.923027	0.820938	0.795584	0.793433	0.832603	1.00079	1.05796
23	0.00251494	0.0094145	-0.00383879	-0.000313696	0.0037097	0.000931902	0.153875	0.17775	0.14263	0.668581	0.672488	0.716132	0.93537	0.891778	0.921174	0.818895	0.79348	0.791392	0.83225	0.998674	1.05463
23.2	0.002312	0.00935016	-0.00396838	-0.000475367	0.00359304	0.000840963	0.153055	0.176893	0.141792	0.666715	0.670554	0.71384	0.933481	0.889852	0.919362	0.816883	0.791358	0.789271	0.832603	0.998321	1.0502
23.4	0.00208791	0.00925341	-0.00409168	-0.000613613	0.00348924	0.000740378	0.152229	0.176042	0.14097	0.664834	0.668623	0.711615	0.931459	0.88802	0.917596	0.814974	0.789311	0.787216	0.831999	0.998371	1.04889
23.6	0.00188902	0.00912292	-0.00421632	-0.00072568	0.0033859	0.000636578	0.151419	0.175163	0.140149	0.662967	0.66667	0.709474	0.929455	0.88615	0.915863	0.813125	0.787309	0.785225	0.830185	0.998573	1.04849
23.8	0.00170228	0.00899512	-0.00434817	-0.000828102	0.00326924	0.000529563	0.150611	0.174254	0.139341	0.66105	0.664704	0.707398	0.927262	0.884331	0.914149	0.811277	0.785233	0.783201	0.828573	0.999832	1.04622
24	0.00152949	0.00882998	-0.00446381	-0.000921798	0.00315258	0.000418874	0.149812	0.173346	0.138556	0.659168	0.662711	0.705303	0.925186	0.882322	0.912494	0.809503	0.783243	0.781239	0.825702	1.00039	1.04678
24.2	0.00136929	0.00863019	-0.00458486	-0.00100309	0.00305888	0.000314615	0.149039	0.172437	0.137788	0.657281	0.660712	0.70328	0.923273	0.880366	0.910856	0.807736	0.781334	0.779382	0.822781	0.999731	1.04889
24.4	0.0012244	0.00845199	-0.00470545	-0.00108806	0.00295462	0.000223675	0.148259	0.171528	0.137029	0.655414	0.65873	0.701251	0.92143	0.878284	0.909206	0.805904	0.77944	0.777464	0.818953	0.998321	1.04985
24.6	0.00107995	0.00830305	-0.00482785	-0.00118313	0.00286965	0.000138247	0.147492	0.170693	0.136281	0.653622	0.65683	0.699204	0.919569	0.87629	0.907586	0.804108	0.777604	0.775579	0.815276	0.99686	1.0499
24.8	0.00094766	0.00816131	-0.00494754	-0.0012727	0.00280214	6.20043e-05	0.146715	0.169886	0.135548	0.651917	0.654962	0.697179	0.917771	0.874275	0.905968	0.802389	0.775891	0.773697	0.811951	0.993485	1.0494
25	0.000820765	0.00804656	-0.00508479	-0.00136501	0.00272911	-1.74531e-05	0.145942	0.169086	0.134797	0.650258	0.653117	0.695212	0.916015	0.872475	0.904364	0.800637	0.774166	0.771848	0.808778	0.98996	1.04753
25.2	0.000687571	0.00796421	-0.00521483	-0.00146973	0.00265608	-8.3591e-05	0.14518	0.168282	0.134084	0.648636	0.651294	0.693255	0.914202	0.870715	0.902774	0.798947	0.772491	0.769991	0.806562	0.985678	1.0431
25.4	0.000567876	0.00785487	-0.00534217	-0.0015671	0.00259729	-0.000151566	0.144462	0.167513	0.133404	0.647048	0.649542	0.691368	0.912437	0.869165	0.901278	0.797391	0.770904	0.768237	0.805504	0.982102	1.03776
25.6	0.000457181	0.00773247	-0.00545197	-0.00165299	0.00252472	-0.00021357	0.143749	0.166776	0.132733	0.645466	0.64778	0.689542	0.910697	0.867815	0.89984	0.795866	0.769413	0.766594	0.806259	0.979483	1.03293
25.8	0.000352785	0.00761053	-0.00554782	-0.00174439	0.00245675	-0.000254447	0.143063	0.166105	0.132071	0.64388	0.646035	0.687718	0.909078	0.866552	0.898518	0.794349	0.767945	0.765069	0.807871	0.976763	1.0289
26	0.000249739	0.00748498	-0.00562521	-0.0018119	0.00241679	-0.000282464	0.142429	0.165471	0.131459	0.642293	0.644361	0.685963	0.907528	0.865399	0.897252	0.792932	0.766599	0.763622	0.81044	0.975554	1.02698
26.2	0.000154343	0.00736079	-0.00569136	-0.00184773	0.0023828	-0.00031737	0.141814	0.16486	0.130823	0.640746	0.642732	0.684245	0.906075	0.864311	0.896036	0.791579	0.765284	0.762254	0.811347	0.976208	1.02824
26.4	5.21978e-05	0.00725684	-0.00574716	-0.00188907	0.00235754	-0.000336201	0.141183	0.164249	0.13018	0.639247	0.641088	0.682544	0.904695	0.863189	0.894809	0.790239	0.764025	0.760956	0.811397	0.97646	1.03031
26.6	-4.13983e-05	0.0071376	-0.00580655	-0.00193637	0.00234882	-0.000338957	0.140573	0.163611	0.129578	0.637782	0.63946	0.680842	0.903414	0.862008	0.893593	0.788958	0.76278	0.759638	0.810138	0.975604	1.03227
26.8	-0.000139944	0.0070098	-0.0058691	-0.00196623	0.00235479	-0.000351358	0.139991	0.162934	0.129003	0.63635	0.637886	0.67919	0.902303	0.861007	0.892329	0.787766	0.761646	0.758418	0.807267	0.976158	1.03449
27	-0.000202941	0.00690901	-0.0059087	-0.00200343	0.00236903	-0.000342631	0.13943	0.162287	0.128457	0.634984	0.636319	0.677578	0.901225	0.859959	0.89116	0.786646	0.760569	0.757143	0.802935	0.976259	1.03509
27.2	-0.000251089	0.00680011	-0.0059609	-0.00205257	0.00238832	-0.000327475	0.138887	0.161691	0.127956	0.63367	0.634768	0.675967	0.9002	0.858991	0.890069	0.78556	0.759587	0.755918	0.799762	0.975755	1.03323
27.4	-0.000284838	0.00670517	-0.00600455	-0.00207692	0.00240623	-0.0003238	0.138394	0.161147	0.127699	0.632321	0.633269	0.674376	0.899223	0.858001	0.889035	0.784487	0.758607	0.754685	0.797042	0.975755	1.03126
27.6	-0.000307787	0.00665792	-0.0060419	-0.00209299	0.00242368	-0.00033069	0.137936	0.160643	0.127659	0.630999	0.631828	0.672831	0.898392	0.857046	0.888064	0.783507	0.757671	0.753532	0.793768	0.975604	1.03046
27.8	-0.000310037	0.00663407	-0.00605269	-0.00210126	0.00243195	-0.000321963	0.13751	0.16019	0.127854	0.629754	0.630404	0.671319	0.897469	0.856093	0.887204	0.782551	0.756753	0.752419	0.790796	0.975806	1.0293
28	-0.000326686	0.00657917	-0.00608239	-0.00209667	0.00242781	-0.000320585	0.137082	0.159749	0.128247	0.628573	0.629022	0.669729	0.896648	0.85534	0.886308	0.781557	0.755798	0.75151	0.79009	0.974143	1.02733
28.2	-0.000330286	0.00654767	-0.00607609	-0.00206406	0.002437	-0.000304051	0.136691	0.159304	0.128867	0.627423	0.627694	0.668182	0.895856	0.854554	0.885411	0.780637	0.75487	0.750609	0.788982	0.97092	1.02683
28.4	-0.000312737	0.00652292	-0.00605494	-0.00203512	0.00247834	-0.000253529	0.136314	0.158837	0.129308	0.626331	0.626387	0.666715	0.895147	0.854142	0.884555	0.779861	0.754082	0.749836	0.788428	0.966336	1.02648
28.6	-0.000292938	0.00648108	-0.00600905	-0.00197358	0.00253024	-0.000170397	0.135984	0.158399	0.129577	0.625263	0.625102	0.665284	0.894302	0.853715	0.883742	0.779148	0.753436	0.749072	0.78863	0.961752	1.02376
28.8	-0.000254689	0.00645363	-0.00596585	-0.00189595	0.00261061	-8.17539e-05	0.135689	0.157989	0.129664	0.624199	0.623895	0.663919	0.893573	0.853252	0.882986	0.778539	0.75287	0.748327	0.78868	0.955909	1.0227
29	-0.00022769	0.00644508	-0.00590915	-0.00181328	0.00270293	1.01044e-05	0.135385	0.15758	0.129538	0.623014	0.622626	0.662576	0.892726	0.852456	0.882153	0.777958	0.752338	0.747434	0.786514	0.95193	1.02149
29.2	-0.000224091	0.00639963	-0.0058655	-0.00175955	0.00280306	0.000106556	0.135046	0.157172	0.129201	0.621673	0.621256	0.661154	0.891732	0.851682	0.881259	0.777227	0.751698	0.746529	0.782787	0.949966	1.01882
29.4	-0.00023939	0.00633978	-0.00583985	-0.00170627	0.00288573	0.000186013	0.134698	0.15681	0.128835	0.620299	0.619818	0.659544	0.890504	0.850433	0.880258	0.776314	0.750871	0.745475	0.776894	0.947699	1.01499
29.6	-0.000257839	0.00628308	-0.00584255	-0.00168284	0.00297391	0.000249855	0.134323	0.15646	0.128436	0.618862	0.618302	0.657821	0.889317	0.849246	0.879143	0.775131	0.749797	0.744389	0.769388	0.945634	1.01182
29.8	-0.000304187	0.00620209	-0.0058439	-0.00169341	0.0030575	0.000318748	0.133935	0.156122	0.128028	0.617344	0.616654	0.655935	0.887967	0.848182	0.87788	0.773763	0.748581	0.743185	0.760624	0.942309	1.00442
30	-0.000314087	0.00614539	-0.0058313	-0.00171086	0.00315763	0.000406473	0.133637	0.155865	0.127697	0.615913	0.615117	0.65412	0.886869	0.847615	0.876807	0.772509	0.747457	0.742186	0.751457	0.936718	0.997263
30.2	-0.000277638	0.00619399	-0.00578586	-0.00167917	0.0032697	0.000507976	0.133497	0.155715	0.127475	0.614724	0.613817	0.652561	0.886166	0.847307	0.875966	0.771588	0.746672	0.741429	0.742894	0.930724	0.990312
30.4	-0.000204741	0.00630243	-0.00569271	-0.00161349	0.00341299	0.000646223	0.13348	0.15568	0.127342	0.613719	0.612742	0.651316	0.885958	0.847585	0.875425	0.771022	0.746231	0.741035	0.735943	0.924831	0.985275
30.6	-8.77463e-05	0.00647298	-0.00552532	-0.00148305	0.00360222	0.000821672	0.133587	0.155724	0.127357	0.612896	0.611891	0.650381	0.886081	0.848011	0.87518	0.770966	0.74621	0.740958	0.729948	0.916923	0.979785
30.8	0.000102146	0.00671102	-0.00531518	-0.00127224	0.00383095	0.00103524	0.133813	0.155865	0.127504	0.612314	0.611288	0.649727	0.886587	0.848512	0.875261	0.771264	0.746501	0.741225	0.726523	0.911382	0.977518
31	0.000334336	0.00697696	-0.00505059	-0.000989314	0.00410009	0.00128785	0.134135	0.156111	0.127731	0.611941	0.610815	0.649233	0.887059	0.848913	0.875511	0.771729	0.746982	0.741633	0.723954	0.909518	0.975151
31.2	0.000625924	0.0072069	-0.00474595	-0.000674699	0.0044193	0.00160017	0.134482	0.156461	0.127987	0.611675	0.610419	0.648739	0.887636	0.849418	0.875883	0.772251	0.747474	0.742111	0.722746	0.906143	0.973488
31.4	0.000962959	0.00745394	-0.00438731	-0.00031737	0.00478444	0.00197036	0.13493	0.156851	0.128387	0.611482	0.610115	0.648311	0.888173	0.849856	0.876317	0.77284	0.748038	0.742619	0.72199	0.904532	0.970315
31.6	0.00136074	0.00773562	-0.00399358	5.60336e-05	0.00517575	0.00238694	0.135452	0.157335	0.128844	0.611422	0.609913	0.64788	0.888786	0.850536	0.876815	0.773425	0.74862	0.743148	0.721587	0.90564	0.968401
31.8	0.00178597	0.00807311	-0.00354495	0.000452402	0.00560933	0.00284898	0.136053	0.157895	0.129341	0.611465	0.609796	0.64752	0.889418	0.851468	0.877342	0.774089	0.749281	0.743653	0.718263	0.904985	0.965883
32	0.00224496	0.00846819	-0.00306932	0.000863927	0.00608837	0.00335053	0.136722	0.158479	0.129928	0.611534	0.609775	0.647309	0.890318	0.852598	0.877921	0.774848	0.750029	0.744214	0.714737	0.901006	0.964623
32.2	0.00272059	0.00894562	-0.00256264	0.00131265	0.00661012	0.00388101	0.1375	0.159078	0.130639	0.611653	0.609822	0.647259	0.891247	0.853724	0.87851	0.775717	0.750888	0.744771	0.710203	0.898135	0.963112
32.4	0.00325111	0.00948875	-0.00203796	0.00179767	0.0071677	0.00443216	0.138323	0.159769	0.131392	0.611865	0.609926	0.647274	0.892408	0.854851	0.879193	0.776659	0.751828	0.745428	0.705015	0.893702	0.961752
32.6	0.00380369	0.010044	-0.00149079	0.00234147	0.00777443	0.00502327	0.139251	0.160562	0.132241	0.612162	0.610127	0.647415	0.893559	0.856117	0.880016	0.77767	0.75286	0.746215	0.699777	0.88937	0.960694
32.8	0.00440846	0.0106047	-0.000914361	0.00293901	0.00841835	0.00566214	0.140286	0.161468	0.133232	0.612496	0.610428	0.647726	0.894837	0.857418	0.880965	0.778762	0.753968	0.747214	0.698971	0.886449	0.959133
33	0.00506589	0.011191	-0.000282588	0.00359579	0.00910729	0.00635981	0.141433	0.162525	0.134321	0.612949	0.610867	0.648076	0.896159	0.858889	0.882023	0.779941	0.755129	0.748336	0.699273	0.884535	0.957068
33.2	0.00577506	0.0118188	0.000404083	0.00431091	0.00983618	0.00710478	0.142691	0.163721	0.135506	0.613544	0.611461	0.648512	0.897548	0.860533	0.883244	0.781171	0.75638	0.749708	0.699223	0.882218	0.955758
33.4	0.00652382	0.0125005	0.00113305	0.00507609	0.0106239	0.00790303	0.144072	0.165018	0.136781	0.614246	0.612178	0.649033	0.898878	0.862343	0.884536	0.782447	0.757697	0.751016	0.699827	0.880958	0.954398
33.6	0.00731939	0.0132596	0.00192277	0.00588766	0.0114662	0.0087495	0.145538	0.16639	0.138136	0.615026	0.612956	0.649584	0.900252	0.863929	0.885822	0.783814	0.759073	0.752306	0.700583	0.878389	0.952635
33.8	0.00816041	0.0140948	0.00276738	0.00673964	0.012377	0.00962813	0.147087	0.167864	0.13953	0.615931	0.61385	0.650114	0.901869	0.865397	0.887161	0.785277	0.760543	0.753658	0.698467	0.875216	0.951577
34	0.00905092	0.0150001	0.00365565	0.00764077	0.0133484	0.0105403	0.148716	0.169387	0.141023	0.616921	0.614757	0.650751	0.903662	0.866808	0.888534	0.786785	0.762119	0.75502	0.695042	0.872647	0.95057
34.2	0.00999588	0.0159667	0.00459386	0.00859793	0.014385	0.0115052	0.150436	0.171022	0.142576	0.617977	0.615713	0.65147	0.905589	0.868277	0.889902	0.788404	0.763754	0.756342	0.694992	0.870834	0.949311
34.4	0.0110047	0.0169733	0.00561621	0.00963088	0.0154956	0.0125575	0.152288	0.172809	0.144269	0.619183	0.61681	0.652342	0.907779	0.869995	0.891354	0.790192	0.765536	0.757904	0.693732	0.868819	0.949109
34.6	0.0121243	0.0180591	0.00672452	0.0107474	0.0166893	0.013702	0.154304	0.174789	0.146134	0.620526	0.618102	0.653467	0.910329	0.872	0.892943	0.792097	0.767478	0.759633	0.69207	0.866351	0.948303
34.8	0.0133676	0.0192385	0.00792552	0.011971	0.0179762	0.0149715	0.156532	0.176916	0.148239	0.62202	0.619563	0.654856	0.912755	0.874262	0.894643	0.794138	0.769584	0.761484	0.690156	0.863984	0.947246
35	0.0147328	0.0205421	0.00925071	0.0133227	0.019377	0.0163866	0.158984	0.179326	0.150554	0.623782	0.621294	0.656397	0.915184	0.876716	0.896504	0.796447	0.771847	0.76358	0.68804	0.862271	0.944979
35.2	0.0162493	0.0219681	0.0107235	0.0147961	0.0209161	0.0179514	0.161676	0.181985	0.153128	0.625846	0.623291	0.658127	0.917848	0.879367	0.898619	0.798932	0.774346	0.76597	0.680787	0.860458	0.941403
35.4	0.0179196	0.0235691	0.0123371	0.0164155	0.022593	0.0196411	0.164573	0.184858	0.155912	0.62814	0.625484	0.660074	0.920505	0.881932	0.900874	0.801569	0.776982	0.768609	0.673282	0.858947	0.937977
35.6	0.0197168	0.0253074	0.0140903	0.0181677	0.024409	0.0214599	0.167715	0.187924	0.158914	0.630655	0.627855	0.662225	0.923083	0.884741	0.903245	0.804433	0.779766	0.771438	0.665626	0.85799	0.935409
35.8	0.0216184	0.0272077	0.0159937	0.0200554	0.0263748	0.0234124	0.171061	0.191224	0.162084	0.633405	0.630409	0.664543	0.925896	0.887817	0.905725	0.807438	0.78266	0.774385	0.657667	0.856982	0.932235
36	0.0236924	0.0292375	0.0180253	0.0220708	0.0284862	0.0254925	0.174654	0.194692	0.165457	0.636258	0.633157	0.667178	0.928845	0.89085	0.908297	0.810487	0.785694	0.777409	0.650414	0.85396	0.93148
36.2	0.0258888	0.0314267	0.0201969	0.0242405	0.0307413	0.0277008	0.178454	0.198335	0.169037	0.639178	0.636061	0.67003	0.931722	0.893901	0.91084	0.81369	0.788856	0.780439	0.645578	0.850233	0.931832
36.4	0.0282426	0.03374	0.0225063	0.0265429	0.0331517	0.0300625	0.182505	0.20219	0.172833	0.64219	0.639161	0.673078	0.9347	0.897135	0.913422	0.81705	0.792157	0.783562	0.641952	0.84711	0.931177
36.6	0.0307666	0.0362451	0.0249681	0.0289983	0.0357333	0.0325982	0.186757	0.206288	0.17684	0.645368	0.642454	0.6763	0.937806	0.90033	0.916086	0.820489	0.795611	0.78678	0.638325	0.845447	0.929817
36.8	0.0335006	0.0389085	0.0276027	0.0316195	0.0384826	0.0353062	0.19126	0.210661	0.181047	0.64872	0.645967	0.679673	0.940929	0.903288	0.91879	0.824046	0.799239	0.790166	0.636512	0.843936	0.928457
37	0.0363792	0.0417483	0.0304138	0.0344152	0.0414079	0.0381818	0.195953	0.215237	0.18545	0.652222	0.649571	0.683086	0.944085	0.906486	0.921468	0.827735	0.802971	0.793699	0.634849	0.843533	0.924629
37.2	0.039466	0.0447542	0.0333814	0.037367	0.0445108	0.0412407	0.200885	0.220049	0.190053	0.655894	0.653312	0.686653	0.947346	0.909738	0.92413	0.831476	0.806735	0.797449	0.633389	0.844138	0.920902
37.4	0.0427194	0.0479581	0.0365578	0.0404916	0.047804	0.0444874	0.206064	0.225111	0.194884	0.65976	0.657191	0.69037	0.950673	0.912909	0.926774	0.83526	0.810601	0.801244	0.632583	0.842173	0.916721
37.6	0.0461649	0.0513334	0.0399309	0.0438141	0.051279	0.0479271	0.211501	0.230373	0.199936	0.663751	0.661187	0.694184	0.953883	0.915927	0.929297	0.839162	0.814564	0.805175	0.631223	0.838698	0.910828
37.8	0.0498129	0.0549274	0.0434902	0.0473456	0.0549643	0.0515697	0.217164	0.23585	0.205286	0.667844	0.665298	0.698196	0.95714	0.919103	0.931746	0.843157	0.818572	0.809138	0.629007	0.834013	0.905237
38	0.0536926	0.058777	0.0472827	0.0511003	0.0588821	0.0554608	0.223145	0.241653	0.210937	0.672142	0.669641	0.702414	0.960502	0.922211	0.934181	0.847276	0.822712	0.813229	0.627495	0.828825	0.900704
38.2	0.0578334	0.0629154	0.051332	0.0551228	0.0630694	0.0596091	0.229452	0.247775	0.216884	0.676661	0.67421	0.706824	0.963825	0.925191	0.93665	0.851531	0.827016	0.817355	0.624826	0.822227	0.895666
38.4	0.0622787	0.0673298	0.0556204	0.0594245	0.067514	0.0640243	0.236053	0.25418	0.22314	0.681352	0.678964	0.711378	0.967036	0.928203	0.939069	0.855909	0.831425	0.821557	0.620242	0.817996	0.891184
38.6	0.0670283	0.0720451	0.0601913	0.0640192	0.0722801	0.0687477	0.243005	0.260973	0.229733	0.686248	0.683946	0.716184	0.970565	0.931356	0.941497	0.860337	0.835894	0.825849	0.616968	0.814218	0.889672
38.8	0.0720946	0.0770813	0.0650848	0.0689277	0.0773709	0.0738123	0.250338	0.268102	0.236663	0.691353	0.689138	0.721188	0.973896	0.934403	0.94392	0.864906	0.840517	0.830351	0.613644	0.812959	0.88796
39	0.0774971	0.0824091	0.070274	0.0741434	0.0827919	0.0791818	0.257993	0.27556	0.24389	0.6966	0.694517	0.726427	0.976942	0.937218	0.946258	0.86953	0.845219	0.834964	0.608758	0.812304	0.886247
39.2	0.083237	0.0880235	0.0758025	0.0796783	0.0885463	0.0849239	0.265979	0.283359	0.251489	0.701951	0.700054	0.731866	0.979907	0.939896	0.948457	0.874221	0.849972	0.839661	0.605887	0.812858	0.883779
39.4	0.0893194	0.0939871	0.0816729	0.0855453	0.0946765	0.0910311	0.27435	0.291564	0.259417	0.70747	0.705789	0.737532	0.982845	0.942532	0.95058	0.878989	0.854809	0.844463	0.605887	0.811699	0.880102
39.6	0.0957677	0.100321	0.0878921	0.0917614	0.101161	0.0974818	0.283076	0.300121	0.267686	0.713124	0.711713	0.743333	0.985319	0.944813	0.952626	0.88386	0.859735	0.849377	0.605282	0.810541	0.874712
39.8	0.102591	0.10702	0.094478	0.0983334	0.108037	0.104295	0.292217	0.309069	0.2763	0.718906	0.717817	0.749293	0.988021	0.94713	0.954605	0.888717	0.864679	0.854273	0.604073	0.808123	0.871187
40	0.10985	0.114201	0.101509	0.105332	0.115357	0.111563	0.301815	0.318459	0.285347	0.724916	0.724104	0.755404	0.990977	0.949543	0.956571	0.893666	0.869688	0.859262	0.603519	0.805403	0.867308
40.2	0.117557	0.121931	0.108967	0.112765	0.123128	0.119237	0.311891	0.328307	0.294748	0.731135	0.730578	0.761656	0.993965	0.952162	0.958556	0.898692	0.874807	0.864442	0.601454	0.801978	0.864336
40.4	0.125749	0.130149	0.116914	0.12069	0.131391	0.127386	0.322422	0.338597	0.304581	0.737492	0.737198	0.768105	0.996927	0.954657	0.960578	0.903784	0.879955	0.869711	0.596518	0.798704	0.863883
40.6	0.134427	0.138797	0.125358	0.129095	0.140159	0.136044	0.3334	0.349322	0.314841	0.744009	0.743925	0.774695	1.00017	0.957294	0.962592	0.908895	0.885149	0.875019	0.59138	0.794876	0.86489
40.8	0.143651	0.14793	0.134305	0.13799	0.149421	0.145221	0.344789	0.360517	0.325479	0.750657	0.750773	0.781372	1.00314	0.959667	0.96452	0.914078	0.890395	0.880485	0.587501	0.788781	0.865192
41	0.153443	0.157549	0.143768	0.147401	0.159219	0.154934	0.356611	0.372124	0.336519	0.757347	0.757719	0.788142	1.00571	0.961831	0.966371	0.919256	0.895636	0.885891	0.583623	0.78324	0.865243
41.2	0.16379	0.16759	0.153779	0.157345	0.169597	0.165246	0.368886	0.384114	0.348041	0.764122	0.764771	0.795032	1.00807	0.963648	0.968126	0.924442	0.900851	0.891193	0.579341	0.778002	0.865444
41.4	0.174765	0.178161	0.16433	0.167818	0.180543	0.176155	0.381634	0.396533	0.359964	0.771026	0.771933	0.801904	1.01021	0.965338	0.969753	0.929591	0.906083	0.896512	0.575211	0.773821	0.86353
41.6	0.186433	0.189437	0.175505	0.178901	0.192155	0.187725	0.394961	0.409468	0.372393	0.778015	0.77925	0.808937	1.01208	0.967069	0.971285	0.934761	0.911328	0.901801	0.571383	0.769691	0.859853
41.8	0.19879	0.201424	0.187345	0.19066	0.204505	0.200021	0.408842	0.422914	0.385378	0.785131	0.786676	0.81615	1.01391	0.968844	0.972781	0.939923	0.916555	0.906964	0.567656	0.76828	0.85255
42	0.211808	0.214056	0.199862	0.203093	0.217568	0.213018	0.423295	0.436942	0.398847	0.792431	0.794209	0.823462	1.01591	0.970766	0.974238	0.945108	0.921874	0.912229	0.563173	0.765661	0.84444
42.2	0.225522	0.227366	0.213036	0.216165	0.231305	0.226683	0.438242	0.451497	0.412687	0.799771	0.801793	0.8308	1.01795	0.972689	0.975604	0.950215	0.927146	0.917561	0.5601	0.762689	0.835222
42.4	0.239825	0.241326	0.226843	0.229868	0.245724	0.240995	0.453658	0.466516	0.426968	0.807062	0.809414	0.838248	1.02012	0.97463	0.976884	0.955271	0.932334	0.922877	0.558992	0.759163	0.825753
42.6	0.254703	0.255899	0.241213	0.244169	0.260747	0.255925	0.469413	0.481887	0.441543	0.814332	0.817014	0.845661	1.02208	0.976262	0.978086	0.960182	0.937375	0.928197	0.557833	0.755537	0.816384
42.8	0.270156	0.271019	0.25612	0.258998	0.276315	0.27139	0.485518	0.497553	0.456338	0.821532	0.82457	0.852989	1.02392	0.977818	0.979189	0.964904	0.942258	0.933493	0.554358	0.751255	0.809584
43	0.286185	0.286705	0.271472	0.274294	0.292376	0.287397	0.501874	0.513364	0.471341	0.828492	0.832032	0.860263	1.0255	0.97906	0.980136	0.969347	0.946805	0.938471	0.552242	0.747427	0.804799
43.2	0.302837	0.303027	0.287353	0.290157	0.309007	0.304011	0.518512	0.529443	0.48664	0.835321	0.83942	0.867499	1.02684	0.980189	0.98098	0.973583	0.95112	0.943188	0.549925	0.743599	0.801172
43.4	0.320185	0.320007	0.303834	0.306593	0.326254	0.321303	0.535445	0.545757	0.502225	0.84205	0.846701	0.874696	1.02799	0.981004	0.981709	0.977577	0.955256	0.947681	0.546248	0.739116	0.798049
43.6	0.338209	0.337486	0.32093	0.323603	0.34413	0.339251	0.552696	0.562359	0.518076	0.848666	0.853868	0.881798	1.02929	0.981828	0.982283	0.981347	0.959218	0.951841	0.54247	0.735388	0.795581
43.8	0.35686	0.355557	0.338619	0.341208	0.362639	0.357865	0.570246	0.579177	0.534271	0.855165	0.860934	0.888841	1.0304	0.982352	0.98273	0.984926	0.96295	0.955737	0.539952	0.730956	0.793667
44	0.376215	0.374232	0.357046	0.359504	0.381898	0.377188	0.588121	0.596446	0.550817	0.861651	0.867952	0.895783	1.03137	0.982726	0.983073	0.988371	0.966595	0.959549	0.537433	0.726624	0.789939
44.2	0.396267	0.393502	0.376166	0.378468	0.40187	0.397229	0.606362	0.613988	0.567707	0.868106	0.874918	0.902698	1.03228	0.982948	0.98332	0.991618	0.970104	0.963212	0.534008	0.722544	0.785406
44.4	0.417018	0.413345	0.395963	0.398105	0.422551	0.417959	0.624941	0.631902	0.584877	0.874586	0.881904	0.909507	1.03293	0.983204	0.98348	0.994685	0.973394	0.966622	0.530482	0.719572	0.781074
44.6	0.438499	0.433944	0.416458	0.418429	0.443973	0.439425	0.643876	0.650219	0.602352	0.881081	0.888926	0.916247	1.03309	0.983213	0.983588	0.99759	0.976502	0.96995	0.527208	0.71524	0.776994
44.8	0.460815	0.455155	0.437693	0.439444	0.466141	0.461707	0.663176	0.66901	0.620053	0.887557	0.895978	0.922923	1.03314	0.983261	0.983603	1.0003	0.979493	0.973105	0.524891	0.711966	0.773065
45	0.483869	0.47711	0.45953	0.461086	0.488959	0.484742	0.682786	0.687982	0.637962	0.89397	0.902982	0.929604	1.03306	0.983252	0.983515	1.00276	0.982183	0.976046	0.522121	0.707483	0.769942
45.2	0.507553	0.499633	0.48193	0.483278	0.512399	0.508446	0.702577	0.707272	0.655949	0.900334	0.909887	0.936123	1.03278	0.983202	0.983329	1.00505	0.984616	0.978667	0.519502	0.703554	0.767726
45.4	0.531793	0.522676	0.504815	0.505967	0.536363	0.532758	0.722502	0.726712	0.673979	0.906585	0.916625	0.94252	1.03255	0.983058	0.983039	1.0071	0.986849	0.981157	0.518645	0.699575	0.765157
45.6	0.556533	0.546115	0.528127	0.52907	0.560785	0.557605	0.742478	0.746118	0.692097	0.912666	0.923188	0.948865	1.03249	0.982883	0.982564	1.0089	0.988794	0.983343	0.517487	0.696754	0.761178
45.8	0.58165	0.570114	0.551805	0.552565	0.585621	0.582851	0.762386	0.765513	0.710244	0.918623	0.929568	0.955077	1.03241	0.982574	0.98192	1.01049	0.990455	0.985327	0.515321	0.693128	0.756645
46	0.607095	0.594261	0.575809	0.576338	0.610787	0.608455	0.782236	0.784821	0.728328	0.924429	0.935767	0.961106	1.0322	0.982235	0.981125	1.01178	0.991938	0.986976	0.512399	0.690106	0.750751
46.2	0.632828	0.618729	0.600051	0.60031	0.636172	0.634283	0.801952	0.803925	0.746308	0.930077	0.941854	0.967034	1.03219	0.981659	0.980134	1.01274	0.993134	0.988429	0.508773	0.685975	0.744606
46.4	0.658776	0.643497	0.624441	0.624425	0.66172	0.660238	0.821462	0.822747	0.764164	0.935461	0.947765	0.972865	1.03176	0.980834	0.97893	1.01342	0.994012	0.989507	0.503081	0.680233	0.738965
46.6	0.684801	0.668452	0.648872	0.64858	0.687259	0.686151	0.840589	0.841226	0.78162	0.940599	0.953433	0.97841	1.03101	0.979672	0.977593	1.0138	0.994636	0.990391	0.49749	0.674541	0.734734
46.8	0.710713	0.693172	0.673172	0.672569	0.712631	0.711917	0.859263	0.859118	0.798614	0.94546	0.958847	0.983708	1.02994	0.978136	0.976111	1.01388	0.994935	0.990898	0.492604	0.670109	0.730855
47	0.736303	0.717868	0.697239	0.69631	0.73773	0.737355	0.87732	0.876575	0.815035	0.950075	0.964034	0.988712	1.0287	0.976342	0.974478	1.01374	0.994962	0.991294	0.488423	0.667338	0.728085
47.2	0.761467	0.74212	0.720949	0.719714	0.76244	0.762405	0.894717	0.893364	0.83091	0.954334	0.968891	0.993421	1.02678	0.974425	0.972699	1.0134	0.994804	0.991499	0.486459	0.665374	0.723954
47.4	0.786056	0.7657	0.744207	0.742619	0.78661	0.787009	0.911327	0.909454	0.846073	0.958349	0.973419	0.997752	1.02495	0.972432	0.97079	1.01285	0.994439	0.991521	0.484444	0.666432	0.720277
47.6	0.80999	0.788571	0.766878	0.764933	0.81017	0.811129	0.927186	0.92489	0.860523	0.962103	0.977692	1.00179	1.02285	0.970469	0.968677	1.01211	0.993868	0.991158	0.482379	0.667036	0.716097
47.8	0.833159	0.810899	0.788888	0.78661	0.833028	0.8346	0.942228	0.939681	0.87416	0.96564	0.98168	1.00553	1.02054	0.968351	0.966421	1.01121	0.993195	0.990611	0.480163	0.666079	0.710002
48	0.855552	0.832378	0.81013	0.807482	0.855011	0.857229	0.956313	0.953413	0.886983	0.968845	0.985303	1.00896	1.01807	0.965768	0.964003	1.01017	0.992351	0.989737	0.476435	0.661949	0.704461
48.2	0.876976	0.853048	0.830454	0.82739	0.875937	0.878935	0.969297	0.966135	0.898762	0.971757	0.988561	1.01201	1.01564	0.962923	0.961431	1.00903	0.991337	0.988616	0.471096	0.656861	0.699374
48.4	0.897379	0.872874	0.849725	0.846219	0.895672	0.899456	0.981078	0.977723	0.909416	0.974302	0.991483	1.01468	1.01278	0.959693	0.958688	1.00777	0.990185	0.987304	0.466915	0.648198	0.692473
48.6	0.916466	0.891608	0.867812	0.863779	0.914071	0.91854	0.991534	0.988021	0.918893	0.976436	0.993956	1.01695	1.0099	0.956118	0.95588	1.00632	0.98888	0.985886	0.462583	0.637922	0.685169
48.8	0.934169	0.908936	0.884539	0.879893	0.930927	0.93606	1.0005	0.996829	0.9271	0.978002	0.995917	1.01873	1.00689	0.952608	0.952894	1.00464	0.987353	0.984299	0.4581	0.627445	0.679024
49	0.950322	0.924748	0.899808	0.894549	0.946231	0.952046	1.00804	1.00445	0.933932	0.979136	0.997382	1.01999	1.00355	0.949188	0.949768	1.00276	0.985625	0.982556	0.455582	0.619688	0.672275
49.2	0.964902	0.939176	0.913615	0.907716	0.960004	0.966304	1.01419	1.01079	0.939458	0.979826	0.998396	1.02074	1	0.945883	0.946514	1.00061	0.983675	0.980621	0.45392	0.61319	0.666835
49.4	0.977775	0.952136	0.9259	0.919318	0.972172	0.978892	1.019	1.01584	0.943743	0.980038	0.998915	1.02105	0.996408	0.942659	0.943112	0.998251	0.981519	0.978445	0.451955	0.608002	0.661294
49.6	0.989058	0.963411	0.936665	0.929425	0.982736	0.989819	1.02247	1.01962	0.946845	0.979909	0.999012	1.02085	0.992662	0.939569	0.939542	0.995846	0.979224	0.976147	0.450092	0.605484	0.656408
49.8	0.99878	0.973362	0.945957	0.938119	0.991803	0.999124	1.02479	1.02226	0.948901	0.979455	0.99869	1.02027	0.988805	0.936156	0.935862	0.993368	0.976738	0.973698	0.448329	0.603872	0.651572
50	1.00694	0.982054	0.953733	0.945366	0.999353	1.00677	1.02595	1.0236	0.950011	0.978568	0.997966	1.01938	0.985028	0.932711	0.932069	0.990736	0.974076	0.971024	0.446515	0.601353	0.646082
50.2	1.01354	0.989157	0.959989	0.951158	1.00536	1.01283	1.02604	1.02375	0.95021	0.977298	0.996782	1.01811	0.981225	0.928961	0.928135	0.988013	0.971276	0.968182	0.444601	0.598482	0.639786
50.4	1.01867	0.994582	0.964808	0.955643	1.00995	1.01732	1.02513	1.02292	0.949612	0.975789	0.99524	1.01644	0.977308	0.924927	0.92414	0.985191	0.968369	0.965302	0.44309	0.595712	0.636008
50.6	1.02232	0.998939	0.968192	0.958842	1.01316	1.02034	1.02333	1.02112	0.948225	0.973841	0.993299	1.01447	0.973269	0.920647	0.920044	0.982131	0.965301	0.962219	0.441226	0.591531	0.63223
50.8	1.02447	1.00188	0.970266	0.960796	1.01507	1.02204	1.02067	1.01856	0.946035	0.971571	0.991019	1.01208	0.969119	0.916421	0.915843	0.978928	0.962138	0.958957	0.439463	0.587451	0.627445
51	1.02529	1.00345	0.97121	0.961653	1.01579	1.02255	1.01731	1.0154	0.943136	0.969043	0.988446	1.00926	0.964881	0.912092	0.911555	0.975636	0.958916	0.955642	0.43765	0.583019	0.62271
51.2	1.02487	1.00399	0.971135	0.961603	1.01553	1.02206	1.01331	1.01181	0.939661	0.966244	0.985655	1.00612	0.960452	0.90759	0.907228	0.972252	0.955644	0.952175	0.435283	0.577377	0.617774
51.4	1.02333	1.00377	0.970112	0.960626	1.01436	1.02062	1.00875	1.00773	0.935615	0.963063	0.982549	1.00265	0.955954	0.90311	0.902804	0.968737	0.952218	0.948472	0.432966	0.572592	0.610319
51.6	1.02091	1.00242	0.968363	0.958896	1.01246	1.01843	1.00376	1.00326	0.931164	0.959652	0.979162	0.998867	0.951421	0.898363	0.898294	0.96516	0.948643	0.944603	0.431404	0.567051	0.600598
51.8	1.01787	1.00015	0.965949	0.956581	1.00993	1.01561	0.998428	0.99835	0.926431	0.955984	0.975546	0.994873	0.946811	0.89351	0.89374	0.961523	0.94499	0.940555	0.430145	0.561662	0.592035
52	1.01427	0.997351	0.962952	0.953746	1.00695	1.01222	0.992813	0.993207	0.92148	0.95208	0.97169	0.990637	0.942004	0.88854	0.889108	0.9578	0.941157	0.936278	0.426619	0.556473	0.583421
52.2	1.01029	0.993809	0.959477	0.950403	1.0035	1.00829	0.986959	0.987661	0.916336	0.947911	0.967531	0.986166	0.937117	0.883728	0.884378	0.953994	0.937169	0.931997	0.422942	0.553854	0.574204
52.4	1.00601	0.989644	0.955647	0.946799	0.999744	1.00406	0.980976	0.981946	0.911037	0.943589	0.963208	0.9815	0.93224	0.87884	0.87957	0.950132	0.93313	0.927634	0.418258	0.550228	0.566699
52.6	1.00145	0.985349	0.95152	0.942896	0.995723	0.999477	0.974833	0.976142	0.905627	0.939113	0.958742	0.976617	0.927225	0.874264	0.874684	0.946179	0.929059	0.923193	0.413573	0.547961	0.561359
52.8	0.99664	0.981082	0.947153	0.938723	0.991529	0.994606	0.968579	0.970222	0.90021	0.934464	0.954078	0.971601	0.922087	0.869637	0.869709	0.942109	0.924855	0.918751	0.408032	0.544032	0.55471
53	0.991586	0.976493	0.94259	0.934367	0.98713	0.989502	0.962271	0.964126	0.894762	0.929703	0.949274	0.966581	0.916993	0.864975	0.864653	0.937934	0.920637	0.914343	0.405715	0.53975	0.549019
53.2	0.98621	0.971941	0.93785	0.929909	0.982671	0.98428	0.956013	0.958052	0.889353	0.924932	0.944462	0.961539	0.911957	0.86004	0.859509	0.933605	0.916276	0.909643	0.402995	0.532195	0.544888
53.4	0.980742	0.967411	0.933002	0.925288	0.978123	0.97898	0.949769	0.952023	0.883998	0.920159	0.939545	0.956412	0.906593	0.855049	0.854303	0.929136	0.911769	0.904826	0.401635	0.524388	0.538844
53.6	0.975044	0.962556	0.928024	0.920653	0.973526	0.973693	0.943641	0.946098	0.878687	0.915387	0.934586	0.951322	0.901137	0.849607	0.849066	0.924544	0.907074	0.899858	0.400074	0.515321	0.531943
53.8	0.969191	0.957362	0.922991	0.915972	0.968866	0.968431	0.937687	0.940464	0.87341	0.910709	0.929725	0.946207	0.895702	0.844095	0.843752	0.919821	0.902285	0.894739	0.399066	0.508118	0.527259
54	0.963376	0.95224	0.917974	0.911268	0.964212	0.963264	0.931849	0.934982	0.868259	0.906061	0.924867	0.941013	0.890073	0.838492	0.838385	0.914978	0.897316	0.889464	0.395541	0.502074	0.522876
54.2	0.957707	0.947095	0.912986	0.906559	0.95953	0.958194	0.92604	0.929691	0.863117	0.901407	0.919949	0.935779	0.884177	0.832867	0.832967	0.910125	0.892303	0.884211	0.393224	0.499001	0.517789
54.4	0.952021	0.941847	0.908017	0.901885	0.95489	0.953167	0.920379	0.924492	0.858129	0.896749	0.915103	0.930685	0.878411	0.82724	0.827483	0.905185	0.887187	0.878917	0.389496	0.496331	0.513357
54.6	0.946534	0.936657	0.903127	0.897202	0.950279	0.948124	0.9148	0.919346	0.853285	0.892095	0.910278	0.925668	0.87269	0.821908	0.821925	0.900177	0.88205	0.873647	0.385013	0.49482	0.510586
54.8	0.941103	0.931589	0.898283	0.892591	0.945727	0.943081	0.909293	0.914119	0.848565	0.887457	0.905385	0.920756	0.86686	0.816458	0.816306	0.895147	0.876817	0.868365	0.379624	0.492604	0.50706
55	0.935683	0.92645	0.893445	0.888042	0.941244	0.938031	0.903896	0.909043	0.843892	0.882856	0.900548	0.915958	0.861029	0.810896	0.810634	0.89008	0.871521	0.863014	0.375644	0.488877	0.502577
55.2	0.930364	0.921306	0.88869	0.883562	0.936848	0.933037	0.898682	0.904047	0.839431	0.878359	0.895809	0.911299	0.855388	0.805388	0.804924	0.884907	0.866144	0.857637	0.370154	0.482983	0.496583
55.4	0.92516	0.916442	0.883997	0.879177	0.932461	0.928053	0.893544	0.899131	0.835018	0.873919	0.89109	0.90667	0.849733	0.799965	0.799169	0.879706	0.860752	0.852195	0.365872	0.47714	0.491546
55.6	0.919959	0.911697	0.879345	0.874914	0.928155	0.92322	0.888536	0.894338	0.830613	0.869556	0.886414	0.902081	0.844009	0.794388	0.793394	0.874456	0.855312	0.846748	0.362095	0.471902	0.484847
55.8	0.914951	0.907132	0.874766	0.87074	0.923894	0.918466	0.883565	0.88973	0.826165	0.865231	0.881799	0.897494	0.838185	0.788942	0.787616	0.869114	0.849845	0.84122	0.359929	0.467016	0.477594
56	0.910075	0.902646	0.870259	0.866649	0.919673	0.913808	0.878706	0.885184	0.821756	0.860985	0.877223	0.892923	0.832362	0.783569	0.781798	0.863765	0.844379	0.835751	0.356755	0.463591	0.470038
56.2	0.905201	0.898152	0.865787	0.862646	0.915502	0.909223	0.873867	0.880704	0.81723	0.856726	0.872689	0.888328	0.82629	0.778176	0.775937	0.858405	0.838957	0.830293	0.35595	0.461526	0.464094
56.4	0.900351	0.893463	0.861275	0.858688	0.911422	0.904737	0.869094	0.876276	0.812701	0.852447	0.868165	0.883741	0.820093	0.772504	0.770063	0.853065	0.833562	0.824953	0.353784	0.458856	0.457546
56.6	0.895602	0.888894	0.856783	0.854755	0.907368	0.900323	0.864349	0.871774	0.808248	0.848121	0.863633	0.879137	0.813888	0.766787	0.764106	0.847822	0.828193	0.819575	0.35323	0.454977	0.452006
56.8	0.890822	0.884401	0.852327	0.850893	0.903406	0.896079	0.859712	0.86718	0.803909	0.843783	0.859106	0.874576	0.807884	0.760978	0.758104	0.842681	0.822926	0.814386	0.35192	0.450797	0.447372
57	0.886094	0.879965	0.84791	0.847084	0.89947	0.891951	0.855074	0.862539	0.799575	0.839388	0.85456	0.870039	0.801824	0.755222	0.752099	0.837528	0.817766	0.809181	0.352776	0.445054	0.443241
57.2	0.881442	0.875831	0.843533	0.843321	0.895593	0.887916	0.85053	0.857831	0.79537	0.835022	0.849992	0.865543	0.795892	0.74946	0.746141	0.83244	0.812657	0.804063	0.351718	0.44032	0.439363
57.4	0.876916	0.871751	0.839323	0.839558	0.89172	0.883943	0.845999	0.853059	0.791205	0.830693	0.845435	0.861113	0.790016	0.743909	0.740185	0.827411	0.807596	0.798929	0.350913	0.437297	0.435283
57.6	0.872485	0.867649	0.835158	0.835845	0.887902	0.880036	0.841487	0.848351	0.787015	0.826436	0.840949	0.856722	0.784091	0.738415	0.734316	0.822372	0.802616	0.79397	0.348041	0.433923	0.430497
57.8	0.867953	0.863253	0.830876	0.831964	0.883925	0.876018	0.836827	0.843544	0.782642	0.822016	0.836331	0.852193	0.777882	0.732789	0.728407	0.817151	0.797471	0.788819	0.344415	0.430346	0.423849
58	0.86329	0.858837	0.826479	0.827961	0.87987	0.871909	0.832054	0.838603	0.778175	0.817489	0.831617	0.847531	0.771739	0.72704	0.722472	0.811857	0.792207	0.78373	0.338521	0.428886	0.416041
58.2	0.858506	0.854046	0.821924	0.823768	0.875635	0.867655	0.82708	0.833562	0.773508	0.812766	0.826707	0.842753	0.765508	0.721277	0.716476	0.806439	0.786827	0.778531	0.332477	0.424302	0.407831
58.4	0.853547	0.849266	0.817221	0.819506	0.871296	0.863342	0.822012	0.828505	0.768687	0.807957	0.821678	0.837782	0.759219	0.715251	0.710455	0.800846	0.781377	0.773349	0.32749	0.417049	0.399721
58.6	0.848403	0.844459	0.812425	0.81509	0.866789	0.858861	0.816791	0.823346	0.763726	0.802984	0.816474	0.832663	0.752939	0.709192	0.704393	0.79511	0.775793	0.768031	0.324015	0.411407	0.392518
58.8	0.843473	0.839914	0.807783	0.810826	0.86247	0.854527	0.81173	0.81839	0.758938	0.798247	0.811452	0.82772	0.746988	0.703361	0.698541	0.789648	0.770495	0.763008	0.32069	0.405564	0.387683
59	0.838625	0.835465	0.803281	0.806647	0.858228	0.85036	0.806846	0.813664	0.754236	0.793692	0.806589	0.822909	0.741064	0.697708	0.692878	0.784375	0.765375	0.75805	0.317265	0.398311	0.385265
59.2	0.83389	0.831085	0.798973	0.802644	0.854126	0.846348	0.8022	0.809161	0.749686	0.789415	0.801981	0.818177	0.7354	0.69218	0.687395	0.779267	0.760429	0.75332	0.315704	0.393072	0.383049
59.4	0.829265	0.826712	0.794813	0.798727	0.850137	0.842505	0.797688	0.804737	0.745309	0.785256	0.797556	0.813576	0.730075	0.687061	0.682123	0.77436	0.755603	0.748688	0.314142	0.390906	0.38048
59.6	0.824775	0.82239	0.790834	0.794893	0.846254	0.838847	0.793413	0.800489	0.74111	0.781308	0.79333	0.809111	0.724883	0.682163	0.677069	0.769667	0.750966	0.744255	0.310818	0.387381	0.378062
59.8	0.820314	0.818041	0.786877	0.791053	0.842279	0.835157	0.789156	0.796197	0.73693	0.777367	0.789132	0.8046	0.719803	0.67746	0.672046	0.764922	0.746254	0.739806	0.308098	0.385366	0.374234
60	0.816048	0.813708	0.782976	0.78728	0.83835	0.831433	0.7849	0.791886	0.732813	0.773457	0.78495	0.800164	0.714942	0.672896	0.667102	0.760175	0.741566	0.735512	0.306738	0.38325	0.368794
60.2	0.811921	0.809777	0.7791	0.783538	0.834459	0.827722	0.780588	0.787491	0.728756	0.7695	0.780754	0.795854	0.709996	0.668437	0.662232	0.755488	0.736928	0.731205	0.303464	0.380832	0.363858
60.4	0.807882	0.805989	0.775239	0.779846	0.830594	0.823989	0.776328	0.783033	0.724749	0.765576	0.776571	0.791705	0.70493	0.664007	0.657409	0.750882	0.732374	0.726967	0.300089	0.377206	0.359627
60.6	0.803951	0.802284	0.771351	0.776238	0.826799	0.820297	0.772041	0.77851	0.720769	0.761665	0.772415	0.787696	0.700004	0.659571	0.652621	0.746332	0.727889	0.722779	0.29752	0.374536	0.354237
60.8	0.799929	0.798664	0.767497	0.772676	0.823071	0.816661	0.767769	0.774029	0.716787	0.757793	0.768301	0.783812	0.69494	0.655113	0.647952	0.741841	0.723514	0.718584	0.294699	0.370859	0.34915
61	0.795855	0.794976	0.763633	0.769122	0.819335	0.813066	0.763499	0.769557	0.712816	0.753954	0.764261	0.779934	0.689786	0.650664	0.64328	0.737403	0.719177	0.714364	0.291677	0.367787	0.34512
61.2	0.791728	0.790893	0.759779	0.76559	0.815597	0.809527	0.759293	0.765129	0.708829	0.750196	0.760322	0.776067	0.68481	0.646188	0.638616	0.733004	0.714845	0.710195	0.290468	0.365973	0.340385
61.4	0.787618	0.786876	0.755931	0.762059	0.811853	0.80602	0.755079	0.760847	0.704788	0.746497	0.75645	0.77214	0.679935	0.641691	0.633973	0.728607	0.710544	0.706072	0.287799	0.363203	0.336154
61.6	0.783489	0.782794	0.752115	0.758548	0.808096	0.802449	0.750867	0.756606	0.700706	0.742798	0.752588	0.768168	0.675086	0.637215	0.62935	0.72418	0.706278	0.701903	0.284373	0.360483	0.333132
61.8	0.779528	0.778617	0.748274	0.755043	0.804312	0.798803	0.746674	0.752439	0.696573	0.739178	0.748754	0.764136	0.670385	0.632664	0.624677	0.719795	0.702045	0.697767	0.280747	0.358418	0.330261
62	0.775592	0.774578	0.74449	0.751517	0.800529	0.795105	0.742508	0.748258	0.692463	0.73555	0.744877	0.760112	0.665769	0.62817	0.620083	0.715485	0.697912	0.693598	0.27707	0.356705	0.326886
62.2	0.771685	0.770797	0.740714	0.747957	0.796725	0.791365	0.738317	0.744098	0.68836	0.731901	0.740941	0.756079	0.6611	0.623875	0.615596	0.711176	0.693869	0.689447	0.273393	0.352373	0.323562
62.4	0.767772	0.766939	0.736927	0.744374	0.792898	0.78756	0.734094	0.739879	0.68426	0.728253	0.73695	0.752031	0.656532	0.619602	0.611171	0.706883	0.689882	0.685294	0.271126	0.350258	0.319884
62.6	0.763764	0.763036	0.73311	0.740749	0.789027	0.783785	0.729898	0.7357	0.680203	0.724682	0.732985	0.748001	0.652037	0.615452	0.606785	0.702669	0.685854	0.681227	0.271781	0.347588	0.314696
62.8	0.759669	0.75925	0.729311	0.737094	0.78516	0.780104	0.725694	0.731388	0.676234	0.720985	0.728972	0.744047	0.647535	0.611422	0.602474	0.698468	0.681765	0.67721	0.272738	0.344465	0.309407
63	0.755663	0.755374	0.725431	0.73347	0.781261	0.776441	0.72151	0.727156	0.672216	0.717351	0.725013	0.740142	0.643122	0.607384	0.598212	0.694209	0.677636	0.673322	0.272234	0.340889	0.305529
63.2	0.751609	0.751508	0.721521	0.729847	0.777356	0.772762	0.717365	0.722922	0.668199	0.713717	0.72106	0.736264	0.638915	0.603201	0.593927	0.689943	0.673473	0.66938	0.269514	0.338421	0.30291
63.4	0.747648	0.747674	0.717614	0.726261	0.773485	0.769068	0.713284	0.718769	0.664216	0.710077	0.717146	0.732433	0.634611	0.599066	0.589649	0.685688	0.669235	0.665423	0.266139	0.333434	0.30019
63.6	0.743877	0.743928	0.71375	0.7227	0.769646	0.76538	0.709223	0.714573	0.660278	0.706399	0.713198	0.728629	0.630228	0.594967	0.58544	0.681427	0.665078	0.661408	0.260145	0.328145	0.298729
63.8	0.740104	0.740131	0.709891	0.719166	0.765849	0.761641	0.705211	0.710505	0.656325	0.702822	0.709324	0.724805	0.626003	0.591014	0.581307	0.677233	0.661066	0.657405	0.255511	0.32195	0.297117
64	0.736186	0.736389	0.706098	0.71561	0.762099	0.757903	0.701171	0.706352	0.652439	0.699176	0.70538	0.720983	0.621749	0.587106	0.577188	0.67309	0.657043	0.653314	0.252036	0.315502	0.292886
64.2	0.732328	0.732621	0.702355	0.712074	0.758394	0.754177	0.697168	0.702262	0.648641	0.69556	0.701499	0.717211	0.61738	0.58339	0.573185	0.66903	0.653076	0.649346	0.250323	0.310818	0.28659
64.4	0.72836	0.728794	0.698651	0.708542	0.754641	0.750504	0.693154	0.698111	0.644895	0.691974	0.697645	0.713479	0.613145	0.57972	0.569269	0.664992	0.649148	0.645387	0.249366	0.307544	0.27984
64.6	0.724373	0.725034	0.694966	0.705037	0.750915	0.746825	0.689163	0.694066	0.641106	0.688435	0.693881	0.709756	0.608963	0.57593	0.565375	0.660958	0.645199	0.641549	0.247805	0.30573	0.274148
64.8	0.720494	0.721367	0.691351	0.701541	0.747189	0.743183	0.685174	0.690073	0.637391	0.684882	0.690102	0.706059	0.60469	0.57212	0.561488	0.656874	0.641204	0.637712	0.244027	0.306033	0.269111
65	0.716676	0.71772	0.68777	0.698097	0.743469	0.739554	0.681262	0.686157	0.63373	0.681414	0.68643	0.702389	0.60047	0.568296	0.55765	0.652844	0.637242	0.633932	0.241206	0.307645	0.26619
65.2	0.712894	0.714087	0.684207	0.694676	0.739746	0.735936	0.677299	0.682237	0.629995	0.67793	0.682742	0.698686	0.59626	0.564471	0.553788	0.648823	0.633265	0.630134	0.238385	0.306687	0.265585
65.4	0.709253	0.71052	0.680709	0.691286	0.736118	0.732365	0.673415	0.678401	0.626274	0.674472	0.679082	0.69501	0.592022	0.560733	0.549952	0.644905	0.629373	0.626385	0.23486	0.306436	0.266542
65.6	0.705587	0.706963	0.677248	0.687911	0.732504	0.728767	0.669512	0.674545	0.622623	0.670974	0.675392	0.691351	0.587905	0.557233	0.546166	0.641033	0.6255	0.622535	0.2336	0.30427	0.265485
65.8	0.701941	0.703279	0.673799	0.684558	0.728891	0.725175	0.665637	0.670615	0.618929	0.667489	0.671752	0.68774	0.583801	0.553601	0.542429	0.637218	0.621598	0.618711	0.233651	0.300089	0.264125
66	0.698323	0.699609	0.670352	0.681202	0.725289	0.721567	0.661761	0.666749	0.615177	0.66396	0.668135	0.684097	0.579778	0.55006	0.538735	0.633422	0.617718	0.614889	0.233046	0.29485	0.26211
66.2	0.694753	0.695923	0.666943	0.677881	0.721728	0.718022	0.657972	0.662878	0.611515	0.660495	0.664553	0.680523	0.575916	0.546427	0.535123	0.629613	0.613856	0.611028	0.231434	0.290116	0.259037
66.4	0.691143	0.692335	0.663508	0.674583	0.718165	0.714443	0.654138	0.658938	0.607855	0.656972	0.660929	0.676964	0.572108	0.54283	0.531528	0.625722	0.609919	0.607138	0.230225	0.284071	0.254605
66.6	0.687545	0.688659	0.660109	0.671313	0.714617	0.710955	0.650382	0.654952	0.60423	0.653495	0.657355	0.673471	0.568354	0.539157	0.527973	0.621874	0.606023	0.603418	0.227455	0.278228	0.251985
66.8	0.683918	0.68507	0.656732	0.668077	0.711104	0.707458	0.646664	0.651051	0.600629	0.650065	0.653767	0.669997	0.564707	0.535755	0.524433	0.618057	0.602218	0.599675	0.224886	0.273745	0.248862
67	0.680373	0.681494	0.653455	0.664873	0.707638	0.704037	0.642985	0.647107	0.59707	0.646696	0.650164	0.666597	0.560981	0.532361	0.520929	0.614235	0.598446	0.595951	0.221461	0.269061	0.245034
67.2	0.676808	0.67799	0.650238	0.661699	0.704186	0.700606	0.639315	0.643188	0.593455	0.643293	0.646576	0.663166	0.557177	0.529081	0.517437	0.61046	0.594734	0.592297	0.220353	0.266542	0.240652
67.4	0.673216	0.674404	0.647088	0.658529	0.700751	0.697177	0.635721	0.639401	0.589794	0.639986	0.643089	0.659713	0.553494	0.525732	0.513999	0.606771	0.591154	0.58878	0.218691	0.26483	0.235766
67.6	0.669662	0.670933	0.643937	0.65538	0.697349	0.693802	0.63213	0.635708	0.586051	0.636661	0.639571	0.656216	0.549695	0.522433	0.510567	0.603101	0.587578	0.585067	0.21859	0.263571	0.229268
67.8	0.666131	0.667524	0.640818	0.652254	0.693969	0.690507	0.628528	0.631913	0.582347	0.633234	0.636046	0.652721	0.545892	0.518959	0.507193	0.599447	0.584025	0.581458	0.217482	0.261606	0.224584
68	0.66259	0.664186	0.637647	0.649153	0.690565	0.687215	0.624923	0.628084	0.578639	0.629752	0.632518	0.64923	0.542253	0.515605	0.503833	0.595832	0.580471	0.577895	0.21718	0.258836	0.222317
68.2	0.659113	0.660873	0.634459	0.646042	0.687168	0.683894	0.621353	0.624285	0.574989	0.626267	0.629011	0.64576	0.538733	0.512312	0.500489	0.592252	0.576909	0.57435	0.213301	0.254554	0.221965
68.4	0.655728	0.657644	0.631294	0.642958	0.68379	0.680678	0.617759	0.620384	0.571409	0.622708	0.625461	0.642288	0.535107	0.509072	0.497168	0.588677	0.573323	0.570706	0.210531	0.250777	0.223929
68.6	0.652353	0.654481	0.628174	0.639873	0.680423	0.677339	0.614148	0.616445	0.567845	0.61912	0.621929	0.638817	0.531646	0.505808	0.493869	0.5851	0.569802	0.567204	0.2063	0.248308	0.227606
68.8	0.648999	0.651399	0.625062	0.636785	0.677068	0.673933	0.610534	0.61256	0.564226	0.615575	0.618398	0.635298	0.528256	0.502687	0.49058	0.581505	0.566236	0.563639	0.201313	0.246193	0.229923
69	0.645655	0.648336	0.62199	0.633705	0.673785	0.670587	0.606898	0.608761	0.560652	0.612053	0.614906	0.631728	0.524859	0.499453	0.487306	0.577916	0.562718	0.560019	0.196729	0.246042	0.230125
69.2	0.642261	0.645178	0.618944	0.63067	0.670533	0.667313	0.603175	0.604901	0.557019	0.608492	0.611353	0.628123	0.521427	0.496142	0.484044	0.574333	0.559255	0.556468	0.194714	0.244228	0.227505
69.4	0.63885	0.641938	0.615872	0.627616	0.667276	0.663916	0.599411	0.601083	0.553397	0.604933	0.60778	0.624529	0.518104	0.492943	0.480794	0.57078	0.55581	0.553015	0.19139	0.241559	0.22403
69.6	0.635463	0.638572	0.612755	0.624567	0.664022	0.660622	0.595642	0.597208	0.549851	0.601353	0.60418	0.620903	0.514797	0.489879	0.477586	0.567218	0.552317	0.54953	0.188217	0.237479	0.219094
69.8	0.632151	0.635038	0.609619	0.621506	0.66075	0.657374	0.591868	0.593306	0.546352	0.597754	0.600556	0.617254	0.511488	0.486778	0.474374	0.563688	0.548859	0.546099	0.187058	0.232744	0.213805
70	0.628771	0.63139	0.606453	0.618426	0.657426	0.65405	0.588107	0.589282	0.542815	0.594083	0.596847	0.613625	0.508169	0.483801	0.471175	0.560147	0.545366	0.542693	0.184943	0.226498	0.20902
70.2	0.62546	0.627904	0.603266	0.615292	0.654079	0.650689	0.584389	0.585281	0.539309	0.590412	0.59312	0.609992	0.50491	0.480937	0.467994	0.556574	0.541809	0.539196	0.182626	0.222972	0.205343
70.4	0.622166	0.624551	0.600089	0.612169	0.650747	0.64741	0.580708	0.581222	0.535773	0.58669	0.589364	0.606299	0.501641	0.47799	0.464798	0.552944	0.538194	0.535651	0.181115	0.21995	0.199802
70.6	0.61888	0.621218	0.596944	0.609078	0.647397	0.644115	0.576999	0.57721	0.532159	0.582961	0.585595	0.602596	0.49833	0.475018	0.46162	0.549343	0.534598	0.53226	0.180762	0.217734	0.195873
70.8	0.615491	0.618035	0.593801	0.606023	0.64408	0.640832	0.573252	0.573269	0.528456	0.579183	0.581819	0.598855	0.495074	0.472213	0.458477	0.54577	0.531016	0.528874	0.180208	0.216223	0.191894
71	0.612239	0.614886	0.590677	0.602997	0.64076	0.637552	0.569449	0.569397	0.524749	0.575376	0.57803	0.595037	0.491842	0.469394	0.455349	0.542228	0.527448	0.525528	0.178797	0.216575	0.187713
71.2	0.608919	0.61166	0.58754	0.600003	0.637433	0.634298	0.565602	0.565509	0.521035	0.571514	0.574231	0.591196	0.48861	0.466647	0.452238	0.538707	0.523885	0.522217	0.176934	0.217583	0.18595
71.4	0.605549	0.608333	0.58438	0.597015	0.63409	0.63105	0.561672	0.56164	0.517256	0.567629	0.570407	0.587328	0.485481	0.464084	0.449158	0.535182	0.520352	0.518823	0.174919	0.219043	0.186353
71.6	0.602133	0.605035	0.581182	0.593957	0.630721	0.627716	0.557724	0.557761	0.513473	0.563701	0.566501	0.583401	0.482361	0.461518	0.44602	0.531603	0.516784	0.515193	0.171846	0.219346	0.187411
71.8	0.598709	0.601587	0.578	0.590857	0.627308	0.624294	0.553788	0.55381	0.509771	0.55976	0.562583	0.579498	0.479297	0.458814	0.442889	0.527962	0.513161	0.511448	0.167414	0.220806	0.189174
72	0.595162	0.59829	0.574813	0.587709	0.623906	0.620851	0.549853	0.54989	0.506038	0.555822	0.558665	0.575568	0.476256	0.456097	0.439788	0.524265	0.509544	0.507712	0.163686	0.220454	0.19134
72.2	0.5916	0.594915	0.571654	0.584521	0.620491	0.617356	0.545949	0.545947	0.502282	0.551859	0.55474	0.571566	0.473238	0.453219	0.436672	0.520536	0.505926	0.50394	0.158549	0.21718	0.192397
72.4	0.588087	0.591471	0.568489	0.581312	0.617041	0.613802	0.542107	0.542008	0.498602	0.547883	0.550824	0.567569	0.470155	0.450081	0.433567	0.5168	0.502285	0.50028	0.153159	0.21184	0.192146
72.6	0.584591	0.58809	0.565353	0.578119	0.61362	0.610325	0.538237	0.538041	0.494954	0.543833	0.546978	0.563587	0.467098	0.446894	0.430501	0.513061	0.498657	0.4967	0.147971	0.207811	0.189879
72.8	0.581152	0.584801	0.562182	0.574933	0.610205	0.606925	0.534372	0.534063	0.491265	0.539764	0.543113	0.559544	0.463921	0.443666	0.427412	0.509285	0.495049	0.49319	0.145049	0.202623	0.188267
73	0.57771	0.581263	0.558966	0.571731	0.606733	0.603491	0.53051	0.529928	0.487595	0.535621	0.5392	0.555497	0.460767	0.440438	0.424287	0.505485	0.491363	0.489577	0.14379	0.197535	0.187461
73.2	0.574302	0.577766	0.555706	0.568518	0.603257	0.600026	0.526591	0.525787	0.483864	0.531431	0.535255	0.551433	0.457544	0.43728	0.421173	0.501661	0.487641	0.48591	0.146208	0.194009	0.184943
73.4	0.570868	0.574322	0.552442	0.565283	0.599784	0.596535	0.522594	0.521562	0.479997	0.527143	0.531218	0.547299	0.454306	0.434279	0.418014	0.497812	0.483933	0.482111	0.147921	0.191793	0.18328
73.6	0.56735	0.570688	0.549142	0.56206	0.596267	0.593005	0.518609	0.517317	0.475992	0.522883	0.527107	0.543101	0.451074	0.431268	0.414864	0.493954	0.480166	0.478265	0.149633	0.189426	0.182676
73.8	0.563813	0.566984	0.545847	0.558836	0.592719	0.589418	0.514535	0.512996	0.471882	0.518532	0.522905	0.538859	0.447908	0.428306	0.411703	0.490075	0.476369	0.474339	0.148374	0.1859	0.181669
74	0.560332	0.563416	0.54256	0.55565	0.589232	0.585916	0.51041	0.508724	0.467683	0.514167	0.518662	0.534598	0.444738	0.425237	0.408542	0.486194	0.472577	0.470399	0.145805	0.18323	0.178495
74.2	0.55682	0.559865	0.539288	0.552505	0.58577	0.582477	0.506288	0.504401	0.463542	0.509777	0.514337	0.530331	0.44166	0.422079	0.405373	0.482297	0.468816	0.466481	0.141372	0.180057	0.175473
74.4	0.553284	0.556354	0.535998	0.549381	0.582319	0.579076	0.502192	0.500114	0.459454	0.505405	0.510002	0.526058	0.438588	0.418855	0.402238	0.478384	0.464979	0.462614	0.138552	0.177337	0.171494
74.6	0.549822	0.553076	0.532722	0.546231	0.578897	0.575674	0.498084	0.495778	0.455459	0.500961	0.505587	0.521795	0.435513	0.415644	0.399082	0.474437	0.461166	0.458745	0.135177	0.173156	0.166558
74.8	0.546258	0.549828	0.529426	0.543062	0.575507	0.572285	0.494042	0.491425	0.451556	0.496507	0.501159	0.51754	0.432401	0.412303	0.395932	0.47051	0.457361	0.454938	0.133364	0.171595	0.161722
75	0.542637	0.546585	0.526131	0.53989	0.572098	0.568847	0.490027	0.487037	0.44768	0.492017	0.496698	0.513204	0.429194	0.409142	0.392784	0.466555	0.453581	0.451158	0.131349	0.169278	0.158448
75.2	0.538945	0.543312	0.522812	0.536679	0.56862	0.565368	0.485981	0.482612	0.44372	0.48751	0.4922	0.508819	0.425948	0.406103	0.389597	0.462577	0.449715	0.44735	0.128175	0.167615	0.155879
75.4	0.53526	0.539999	0.519522	0.533456	0.565121	0.561825	0.4819	0.478164	0.439686	0.482993	0.487641	0.504366	0.422707	0.403097	0.386395	0.458579	0.445857	0.443462	0.124095	0.166003	0.154116
75.6	0.531564	0.536426	0.51621	0.530242	0.561573	0.558216	0.477789	0.473737	0.435559	0.478479	0.483054	0.499792	0.419418	0.40007	0.383177	0.454543	0.441972	0.439525	0.121829	0.165399	0.152806
75.8	0.527914	0.532743	0.512908	0.527013	0.557975	0.554582	0.473605	0.469304	0.431348	0.473926	0.478383	0.495127	0.41618	0.397169	0.379938	0.450433	0.438004	0.435502	0.120116	0.163636	0.149734
76	0.524264	0.528895	0.509565	0.523747	0.554316	0.550885	0.469364	0.464839	0.4271	0.469355	0.473645	0.490441	0.413013	0.39399	0.376674	0.446276	0.433955	0.431422	0.118252	0.16147	0.146661
76.2	0.520749	0.52499	0.506201	0.520484	0.55066	0.547135	0.465104	0.460375	0.422832	0.464712	0.468864	0.485709	0.409857	0.390768	0.373433	0.442064	0.429903	0.427303	0.117648	0.159153	0.144898
76.4	0.51721	0.52106	0.502744	0.517223	0.546958	0.543428	0.460805	0.455738	0.418591	0.459953	0.464016	0.480932	0.40666	0.387413	0.370125	0.437755	0.425794	0.423165	0.117044	0.154872	0.142833
76.6	0.513642	0.517249	0.499249	0.513949	0.543267	0.539802	0.456474	0.450972	0.414396	0.455078	0.459088	0.476203	0.40353	0.384028	0.3668	0.433382	0.421594	0.419	0.11382	0.152051	0.138602
76.8	0.510099	0.51357	0.495698	0.510677	0.539577	0.53617	0.452134	0.446182	0.410158	0.450171	0.454141	0.471422	0.400316	0.380659	0.36343	0.428936	0.417339	0.414761	0.109992	0.148273	0.135177
77	0.506542	0.509916	0.492159	0.507401	0.535883	0.532593	0.44781	0.441329	0.405907	0.445164	0.449126	0.466637	0.397045	0.377477	0.360011	0.424406	0.413033	0.410452	0.106567	0.145251	0.130845
77.2	0.502901	0.506297	0.488593	0.504099	0.532183	0.529069	0.44344	0.43641	0.401669	0.440105	0.444039	0.461808	0.393724	0.374133	0.356519	0.4198	0.408653	0.406055	0.102789	0.140869	0.123541
77.4	0.499246	0.502631	0.485058	0.500768	0.528527	0.525562	0.439069	0.431557	0.397388	0.435051	0.438906	0.456973	0.390381	0.370855	0.353051	0.415162	0.404241	0.401573	0.0979533	0.138904	0.117245
77.6	0.495574	0.498904	0.481498	0.497403	0.524854	0.521968	0.434676	0.426699	0.39303	0.429989	0.433732	0.452046	0.386916	0.367612	0.34952	0.410463	0.399761	0.397018	0.0951326	0.133968	0.11523
77.8	0.491838	0.495109	0.47791	0.494025	0.521192	0.518367	0.430274	0.421778	0.388676	0.424857	0.428467	0.447122	0.383455	0.364217	0.34596	0.405741	0.395219	0.392397	0.0917578	0.130039	0.114374
78	0.488055	0.491425	0.474244	0.490623	0.517559	0.514728	0.425768	0.416865	0.384258	0.419685	0.423145	0.442102	0.379946	0.360727	0.342367	0.400977	0.390605	0.387688	0.0885844	0.127017	0.114878
78.2	0.484184	0.487661	0.470547	0.487213	0.513938	0.511043	0.421215	0.411919	0.379796	0.414464	0.417783	0.437043	0.376344	0.357356	0.338739	0.396179	0.385906	0.382875	0.0848067	0.125455	0.118152
78.4	0.480239	0.483856	0.466799	0.483776	0.510259	0.507286	0.416599	0.406976	0.375333	0.409161	0.412385	0.431924	0.372741	0.353953	0.335023	0.391344	0.381088	0.378009	0.083497	0.122937	0.119915
78.6	0.476207	0.480028	0.462991	0.480326	0.506548	0.503558	0.411876	0.402041	0.370864	0.403781	0.40692	0.426744	0.36911	0.350428	0.331275	0.386467	0.376223	0.373024	0.0825904	0.122131	0.118404
78.8	0.472164	0.476086	0.459159	0.476853	0.502788	0.49983	0.406992	0.397092	0.366396	0.398306	0.401395	0.42149	0.36539	0.346885	0.327501	0.381549	0.371318	0.367967	0.0817844	0.121124	0.117144
79	0.468098	0.472022	0.455309	0.473378	0.49898	0.496114	0.402021	0.392117	0.361945	0.392755	0.395793	0.416181	0.361669	0.343272	0.323694	0.376616	0.366352	0.362871	0.0808274	0.118756	0.114575
79.2	0.464049	0.467998	0.451447	0.469872	0.495119	0.492393	0.39702	0.387175	0.357495	0.387144	0.39012	0.410777	0.357948	0.339451	0.319851	0.371643	0.361345	0.357753	0.0816333	0.115885	0.110395
79.4	0.460027	0.463965	0.447544	0.466347	0.491259	0.488668	0.391921	0.382196	0.352988	0.381455	0.384339	0.405264	0.354094	0.335504	0.315972	0.36665	0.356308	0.352559	0.0805756	0.113165	0.107423
79.6	0.456082	0.459976	0.44368	0.462837	0.487414	0.484929	0.386823	0.377241	0.34848	0.375715	0.378503	0.399712	0.350189	0.331502	0.312059	0.361654	0.351243	0.347377	0.0775534	0.109639	0.106365
79.8	0.452152	0.456086	0.439817	0.459305	0.483579	0.48113	0.381738	0.372308	0.343941	0.369949	0.372612	0.394102	0.34623	0.327384	0.308078	0.356626	0.346149	0.342183	0.0746319	0.105408	0.103343
80	0.448258	0.452149	0.435954	0.455745	0.479717	0.477257	0.376656	0.367407	0.339366	0.364181	0.366682	0.388405	0.342147	0.323197	0.304033	0.351566	0.34101	0.3369	0.07302	0.101278	0.100824
80.2	0.444399	0.448189	0.432061	0.452197	0.475853	0.473383	0.371456	0.36244	0.33471	0.35833	0.360651	0.38267	0.337945	0.319062	0.299935	0.346511	0.335833	0.331589	0.0694941	0.098457	0.099817
80.4	0.440534	0.444282	0.428167	0.448654	0.471989	0.469529	0.366224	0.357429	0.330055	0.352428	0.354559	0.376955	0.333665	0.314852	0.295792	0.341418	0.330617	0.326228	0.0668245	0.0949311	0.0972985
80.6	0.436601	0.440284	0.424237	0.445082	0.468098	0.46566	0.360929	0.35239	0.325323	0.346498	0.348421	0.371161	0.329318	0.310568	0.291597	0.336352	0.325349	0.320818	0.0662201	0.0921103	0.0940748
80.8	0.432616	0.436155	0.420277	0.441521	0.464181	0.461844	0.355625	0.347329	0.320536	0.340555	0.342258	0.365316	0.324886	0.306397	0.287354	0.33134	0.320017	0.315333	0.0657163	0.0908007	0.0911533
81	0.428584	0.431993	0.416295	0.437975	0.460291	0.458083	0.350326	0.342218	0.315741	0.334567	0.336075	0.359502	0.320394	0.302256	0.28308	0.326403	0.314689	0.309794	0.0633489	0.0901459	0.0870733
81.2	0.424472	0.42773	0.4123	0.434391	0.456396	0.454283	0.34509	0.33717	0.311007	0.328633	0.329956	0.353699	0.315893	0.298058	0.278761	0.321553	0.309331	0.304213	0.061586	0.0865696	0.0820867
81.4	0.420329	0.423332	0.408303	0.430818	0.452482	0.450434	0.339906	0.332182	0.306278	0.322768	0.323893	0.347864	0.311427	0.293931	0.274409	0.316861	0.303996	0.298607	0.0585638	0.0845044	0.0779059
81.6	0.416183	0.418913	0.404288	0.427228	0.448557	0.446557	0.334745	0.327161	0.30162	0.316922	0.317856	0.342093	0.30687	0.289835	0.27002	0.31228	0.298661	0.292971	0.053829	0.082137	0.0730704
81.8	0.412057	0.414482	0.400236	0.423613	0.444628	0.442596	0.329583	0.322166	0.297017	0.311105	0.311823	0.336357	0.302321	0.285581	0.265598	0.307834	0.293379	0.28736	0.049346	0.0793667	0.0700986
82	0.407914	0.410113	0.396192	0.419967	0.44068	0.438559	0.324429	0.317188	0.292443	0.305335	0.30584	0.330647	0.297758	0.281231	0.261173	0.303544	0.288138	0.281905	0.0454675	0.0750348	0.0697963
82.2	0.403798	0.405792	0.392159	0.416347	0.436755	0.434533	0.31932	0.312229	0.287868	0.299601	0.29989	0.32496	0.293161	0.276806	0.256763	0.299388	0.28299	0.276531	0.041589	0.0739267	0.0682349
82.4	0.39969	0.401593	0.388134	0.412704	0.432867	0.430557	0.314226	0.307291	0.283328	0.293914	0.293991	0.319324	0.288575	0.272302	0.252381	0.295327	0.27791	0.271352	0.0394231	0.07166	0.0668245
82.6	0.395621	0.397369	0.384133	0.409066	0.428988	0.426605	0.309173	0.30242	0.27879	0.288276	0.288164	0.313699	0.284107	0.267815	0.24801	0.291367	0.272948	0.266341	0.0382646	0.0705519	0.0672778
82.8	0.391497	0.393272	0.380209	0.405453	0.42514	0.42273	0.30416	0.297433	0.274287	0.282709	0.282472	0.308129	0.279571	0.263332	0.243675	0.287446	0.268082	0.26152	0.036955	0.0689904	0.0672275
83	0.387395	0.389249	0.376315	0.401887	0.421316	0.418949	0.299181	0.292334	0.269827	0.277224	0.276859	0.302591	0.275052	0.258831	0.239338	0.283491	0.263365	0.256826	0.0358972	0.069343	0.0668749
83.2	0.383333	0.385275	0.372449	0.398329	0.417487	0.415197	0.294189	0.287063	0.265395	0.271803	0.271302	0.297096	0.270535	0.254421	0.234997	0.279479	0.258826	0.252322	0.0346883	0.0680334	0.0685371
83.4	0.379287	0.381201	0.368583	0.394781	0.413644	0.411422	0.289227	0.281644	0.26097	0.266441	0.26583	0.291629	0.265976	0.250028	0.230613	0.275399	0.254484	0.247929	0.0317668	0.0674793	0.0707534
83.6	0.375225	0.377171	0.364723	0.391255	0.40981	0.407659	0.284274	0.276085	0.25657	0.261188	0.260455	0.28623	0.261352	0.245629	0.226226	0.271214	0.25037	0.243684	0.0296513	0.0658171	0.0711563
83.8	0.371198	0.373114	0.360817	0.387733	0.405993	0.403888	0.279374	0.270634	0.252179	0.256014	0.255173	0.280903	0.256822	0.241293	0.221845	0.266958	0.246465	0.239583	0.0271831	0.0640541	0.069746
84	0.367174	0.36897	0.356884	0.3842	0.402173	0.400092	0.274487	0.265319	0.247762	0.250946	0.250026	0.275652	0.252272	0.237056	0.21746	0.262674	0.242702	0.235603	0.0249165	0.0622408	0.067026
84.2	0.363165	0.364842	0.352946	0.38068	0.398375	0.396316	0.269673	0.260175	0.243369	0.246009	0.245097	0.270522	0.247712	0.232757	0.213082	0.258366	0.239011	0.231705	0.0239594	0.0606793	0.0639534
84.4	0.359207	0.360811	0.349052	0.37718	0.394579	0.392589	0.264872	0.255165	0.239017	0.241239	0.24038	0.265544	0.243099	0.228416	0.208734	0.254047	0.23536	0.227846	0.0250676	0.0592186	0.0594201
84.6	0.355269	0.35689	0.345181	0.373712	0.390829	0.388872	0.260123	0.250297	0.234685	0.236626	0.235885	0.260739	0.238488	0.223882	0.204386	0.249723	0.231681	0.224003	0.0246646	0.0587653	0.0567001
84.8	0.35144	0.352997	0.34138	0.370257	0.387056	0.38516	0.255378	0.245478	0.23038	0.232227	0.231623	0.25611	0.233829	0.219253	0.200014	0.245366	0.227975	0.220126	0.0249165	0.0600749	0.0553401
85	0.347705	0.349201	0.337659	0.366812	0.383309	0.38148	0.250689	0.240702	0.226125	0.228016	0.2276	0.251706	0.229211	0.214497	0.195648	0.24099	0.224216	0.216228	0.0249165	0.0604778	0.0551386
85.2	0.343955	0.345408	0.333984	0.363372	0.37958	0.377792	0.246005	0.235975	0.221876	0.224009	0.223736	0.247508	0.224633	0.209764	0.191251	0.236588	0.220434	0.212301	0.0235061	0.060629	0.0541312
85.4	0.340164	0.341681	0.330348	0.359929	0.375872	0.374088	0.241365	0.231316	0.217602	0.220145	0.219978	0.243494	0.220134	0.205115	0.186829	0.232161	0.216634	0.208374	0.0199298	0.0598734	0.0535268
85.6	0.336474	0.337867	0.326761	0.356472	0.372153	0.37039	0.236759	0.226706	0.213336	0.216399	0.216293	0.239619	0.215665	0.200686	0.182402	0.2277	0.212793	0.204377	0.016958	0.057909	0.0512097
85.8	0.332734	0.334011	0.323178	0.35304	0.368492	0.366714	0.232178	0.222129	0.209056	0.212704	0.212615	0.23586	0.211257	0.196304	0.177981	0.223246	0.208919	0.200343	0.0132809	0.0546853	0.0492957
86	0.328937	0.330032	0.319572	0.349616	0.364868	0.363043	0.227624	0.217591	0.204782	0.209031	0.208904	0.232136	0.206872	0.192067	0.173573	0.218763	0.205049	0.196272	0.0101076	0.0526201	0.0459209
86.2	0.32519	0.325987	0.315972	0.346214	0.361248	0.359409	0.223078	0.213054	0.200506	0.205303	0.205122	0.228409	0.202518	0.187923	0.169181	0.214295	0.201152	0.192164	0.00799208	0.0505045	0.0440068
86.4	0.321536	0.321914	0.312346	0.342847	0.357672	0.355785	0.218555	0.208522	0.196253	0.201529	0.201287	0.22465	0.198128	0.183785	0.164823	0.209802	0.197195	0.188001	0.00688393	0.0484394	0.0435031
86.6	0.317781	0.317965	0.308701	0.339512	0.35413	0.352238	0.214036	0.204023	0.191992	0.197706	0.19738	0.22084	0.193768	0.179627	0.160502	0.205362	0.193245	0.183883	0.00522171	0.0461223	0.0436542
86.8	0.314034	0.314077	0.305077	0.336181	0.350601	0.348713	0.209557	0.199546	0.187763	0.193815	0.19342	0.21697	0.189412	0.175585	0.156231	0.200944	0.189266	0.179805	0.00416394	0.0442586	0.0413875
87	0.310347	0.310386	0.301502	0.332905	0.34708	0.345228	0.20509	0.19508	0.183563	0.189867	0.189365	0.213071	0.185065	0.17148	0.151973	0.196569	0.185259	0.175691	0.00159506	0.0409342	0.0404809
87.2	0.306644	0.306905	0.297958	0.329653	0.343613	0.341757	0.200674	0.190649	0.17942	0.185899	0.185302	0.209138	0.180741	0.167338	0.147787	0.192216	0.181252	0.171572	-0.00132642	0.0380127	0.0381638
87.4	0.302895	0.303436	0.294443	0.32641	0.340155	0.338352	0.196287	0.186261	0.175281	0.181898	0.181231	0.205157	0.176509	0.163227	0.14364	0.18791	0.177267	0.167477	-0.00394567	0.0349401	0.0354438
87.6	0.299203	0.299916	0.290964	0.323175	0.336717	0.334917	0.191929	0.181863	0.171201	0.177861	0.17717	0.201139	0.172281	0.159212	0.139542	0.183614	0.17325	0.163378	-0.00470122	0.0323713	0.033429
87.8	0.295558	0.296468	0.287508	0.319948	0.333279	0.331532	0.187589	0.177487	0.167158	0.173807	0.173126	0.197076	0.16808	0.155292	0.135467	0.179338	0.169238	0.159245	-0.00601085	0.0277876	0.0345876
88	0.291937	0.292941	0.284068	0.316686	0.329835	0.328165	0.183259	0.173122	0.163116	0.169732	0.169139	0.192957	0.16391	0.151593	0.13148	0.175091	0.165221	0.155162	-0.00631307	0.0253194	0.0354942
88.2	0.288339	0.289331	0.280639	0.313424	0.326373	0.324793	0.178935	0.168774	0.159069	0.165653	0.165154	0.188785	0.159806	0.148073	0.12757	0.170862	0.161204	0.151124	-0.00691751	0.0235565	0.0373075
88.4	0.2848	0.285765	0.277258	0.310176	0.322931	0.321395	0.174609	0.164393	0.155074	0.161568	0.161147	0.184607	0.155764	0.144742	0.123786	0.166692	0.157175	0.147108	-0.0072701	0.0242113	0.0375594
88.6	0.281225	0.282167	0.273816	0.306834	0.319407	0.31792	0.170193	0.159921	0.150969	0.157386	0.157013	0.180313	0.151732	0.141485	0.120067	0.162463	0.153064	0.142989	-0.0101412	0.0249165	0.0375594
88.8	0.277589	0.27842	0.270316	0.303431	0.315829	0.314332	0.165667	0.155351	0.146747	0.153137	0.152743	0.175907	0.14771	0.138278	0.116478	0.158187	0.148886	0.138804	-0.0114005	0.0276365	0.0358972
89	0.273845	0.274679	0.266711	0.299951	0.312193	0.310638	0.161046	0.150675	0.142432	0.148789	0.148352	0.171412	0.143773	0.135086	0.113002	0.153864	0.144622	0.134506	-0.0128612	0.0272839	0.0340335
89.2	0.270099	0.270893	0.263024	0.296401	0.308504	0.306904	0.15631	0.14588	0.138003	0.144318	0.143844	0.166814	0.139927	0.132047	0.109673	0.149524	0.140276	0.130092	-0.013919	0.0258231	0.0319179
89.4	0.266253	0.267047	0.259233	0.292782	0.304742	0.303144	0.151499	0.141022	0.133492	0.139785	0.139265	0.162122	0.136191	0.129042	0.106499	0.145123	0.135875	0.125612	-0.0154301	0.0230024	0.0310616
89.6	0.262523	0.263305	0.255543	0.289281	0.301094	0.299513	0.146803	0.1363	0.12909	0.135392	0.134828	0.157526	0.132823	0.126196	0.10361	0.140867	0.131645	0.12132	-0.0143723	0.0208365	0.0287446
89.8	0.258884	0.259751	0.251944	0.28589	0.297579	0.296036	0.142241	0.131715	0.124767	0.131113	0.130519	0.153046	0.129866	0.123467	0.10094	0.136736	0.127552	0.117177	-0.013919	0.0191743	0.0266794
90	0.255393	0.256251	0.24847	0.282631	0.294189	0.292666	0.137787	0.127233	0.120516	0.126992	0.12632	0.148668	0.127213	0.120868	0.0984806	0.132743	0.123629	0.113241	-0.0128108	0.0187713	0.0235061
90.2	0.251968	0.252825	0.245134	0.279477	0.290889	0.289415	0.133466	0.122901	0.116389	0.123042	0.122286	0.14444	0.124754	0.118163	0.0961148	0.128858	0.119874	0.109443	-0.0119545	0.0198291	0.0185195
90.4	0.248691	0.249469	0.241925	0.276415	0.287698	0.286224	0.129229	0.118714	0.1123	0.119178	0.118357	0.140331	0.122457	0.115446	0.0937797	0.125097	0.11625	0.105774	-0.0109471	0.0189728	0.0135328
90.6	0.245394	0.246098	0.238753	0.273386	0.28454	0.283054	0.125009	0.114568	0.108192	0.115325	0.114449	0.136322	0.120123	0.112657	0.0913684	0.121367	0.112663	0.102092	-0.0123575	0.0181669	0.00995651
90.8	0.242163	0.242705	0.235612	0.270363	0.28136	0.27984	0.120799	0.110436	0.104109	0.111474	0.110591	0.132355	0.117645	0.109762	0.0888709	0.117685	0.109089	0.0984486	-0.0149264	0.0163032	0.00683356
91	0.238945	0.23934	0.232495	0.267354	0.278204	0.276705	0.11664	0.106438	0.10009	0.107642	0.106809	0.128457	0.115059	0.106762	0.0862302	0.114026	0.105545	0.0948029	-0.0176967	0.0149432	0.00567504
91.2	0.235748	0.236074	0.229373	0.26437	0.275084	0.273553	0.112529	0.102512	0.0960558	0.103813	0.103047	0.124592	0.112394	0.103715	0.0834871	0.110409	0.102016	0.0912643	-0.0206686	0.0134321	0.00784096
91.4	0.232554	0.232839	0.22625	0.261416	0.27199	0.270469	0.108532	0.0986792	0.0920732	0.100056	0.09935	0.120793	0.109665	0.100659	0.0806606	0.106827	0.0985331	0.0877964	-0.0235397	0.0136335	0.00990614
91.6	0.229403	0.229672	0.223116	0.258464	0.268891	0.267389	0.104638	0.0949835	0.0881108	0.0963303	0.0956884	0.116962	0.106832	0.0975747	0.0777469	0.103295	0.095067	0.0843917	-0.0247989	0.013835	0.012475
91.8	0.226186	0.226526	0.219982	0.255526	0.265826	0.264392	0.10089	0.091506	0.0841792	0.0926687	0.0920585	0.113177	0.103943	0.0945399	0.0747834	0.0997845	0.0916684	0.0810363	-0.023993	0.014238	0.0143387
92	0.22299	0.223449	0.216876	0.252605	0.262757	0.261383	0.0973481	0.0882059	0.0802335	0.0890622	0.0884542	0.109406	0.100932	0.09142	0.0717854	0.0963419	0.088301	0.0777573	-0.0223308	0.0153965	0.0151446
92.2	0.219812	0.220309	0.213815	0.249692	0.25971	0.258442	0.0940873	0.0851809	0.0763328	0.0855152	0.0848781	0.105668	0.097893	0.0883476	0.0687735	0.0929358	0.0849736	0.074481	-0.0193086	0.015195	0.0144395
92.4	0.216625	0.217218	0.210778	0.246783	0.256671	0.255478	0.0911093	0.0824231	0.0724503	0.0820047	0.0813363	0.101936	0.0947469	0.0852359	0.0657339	0.0895671	0.0816942	0.0712225	-0.0156316	0.015598	0.0139861
92.6	0.213479	0.214162	0.207758	0.243884	0.253636	0.252547	0.0884162	0.0798834	0.0686158	0.078523	0.0778277	0.0982584	0.0915608	0.082152	0.0626987	0.086221	0.0784459	0.0680098	-0.00983898	0.015195	0.0129284
92.8	0.210421	0.211173	0.204771	0.240997	0.250613	0.249592	0.0859619	0.0774791	0.0648284	0.07508	0.074349	0.0946064	0.0883484	0.0789838	0.0596328	0.0829127	0.0751985	0.0648162	-0.00545677	0.0150439	0.012475
93	0.207374	0.208186	0.201793	0.238111	0.247612	0.246647	0.0836443	0.0751758	0.0611479	0.0716353	0.0709087	0.091003	0.0851851	0.0759405	0.0565632	0.0796186	0.0719836	0.0616395	-0.00188049	0.0148928	0.0130291
93.2	0.204335	0.205222	0.198803	0.235228	0.244619	0.243692	0.0813342	0.0728455	0.0575743	0.0682135	0.0675046	0.0874366	0.0819278	0.0729266	0.0534843	0.0763721	0.0687975	0.0585059	0.000436542	0.0143891	0.0138854
93.4	0.201368	0.202264	0.195847	0.232369	0.24165	0.240775	0.0789396	0.0704161	0.0541575	0.0648116	0.0641141	0.0839416	0.0786987	0.0699532	0.0504221	0.0731949	0.0656164	0.0554092	0.00174617	0.0132306	0.0139861
93.6	0.198374	0.199261	0.192915	0.229522	0.238712	0.237881	0.076397	0.0678745	0.0509011	0.06147	0.0607721	0.0804775	0.075526	0.0669163	0.0473411	0.0700645	0.0624712	0.0523334	-0.00188049	0.0125254	0.0148928
93.8	0.195348	0.196228	0.189979	0.226687	0.235782	0.23501	0.0736961	0.0651986	0.0478408	0.0581342	0.0574605	0.0770588	0.0723529	0.0639503	0.0442727	0.0669918	0.059375	0.0493131	-0.00565825	0.012475	0.0160513
94	0.192311	0.193161	0.187033	0.22386	0.23286	0.232125	0.0708368	0.0623839	0.0449555	0.0548359	0.0541361	0.0736573	0.069186	0.0609274	0.0412367	0.06396	0.0563107	0.0463294	-0.00999009	0.0112661	0.0169076
94.2	0.189316	0.190166	0.1841	0.221069	0.22995	0.229213	0.0678574	0.0594638	0.0422731	0.0515569	0.0508356	0.0702888	0.0660931	0.0578288	0.0382191	0.060954	0.053286	0.0433763	-0.0130123	0.0130795	0.0180157
94.4	0.186298	0.187204	0.18116	0.218272	0.227035	0.226303	0.0647907	0.0564765	0.0397546	0.0483097	0.0475778	0.0669257	0.063001	0.0547363	0.0352118	0.0579355	0.0503125	0.0404672	-0.0161856	0.0145906	0.0211891
94.6	0.183296	0.184274	0.178233	0.215482	0.224154	0.223393	0.0616789	0.0534412	0.0373954	0.0450616	0.0443319	0.0636075	0.0598938	0.051677	0.0322609	0.0549384	0.0473696	0.0376007	-0.014876	0.0160009	0.0221461
94.8	0.180366	0.181381	0.175336	0.212724	0.221302	0.220545	0.058546	0.0503779	0.0351205	0.0418642	0.0411249	0.0603175	0.0568222	0.0485776	0.0293587	0.0519622	0.0444685	0.0347405	-0.0136671	0.0158498	0.0224987
95	0.17748	0.178524	0.172462	0.209962	0.218467	0.21774	0.0553891	0.0472711	0.0328417	0.0386986	0.0379742	0.0570712	0.0537449	0.0455006	0.0264479	0.0489726	0.041559	0.0318719	-0.0119042	0.016555	0.022398
95.2	0.174573	0.175637	0.169641	0.207183	0.215672	0.214993	0.0522121	0.0441558	0.03048	0.0355643	0.0348395	0.0538544	0.0507015	0.0425293	0.0235755	0.0459902	0.0386632	0.0290344	-0.0109975	0.0153461	0.0216928
95.4	0.171675	0.172737	0.16687	0.204441	0.212912	0.212275	0.0490199	0.0410215	0.0280296	0.0324652	0.0317329	0.0506659	0.0477073	0.0395473	0.0207392	0.0430455	0.0357745	0.02622	-0.00802566	0.0147921	0.0178646
95.6	0.168833	0.169896	0.164122	0.20173	0.210147	0.209583	0.045812	0.0378366	0.0254394	0.0293917	0.0286431	0.0474985	0.044704	0.0366377	0.0179229	0.040108	0.0329192	0.0234313	-0.00837825	0.0153965	0.0166054
95.8	0.165943	0.167055	0.161394	0.199005	0.207397	0.206843	0.0425624	0.0346532	0.0227292	0.0263407	0.0255784	0.0443531	0.0417191	0.0338063	0.0151173	0.0371669	0.0300768	0.0206836	-0.00903306	0.0184187	0.0149935
96	0.163114	0.164273	0.158711	0.196342	0.204665	0.204128	0.0393241	0.0314826	0.0199664	0.0233237	0.0225543	0.0412413	0.0387985	0.0309896	0.0123791	0.0342822	0.027306	0.0180003	-0.00953676	0.0217431	0.0142884
96.2	0.160332	0.161537	0.155995	0.193717	0.201883	0.201433	0.0360746	0.0283031	0.0171616	0.0203388	0.0195695	0.0381396	0.0358583	0.0281226	0.0096537	0.0314242	0.0245591	0.0153166	-0.0108464	0.0242113	0.0144898
96.4	0.157607	0.158863	0.153251	0.191099	0.199104	0.198728	0.0328402	0.0251497	0.0143018	0.0173839	0.0166225	0.0350753	0.0329409	0.0253505	0.00695485	0.0285863	0.0218443	0.0126587	-0.0147249	0.0271831	0.0181669
96.6	0.154907	0.156169	0.150533	0.18849	0.196332	0.196023	0.0296338	0.0220442	0.0114312	0.0144784	0.0137214	0.0320433	0.0301066	0.022551	0.00427073	0.0257914	0.0191437	0.010019	-0.0163871	0.0292987	0.0205846
96.8	0.152273	0.153513	0.147835	0.185905	0.193555	0.193343	0.0264778	0.0189472	0.00853853	0.0115892	0.0108287	0.0290249	0.0272719	0.0197511	0.00162302	0.0230597	0.0164649	0.00738595	-0.0168404	0.029349	0.0242617
97	0.14958	0.150852	0.145127	0.183301	0.190793	0.190659	0.0233322	0.01588	0.00561108	0.00872342	0.00794612	0.0260118	0.0244327	0.0170424	-0.00104146	0.0203533	0.0137869	0.00476714	-0.0181501	0.0282913	0.0260246
97.2	0.146896	0.148167	0.142459	0.180726	0.188112	0.187979	0.0202405	0.0128496	0.00270421	0.00588934	0.00510543	0.0230561	0.0216512	0.0144	-0.00365766	0.0176963	0.011141	0.00220479	-0.017999	0.0290972	0.0272839
97.4	0.144153	0.145443	0.139814	0.17815	0.185449	0.185315	0.0171645	0.00981375	-0.000176664	0.00305438	0.00226165	0.0201012	0.018846	0.0116913	-0.00625791	0.015089	0.00850309	-0.000368675	-0.0174449	0.0289965	0.0261757
97.6	0.141413	0.142664	0.137161	0.17565	0.182843	0.1827	0.0140924	0.00677647	-0.0030296	0.000231323	-0.000556558	0.0171922	0.0159982	0.00895239	-0.00876159	0.0124995	0.00587495	-0.00291502	-0.0157827	0.0305076	0.0289965
97.8	0.138642	0.139868	0.134502	0.173151	0.18027	0.180086	0.0110267	0.00375586	-0.00585703	-0.00257542	-0.00334831	0.014306	0.0131893	0.00624086	-0.0112718	0.00992208	0.00325569	-0.00543826	-0.0147249	0.0329757	0.0299031
98	0.13595	0.136912	0.131836	0.170804	0.177756	0.177574	0.00794088	0.000690149	-0.00863103	-0.00537643	-0.00611846	0.0114949	0.0102838	0.00330019	-0.013584	0.00733617	0.00062577	-0.00796194	-0.00938565	0.0384661	0.0414379

## Sheet: Figure 3b
Figure 3
b	Elution volume (ml)	hElp123WT	hElp12L98F3	hElp12H206R3	hElp12T405I3	hElp12R462W3	hElp12R462Q3
	10	0.0788851	0.12124	0.378751	0.0854684	0.209049	0.268208
	10.0017	0.0787915	0.12111	0.37841	0.0855063	0.208911	0.267906
	10.0033	0.0786782	0.120973	0.378058	0.0855441	0.208771	0.267626
	10.005	0.0785603	0.120866	0.377685	0.0855801	0.20863	0.267357
	10.0067	0.0784466	0.120777	0.37732	0.0856133	0.208451	0.267069
	10.0083	0.0783411	0.120675	0.377027	0.0856489	0.208291	0.266783
	10.01	0.0782314	0.120568	0.37668	0.0856897	0.208129	0.266522
	10.0116	0.0781127	0.120477	0.376267	0.0857294	0.207938	0.266273
	10.0133	0.0779926	0.120375	0.375863	0.0857661	0.207725	0.266011
	10.015	0.0778667	0.120245	0.37549	0.0858037	0.20752	0.265748
	10.0166	0.0777313	0.120116	0.375077	0.0858427	0.207327	0.265491
	10.0183	0.0775921	0.119979	0.374665	0.085879	0.207148	0.265226
	10.02	0.0774617	0.119835	0.37428	0.0859145	0.206983	0.264947
	10.0216	0.0773427	0.119719	0.37393	0.0859601	0.206838	0.264676
	10.0233	0.0772256	0.119621	0.373599	0.0860133	0.206695	0.264419
	10.025	0.0771098	0.119543	0.373278	0.0860653	0.206524	0.264145
	10.0266	0.0769976	0.119459	0.372882	0.0861151	0.206335	0.263853
	10.0283	0.0768882	0.119369	0.372476	0.0861625	0.206135	0.263586
	10.0299	0.076777	0.119251	0.371997	0.0862075	0.205928	0.263351
	10.0316	0.0766655	0.119127	0.371484	0.086249	0.205721	0.263105
	10.0333	0.0765668	0.119	0.371065	0.0862883	0.205526	0.262847
	10.035	0.0764729	0.118873	0.370729	0.0863312	0.205346	0.262598
	10.0366	0.0763756	0.118748	0.370411	0.086378	0.205163	0.262361
	10.0383	0.0762825	0.118659	0.370101	0.0864237	0.204969	0.262124
	10.0399	0.0762003	0.118587	0.369829	0.0864679	0.204791	0.261888
	10.0416	0.0761197	0.118515	0.369524	0.0865121	0.204635	0.261652
	10.0433	0.0760397	0.118454	0.369092	0.0865561	0.204481	0.26142
	10.0449	0.0759626	0.118395	0.368663	0.0866004	0.204309	0.261166
	10.0466	0.0758874	0.118296	0.368258	0.0866466	0.204102	0.2609
	10.0483	0.0758045	0.118177	0.367884	0.0866948	0.203867	0.260647
	10.0499	0.0757202	0.118069	0.36756	0.0867395	0.203646	0.260401
	10.0516	0.0756435	0.117964	0.367314	0.0867793	0.20345	0.26015
	10.0533	0.0755779	0.11785	0.367106	0.0868213	0.203287	0.259903
	10.0549	0.0755145	0.117765	0.366868	0.0868674	0.20318	0.259666
	10.0566	0.0754543	0.117705	0.366623	0.0869126	0.203156	0.259417
	10.0582	0.0754032	0.117644	0.366426	0.0869555	0.203131	0.25914
	10.0599	0.0753493	0.11758	0.366205	0.0869977	0.203089	0.258863
	10.0616	0.0752799	0.117517	0.365908	0.0870377	0.203015	0.258602
	10.0632	0.0752099	0.117429	0.365607	0.0870677	0.202907	0.258345
	10.0649	0.0751363	0.117316	0.365269	0.0870898	0.202795	0.258087
	10.0666	0.0750548	0.117196	0.364905	0.0871144	0.202706	0.257848
	10.0682	0.0749643	0.117083	0.364528	0.0871414	0.202621	0.25763
	10.0699	0.0748774	0.116978	0.364144	0.0871714	0.202527	0.257396
	10.0716	0.0747944	0.1169	0.36383	0.0872071	0.202403	0.257145
	10.0732	0.0747051	0.116837	0.363559	0.0872481	0.202212	0.256906
	10.0749	0.0746128	0.116775	0.363267	0.0872895	0.202032	0.256674
	10.0765	0.0745242	0.116715	0.362921	0.0873272	0.20186	0.256419
	10.0782	0.0744388	0.116637	0.36256	0.0873635	0.201697	0.256146
	10.0799	0.0743518	0.11655	0.362187	0.0874011	0.201548	0.255881
	10.0815	0.0742664	0.116462	0.361808	0.0874392	0.201408	0.255619
	10.0832	0.0741837	0.116375	0.361465	0.087479	0.201272	0.255347
	10.0849	0.0740921	0.116294	0.36125	0.0875251	0.201145	0.25508
	10.0865	0.0739864	0.116221	0.360923	0.0875751	0.201017	0.254832
	10.0882	0.0738801	0.116132	0.360545	0.0876239	0.200877	0.254588
	10.0899	0.0737808	0.116028	0.360138	0.0876722	0.200724	0.254329
	10.0915	0.0736808	0.115909	0.35969	0.0877198	0.200543	0.254075
	10.0932	0.0735736	0.115793	0.359193	0.0877661	0.200317	0.253829
	10.0948	0.0734649	0.115685	0.358689	0.0878086	0.200045	0.253568
	10.0965	0.0733548	0.115604	0.358214	0.0878475	0.199751	0.253294
	10.0982	0.0732498	0.115522	0.357745	0.0878882	0.199456	0.253037
	10.0998	0.0731521	0.115444	0.357239	0.0879307	0.19917	0.252811
	10.1015	0.0730632	0.115363	0.356749	0.0879738	0.198911	0.252585
	10.1032	0.0729876	0.115278	0.356351	0.0880202	0.198683	0.252346
	10.1048	0.0729046	0.11516	0.355973	0.0880709	0.19849	0.25211
	10.1065	0.0728153	0.11504	0.355615	0.0881218	0.198317	0.251874
	10.1082	0.0727331	0.114928	0.355242	0.0881708	0.198154	0.251627
	10.1098	0.0726571	0.114802	0.354834	0.0882231	0.198004	0.251376
	10.1115	0.0725718	0.114664	0.354418	0.0882806	0.197861	0.251145
	10.1132	0.0724831	0.114558	0.353974	0.088335	0.197702	0.250932
	10.1148	0.0724011	0.114464	0.353545	0.0883853	0.197525	0.250711
	10.1165	0.0723197	0.114373	0.353169	0.0884397	0.197336	0.250492
	10.1181	0.0722301	0.114283	0.352829	0.0884998	0.197137	0.250296
	10.1198	0.0721398	0.11421	0.352452	0.0885591	0.196928	0.250107
	10.1215	0.0720511	0.114116	0.35208	0.0886167	0.196738	0.24989
	10.1231	0.0719623	0.113998	0.351715	0.0886727	0.196613	0.249663
	10.1248	0.0718715	0.113876	0.35126	0.0887266	0.19649	0.249445
	10.1265	0.0717862	0.113749	0.350753	0.0887746	0.196382	0.249223
	10.1281	0.0717131	0.11362	0.350352	0.0888186	0.19629	0.248985
	10.1298	0.0716356	0.113521	0.350015	0.0888674	0.196213	0.248752
	10.1315	0.0715511	0.113434	0.349742	0.0889198	0.196138	0.248537
	10.1331	0.071471	0.113362	0.349497	0.0889727	0.196057	0.248312
	10.1348	0.0714001	0.11329	0.349297	0.0890264	0.195999	0.248066
	10.1364	0.0713314	0.113215	0.349101	0.0890802	0.195986	0.247823
	10.1381	0.0712586	0.113115	0.348853	0.089132	0.195973	0.247587
	10.1398	0.0711796	0.113021	0.348596	0.0891797	0.195895	0.247337
	10.1415	0.0710904	0.112923	0.348335	0.0892285	0.195808	0.247073
	10.1431	0.0709905	0.112818	0.347982	0.0892828	0.195692	0.246822
	10.1448	0.0708865	0.112717	0.347584	0.0893353	0.195527	0.246587
	10.1464	0.0707899	0.112646	0.347169	0.0893836	0.195323	0.246346
	10.1481	0.0706979	0.112576	0.346734	0.0894323	0.195105	0.246085
	10.1498	0.0705992	0.112503	0.346335	0.0894823	0.194889	0.245831
	10.1514	0.070502	0.112447	0.34603	0.0895277	0.194703	0.245575
	10.1531	0.0704145	0.112404	0.345738	0.0895687	0.194549	0.245291
	10.1548	0.0703347	0.112331	0.345474	0.0896161	0.194416	0.24499
	10.1564	0.0702586	0.112247	0.345154	0.0896692	0.194291	0.244697
	10.1581	0.070186	0.112161	0.344794	0.089716	0.194125	0.244407
	10.1598	0.0701185	0.11207	0.344474	0.0897577	0.19393	0.244109
	10.1614	0.070043	0.111968	0.344181	0.089803	0.193743	0.24382
	10.1631	0.0699589	0.111896	0.343846	0.0898512	0.193568	0.243562
	10.1647	0.0698749	0.111844	0.343499	0.0899006	0.19341	0.24332
	10.1664	0.0697922	0.111794	0.343216	0.0899524	0.193259	0.243081
	10.1681	0.0697085	0.111741	0.342869	0.0900072	0.193096	0.24285
	10.1697	0.069626	0.111688	0.342455	0.0900612	0.19293	0.242634
	10.1714	0.0695496	0.111607	0.342012	0.0901098	0.192788	0.24241
	10.1731	0.0694805	0.111511	0.341507	0.0901578	0.192667	0.24217
	10.1747	0.0694121	0.111412	0.341028	0.0902107	0.192557	0.241945
	10.1764	0.0693441	0.111316	0.340664	0.0902653	0.192443	0.24174
	10.1781	0.0692756	0.111221	0.340308	0.0903201	0.192295	0.241519
	10.1797	0.0692012	0.111143	0.340001	0.0903773	0.192119	0.241278
	10.1814	0.0691171	0.111071	0.339686	0.0904375	0.191938	0.241051
	10.183	0.0690358	0.111005	0.33935	0.0904957	0.191765	0.240837
	10.1847	0.0689693	0.110945	0.339021	0.0905513	0.191627	0.240609
	10.1864	0.0689169	0.110878	0.338728	0.0906114	0.191543	0.240374
	10.188	0.0688629	0.110784	0.338408	0.0906767	0.191491	0.240151
	10.1897	0.0688142	0.110691	0.338076	0.0907408	0.191424	0.239932
	10.1914	0.0687699	0.110596	0.337743	0.0908039	0.191318	0.2397
	10.193	0.0687246	0.110492	0.337402	0.0908685	0.191168	0.239475
	10.1947	0.068678	0.110387	0.337046	0.090934	0.190996	0.239277
	10.1964	0.0686293	0.11031	0.336686	0.0909967	0.190818	0.239097
	10.198	0.0685794	0.110241	0.336378	0.0910531	0.190645	0.238919
	10.1997	0.0685337	0.110175	0.336085	0.0911107	0.190513	0.238749
	10.2013	0.0684825	0.110113	0.335724	0.0911681	0.19042	0.238579
	10.203	0.0684189	0.110061	0.335366	0.0912222	0.190338	0.238397
	10.2047	0.0683608	0.109982	0.335048	0.0912752	0.190263	0.238192
	10.2064	0.0682958	0.109897	0.334703	0.0913313	0.190174	0.237986
	10.208	0.0682289	0.10981	0.334375	0.0913871	0.190069	0.237774
	10.2097	0.0681627	0.109725	0.334152	0.0914397	0.189952	0.237545
	10.2113	0.0680909	0.109626	0.33401	0.0914923	0.18982	0.237303
	10.213	0.0680058	0.109545	0.33382	0.0915477	0.189669	0.237074
	10.2147	0.0679188	0.109477	0.333613	0.0916006	0.189506	0.236856
	10.2163	0.067832	0.109412	0.333387	0.0916478	0.189356	0.236618
	10.218	0.067757	0.10934	0.333122	0.0916917	0.189223	0.236373
	10.2197	0.0677081	0.109266	0.332829	0.0917332	0.189117	0.236146
	10.2213	0.0676659	0.109176	0.332543	0.0917723	0.189041	0.235936
	10.223	0.0676297	0.109081	0.3323	0.0918083	0.189004	0.23571
	10.2247	0.0675836	0.108973	0.331984	0.0918475	0.188946	0.235488
	10.2263	0.0675293	0.108864	0.331513	0.0918921	0.188867	0.235279
	10.228	0.067477	0.10876	0.331041	0.0919326	0.188787	0.235073
	10.2296	0.0674257	0.108686	0.33061	0.0919688	0.188731	0.234855
	10.2313	0.0673683	0.108616	0.330192	0.0920098	0.188703	0.234643
	10.233	0.0673087	0.108551	0.32981	0.0920548	0.188691	0.23444
	10.2346	0.0672409	0.108497	0.329502	0.0920953	0.18863	0.234225
	10.2363	0.0671483	0.108441	0.329209	0.0921312	0.18851	0.233987
	10.238	0.0670449	0.108355	0.328863	0.0921659	0.188359	0.233752
	10.2396	0.066938	0.108261	0.328479	0.0921995	0.188155	0.233518
	10.2413	0.0668283	0.108166	0.328092	0.0922331	0.187978	0.23328
	10.243	0.0667222	0.108064	0.327695	0.0922747	0.187817	0.23304
	10.2446	0.0666164	0.107951	0.327306	0.0923282	0.187645	0.232811
	10.2463	0.0665117	0.107868	0.326922	0.0923812	0.187469	0.232584
	10.2479	0.0664142	0.107793	0.326575	0.0924308	0.187305	0.232324
	10.2496	0.0663175	0.107714	0.326247	0.0924861	0.187149	0.23207
	10.2513	0.066227	0.107631	0.325884	0.0925493	0.187	0.23184
	10.2529	0.0661626	0.107564	0.325516	0.0926109	0.186858	0.231631
	10.2546	0.0661098	0.107504	0.3252	0.0926708	0.186711	0.23141
	10.2563	0.0660541	0.107443	0.324891	0.0927352	0.186558	0.231193
	10.2579	0.065991	0.107384	0.324506	0.0928048	0.186389	0.230995
	10.2596	0.0659247	0.107335	0.324055	0.092876	0.186197	0.230797
	10.2613	0.0658542	0.107286	0.323633	0.092951	0.185991	0.230588
	10.2629	0.0657779	0.107172	0.323174	0.0930296	0.185796	0.230386
	10.2646	0.0657003	0.107038	0.322668	0.0931087	0.185627	0.230199
	10.2662	0.0656325	0.106918	0.322242	0.0931845	0.185473	0.230011
	10.2679	0.0655672	0.106802	0.321954	0.0932572	0.185319	0.229822
	10.2696	0.06549	0.106681	0.321663	0.0933359	0.185149	0.229638
	10.2713	0.0654199	0.106614	0.321368	0.0934138	0.184959	0.229457
	10.2729	0.0653564	0.106558	0.321075	0.0934858	0.184757	0.22924
	10.2746	0.0652951	0.106502	0.320786	0.0935512	0.184564	0.229009
	10.2762	0.0652308	0.106435	0.320499	0.093615	0.184432	0.228797
	10.2779	0.0651686	0.106368	0.32019	0.093679	0.184368	0.228606
	10.2796	0.0651164	0.106304	0.319924	0.093745	0.184326	0.228407
	10.2812	0.0650635	0.106239	0.319686	0.0938159	0.184282	0.228206
	10.2829	0.0650029	0.106171	0.319372	0.0938911	0.18421	0.228012
	10.2846	0.0649475	0.106108	0.31899	0.0939588	0.184102	0.227816
	10.2862	0.0649082	0.106056	0.318601	0.0940146	0.183974	0.227608
	10.2879	0.0648628	0.106005	0.318197	0.0940713	0.183835	0.227413
	10.2896	0.0648094	0.105954	0.317786	0.0941311	0.183693	0.227251
	10.2912	0.0647569	0.105906	0.317415	0.0941863	0.183563	0.227078
	10.2929	0.0647084	0.105864	0.317145	0.0942363	0.183449	0.226874
	10.2945	0.0646626	0.105815	0.316905	0.0942888	0.18334	0.22667
	10.2962	0.0646211	0.105711	0.316672	0.0943404	0.183229	0.226466
	10.2979	0.0645842	0.105599	0.316448	0.094387	0.183095	0.226253
	10.2995	0.064551	0.105487	0.316255	0.0944307	0.182946	0.226032
	10.3012	0.0645056	0.105362	0.31598	0.0944782	0.182814	0.225822
	10.3029	0.0644386	0.105237	0.315692	0.094528	0.182701	0.225614
	10.3045	0.0643756	0.105176	0.31544	0.0945769	0.182601	0.22539
	10.3062	0.0643159	0.105129	0.315229	0.0946302	0.182511	0.225157
	10.3079	0.0642533	0.105073	0.314944	0.094692	0.182418	0.224915
	10.3095	0.064187	0.105018	0.314596	0.0947508	0.182324	0.22467
	10.3112	0.0641138	0.104967	0.314256	0.0948034	0.182235	0.224422
	10.3128	0.0640337	0.10492	0.313909	0.0948564	0.182151	0.224185
	10.3145	0.063948	0.104867	0.313532	0.0949108	0.182072	0.223985
	10.3162	0.063862	0.104814	0.313194	0.0949665	0.181998	0.223794
	10.3178	0.0637789	0.104771	0.312935	0.0950289	0.181926	0.223572
	10.3195	0.063694	0.104727	0.312605	0.0951019	0.181851	0.223348
	10.3212	0.0636013	0.104629	0.312212	0.0951779	0.181766	0.223133
	10.3228	0.0635094	0.104526	0.311836	0.0952496	0.181675	0.222915
	10.3245	0.0634252	0.104426	0.311497	0.0953142	0.181584	0.222682
	10.3262	0.0633446	0.104314	0.311138	0.095377	0.181507	0.222454
	10.3278	0.0632664	0.104197	0.310776	0.0954383	0.181451	0.222238
	10.3295	0.0631938	0.104131	0.31045	0.0954971	0.181407	0.222012
	10.3311	0.0631282	0.10407	0.310109	0.0955584	0.181363	0.221768
	10.3328	0.0630611	0.104001	0.30975	0.0956271	0.181299	0.221538
	10.3345	0.0629985	0.103932	0.309347	0.0956946	0.181197	0.221339
	10.3361	0.0629526	0.103868	0.308926	0.0957601	0.181062	0.221127
	10.3378	0.0629027	0.103807	0.308492	0.0958269	0.180917	0.2209
	10.3395	0.0628441	0.103742	0.30797	0.0958952	0.180792	0.220682
	10.3411	0.0627827	0.103678	0.307463	0.0959606	0.180664	0.220474
	10.3428	0.062726	0.103625	0.307102	0.0960226	0.180497	0.220261
	10.3445	0.0626737	0.103568	0.306755	0.0960885	0.180309	0.220048
	10.3461	0.0626247	0.103451	0.30641	0.0961569	0.18012	0.219859
	10.3478	0.062579	0.10333	0.30607	0.0962192	0.179972	0.219683
	10.3495	0.062539	0.103217	0.305775	0.0962776	0.179881	0.21949
	10.3511	0.0624919	0.103095	0.305488	0.0963436	0.179798	0.219286
	10.3528	0.062426	0.102968	0.305207	0.0964103	0.179709	0.219083
	10.3544	0.0623616	0.102893	0.304934	0.0964737	0.179611	0.218875
	10.3561	0.0623018	0.102826	0.304693	0.0965405	0.179504	0.218651
	10.3578	0.0622463	0.102765	0.304395	0.0966113	0.179393	0.218442
	10.3594	0.0621954	0.102705	0.304029	0.0966792	0.179273	0.218269
	10.3611	0.0621503	0.102647	0.303726	0.0967361	0.179132	0.218084
	10.3628	0.0621108	0.102592	0.303501	0.0967911	0.178966	0.217874
	10.3644	0.0620642	0.102535	0.303312	0.0968515	0.178801	0.21767
	10.3661	0.0620069	0.102481	0.303165	0.0969137	0.178637	0.217481
	10.3678	0.0619536	0.102435	0.303089	0.0969782	0.178465	0.217285
	10.3694	0.0619161	0.102392	0.302979	0.0970448	0.178286	0.217082
	10.3711	0.0618767	0.10234	0.302774	0.0971144	0.178104	0.216894
	10.3728	0.0618371	0.102287	0.302563	0.097178	0.17793	0.21673
	10.3744	0.0618007	0.102242	0.302289	0.0972344	0.17778	0.216557
	10.3761	0.0617664	0.102197	0.301964	0.0972953	0.17766	0.216379
	10.3778	0.06173	0.102145	0.301646	0.0973602	0.177568	0.216212
	10.3794	0.0616949	0.102045	0.301338	0.0974229	0.177462	0.216054
	10.3811	0.0616679	0.101944	0.301119	0.0974848	0.177312	0.215864
	10.3827	0.0616469	0.101838	0.300934	0.0975503	0.177169	0.215653
	10.3844	0.0616209	0.101726	0.300767	0.097616	0.177075	0.215448
	10.3861	0.0615774	0.10162	0.300596	0.0976762	0.177038	0.215247
	10.3877	0.0615298	0.101573	0.300422	0.0977343	0.177036	0.215035
	10.3894	0.0614753	0.101522	0.300198	0.0977964	0.176987	0.214826
	10.3911	0.0614141	0.10147	0.299959	0.0978565	0.176873	0.214636
	10.3927	0.0613513	0.101427	0.299717	0.0979083	0.176734	0.214452
	10.3944	0.0612871	0.10139	0.299464	0.0979569	0.17659	0.214248
	10.3961	0.0612192	0.101354	0.299163	0.0980069	0.176453	0.214048
	10.3977	0.061149	0.101318	0.298859	0.0980561	0.17632	0.213859
	10.3994	0.0610756	0.101276	0.298544	0.0981058	0.176176	0.213662
	10.401	0.0609986	0.101231	0.298197	0.0981647	0.176031	0.213451
	10.4027	0.0609213	0.101182	0.297832	0.0982328	0.17591	0.213249
	10.4044	0.0608447	0.101084	0.297468	0.098298	0.175823	0.213066
	10.406	0.0607752	0.100988	0.297064	0.0983559	0.175754	0.212882
	10.4077	0.0607141	0.100878	0.296631	0.0984097	0.175692	0.212692
	10.4094	0.0606533	0.100754	0.29617	0.0984654	0.175634	0.212509
	10.411	0.0605915	0.100631	0.295744	0.0985207	0.175581	0.212335
	10.4127	0.060531	0.100565	0.295423	0.0985722	0.17552	0.212153
	10.4144	0.0604702	0.100508	0.295123	0.0986281	0.17545	0.211954
	10.416	0.0604072	0.100453	0.294833	0.0986852	0.175356	0.211758
	10.4177	0.0603514	0.100402	0.294535	0.0987381	0.175239	0.211564
	10.4193	0.0603139	0.100358	0.294227	0.0987896	0.17511	0.211353
	10.421	0.0602744	0.100301	0.293868	0.0988521	0.175011	0.211138
	10.4227	0.0602304	0.100238	0.293498	0.0989166	0.174964	0.210943
	10.4243	0.0601841	0.10018	0.293133	0.0989776	0.174931	0.210769
	10.426	0.0601363	0.10013	0.292746	0.0990386	0.17489	0.210584
	10.4277	0.0600877	0.100082	0.292367	0.0991061	0.174813	0.2104
	10.4293	0.0600401	0.0999873	0.291991	0.0991735	0.174691	0.210227
	10.431	0.0599978	0.0998977	0.291666	0.0992368	0.174572	0.210049
	10.4327	0.0599598	0.0998057	0.291367	0.0993052	0.174459	0.209849
	10.4343	0.0599103	0.0997033	0.291057	0.0993893	0.174359	0.209655
	10.436	0.059843	0.0996007	0.290777	0.0994734	0.174273	0.20948
	10.4376	0.0597788	0.0995443	0.290524	0.0995558	0.174199	0.209296
	10.4393	0.0597174	0.0994832	0.290265	0.0996404	0.174136	0.209107
	10.441	0.0596583	0.0994186	0.289975	0.0997266	0.174081	0.208925
	10.4427	0.0596008	0.099355	0.28965	0.0998027	0.174013	0.208759
	10.4443	0.059545	0.0992955	0.289342	0.0998687	0.173913	0.208589
	10.446	0.0594851	0.0992321	0.288972	0.0999359	0.173798	0.208414
	10.4476	0.0594173	0.0991669	0.288519	0.100005	0.173665	0.208248
	10.4493	0.0593484	0.099114	0.28815	0.100075	0.173518	0.208086
	10.451	0.0592827	0.0990769	0.287898	0.100149	0.173363	0.207915
	10.4526	0.0592168	0.099031	0.287651	0.100231	0.173213	0.207743
	10.4543	0.0591493	0.0989382	0.28741	0.100317	0.173075	0.207585
	10.456	0.0590843	0.0988394	0.287154	0.100399	0.172957	0.207411
	10.4576	0.0590204	0.0987384	0.286888	0.100479	0.172861	0.207193
	10.4593	0.058951	0.0986379	0.286627	0.100559	0.172776	0.206975
	10.461	0.0588759	0.0985383	0.28638	0.100633	0.172692	0.206776
	10.4626	0.0588018	0.098497	0.286182	0.100701	0.172585	0.206587
	10.4643	0.0587321	0.0984546	0.285999	0.100766	0.172458	0.206405
	10.4659	0.0586636	0.0984028	0.285771	0.100828	0.172333	0.206235
	10.4676	0.0585951	0.0983504	0.285494	0.100889	0.172224	0.206067
	10.4693	0.0585273	0.0982954	0.285208	0.100943	0.172146	0.205877
	10.4709	0.0584606	0.098237	0.284921	0.101	0.17208	0.205676
	10.4726	0.0583957	0.09818	0.284551	0.101066	0.172012	0.205496
	10.4743	0.0583337	0.0981252	0.284199	0.101126	0.171942	0.205331
	10.4759	0.0582783	0.0980786	0.28394	0.10117	0.171872	0.205138
	10.4776	0.0582269	0.0980258	0.283683	0.101218	0.171797	0.204939
	10.4793	0.0581762	0.0979268	0.283407	0.10127	0.17171	0.204752
	10.4809	0.058125	0.0978323	0.283131	0.10132	0.171617	0.204584
	10.4826	0.0580708	0.0977423	0.282821	0.101367	0.171524	0.20441
	10.4842	0.0580178	0.0976536	0.282486	0.101421	0.171449	0.204237
	10.4859	0.0579756	0.0975669	0.282186	0.101478	0.171398	0.204068
	10.4876	0.0579369	0.0975258	0.281962	0.101534	0.171326	0.203895
	10.4892	0.0579066	0.0974862	0.28182	0.101591	0.171233	0.203694
	10.4909	0.0578812	0.097437	0.281681	0.101655	0.171148	0.203496
	10.4926	0.0578583	0.0973859	0.281506	0.101717	0.171079	0.203305
	10.4942	0.0578381	0.0973419	0.281324	0.101772	0.171027	0.20311
	10.4959	0.0578192	0.0972579	0.281134	0.101822	0.170983	0.202897
	10.4976	0.057798	0.0971638	0.280954	0.101876	0.170921	0.202696
	10.4992	0.0577753	0.0970694	0.280754	0.101929	0.170835	0.202542
	10.5009	0.0577512	0.0969748	0.280516	0.101981	0.170746	0.202383
	10.5025	0.0577183	0.0968813	0.280265	0.102044	0.170668	0.202218
	10.5042	0.0576843	0.0968251	0.279994	0.102125	0.170616	0.202051
	10.5059	0.0576484	0.096772	0.279702	0.102206	0.170582	0.201874
	10.5076	0.0576132	0.0967294	0.279452	0.102291	0.170545	0.201674
	10.5092	0.0575786	0.0966855	0.279248	0.102379	0.170491	0.201462
	10.5109	0.0575429	0.0966375	0.278974	0.102469	0.17041	0.201267
	10.5125	0.0575055	0.0965926	0.278652	0.102551	0.170325	0.201086
	10.5142	0.0574659	0.0965515	0.278405	0.102622	0.170252	0.200903
	10.5159	0.0574246	0.0965102	0.278168	0.102699	0.17018	0.200727
	10.5175	0.0573821	0.0964684	0.277888	0.102779	0.170104	0.200583
	10.5192	0.0573394	0.0964303	0.277604	0.102854	0.170017	0.200444
	10.5209	0.0572964	0.0963584	0.277335	0.102928	0.169904	0.200269
	10.5225	0.0572525	0.0962843	0.277064	0.103015	0.169749	0.200098
	10.5242	0.0572081	0.0962093	0.276729	0.103103	0.169594	0.199931
	10.5259	0.0571667	0.0961353	0.276402	0.103184	0.169435	0.199758
	10.5275	0.0571293	0.0960622	0.276038	0.103263	0.169278	0.199568
	10.5292	0.0570919	0.0960117	0.275666	0.103349	0.169147	0.199383
	10.5308	0.0570527	0.0959555	0.275272	0.103432	0.16904	0.199213
	10.5325	0.0570112	0.0959085	0.274874	0.103509	0.168929	0.19904
	10.5342	0.0569665	0.0958651	0.274512	0.103588	0.168808	0.198865
	10.5358	0.0569171	0.0958203	0.274163	0.103674	0.168672	0.198699
	10.5375	0.0568651	0.095742	0.273827	0.103758	0.168547	0.198548
	10.5392	0.0568155	0.0956745	0.273483	0.103838	0.168501	0.198379
	10.5408	0.0567694	0.095607	0.273157	0.103918	0.168473	0.198205
	10.5425	0.0567256	0.0955373	0.272865	0.103997	0.168447	0.19804
	10.5442	0.0566835	0.0954709	0.272557	0.104065	0.168405	0.197878
	10.5458	0.0566435	0.095441	0.272247	0.104115	0.168332	0.197696
	10.5475	0.0566012	0.095404	0.27196	0.104172	0.168258	0.197505
	10.5491	0.056552	0.0953595	0.271646	0.104229	0.168182	0.197336
	10.5508	0.0565054	0.0953157	0.271307	0.104282	0.168097	0.19718
	10.5525	0.0564722	0.0952763	0.271029	0.104338	0.168	0.197003
	10.5541	0.0564402	0.0952343	0.270802	0.104408	0.167895	0.196822
	10.5558	0.056409	0.095191	0.270477	0.104478	0.167784	0.196655
	10.5575	0.0563788	0.0951481	0.270155	0.104546	0.167685	0.196484
	10.5591	0.0563497	0.0951046	0.26987	0.104612	0.167598	0.1963
	10.5608	0.0563206	0.09505	0.26959	0.104678	0.167523	0.196123
	10.5625	0.0562912	0.0949619	0.269301	0.10474	0.167454	0.195982
	10.5641	0.0562623	0.0948757	0.269015	0.104791	0.167369	0.19584
	10.5658	0.056234	0.09479	0.268788	0.104844	0.167276	0.19569
	10.5674	0.0562011	0.0947006	0.268542	0.104904	0.167191	0.195546
	10.5691	0.0561571	0.0946156	0.268242	0.104965	0.167123	0.195419
	10.5708	0.0561145	0.0945751	0.267942	0.105023	0.167084	0.195281
	10.5724	0.0560715	0.0945347	0.267667	0.105086	0.167056	0.195127
	10.5741	0.0560224	0.0944837	0.267418	0.105154	0.167029	0.194973
	10.5758	0.0559698	0.0944327	0.267186	0.105219	0.166976	0.194813
	10.5774	0.0559211	0.0943774	0.266945	0.105277	0.166852	0.194635
	10.5791	0.055876	0.0942952	0.266688	0.105344	0.166713	0.19445
	10.5808	0.055831	0.0942132	0.266436	0.105413	0.166546	0.19427
	10.5824	0.0557851	0.0941284	0.26616	0.105483	0.16639	0.194091
	10.5841	0.0557378	0.0940457	0.265878	0.105554	0.166292	0.193894
	10.5858	0.0556892	0.0939645	0.265607	0.105635	0.166209	0.193694
	10.5874	0.0556404	0.093912	0.265319	0.105717	0.166152	0.193513
	10.5891	0.0555951	0.0938662	0.265027	0.105792	0.166058	0.193343
	10.5907	0.0555578	0.0938285	0.264761	0.105868	0.165968	0.193168
	10.5924	0.0555264	0.0937889	0.264516	0.105958	0.165886	0.192998
	10.5941	0.055497	0.0937491	0.26425	0.106044	0.165811	0.192847
	10.5957	0.0554675	0.0937118	0.264005	0.106116	0.165717	0.192692
	10.5974	0.0554353	0.0936754	0.263846	0.106188	0.1656	0.192511
	10.5991	0.0553959	0.0936361	0.263698	0.106261	0.165471	0.19233
	10.6007	0.0553517	0.0935976	0.263495	0.106335	0.165323	0.192162
	10.6024	0.0553085	0.0935632	0.263282	0.10641	0.165156	0.191984
	10.6041	0.0552669	0.0934985	0.263079	0.106489	0.164992	0.191788
	10.6057	0.0552268	0.0934275	0.262872	0.106571	0.164889	0.191608
	10.6074	0.0551868	0.0933573	0.262651	0.106647	0.164811	0.191437
	10.6091	0.0551463	0.0932909	0.262442	0.106715	0.164762	0.191267
	10.6107	0.0551046	0.0932218	0.26229	0.106794	0.164709	0.191102
	10.6124	0.0550618	0.093176	0.262132	0.106876	0.164631	0.190947
	10.6141	0.0550209	0.0931347	0.261961	0.106953	0.164569	0.190804
	10.6157	0.0549865	0.0931049	0.261741	0.107027	0.164561	0.190653
	10.6174	0.0549533	0.0930741	0.261484	0.107106	0.164595	0.190498
	10.619	0.0549167	0.0930389	0.261161	0.107185	0.164685	0.190363
	10.6207	0.0548786	0.0929763	0.260806	0.107253	0.164731	0.19023
	10.6224	0.054841	0.0929102	0.260446	0.107321	0.164701	0.190071
	10.624	0.0548032	0.0928248	0.260134	0.107404	0.164648	0.189912
	10.6257	0.0547648	0.0927394	0.259839	0.107491	0.164541	0.189782
	10.6274	0.054727	0.0926609	0.259538	0.107567	0.16446	0.189649
	10.629	0.0546896	0.0926146	0.259251	0.107642	0.164405	0.189491
	10.6307	0.0546518	0.0925749	0.258974	0.10773	0.164347	0.189328
	10.6324	0.0546129	0.0925378	0.25872	0.107817	0.164276	0.189171
	10.634	0.0545724	0.0925025	0.258471	0.107888	0.16417	0.18901
	10.6357	0.0545311	0.0924551	0.258242	0.10796	0.164047	0.188835
	10.6373	0.0544907	0.0923772	0.257978	0.108031	0.163941	0.188668
	10.639	0.0544529	0.0922997	0.257633	0.108102	0.163855	0.188527
	10.6407	0.0544207	0.0922249	0.2573	0.108171	0.163763	0.188389
	10.6423	0.0543902	0.0921513	0.257019	0.108245	0.163677	0.188247
	10.644	0.0543552	0.0920833	0.256759	0.108325	0.163614	0.188115
	10.6457	0.0543177	0.0920427	0.256515	0.1084	0.163584	0.188002
	10.6473	0.0542798	0.0920057	0.256278	0.108473	0.163605	0.187876
	10.649	0.0542422	0.0919573	0.256016	0.10855	0.163613	0.187737
	10.6507	0.0542056	0.0919076	0.255674	0.10863	0.163588	0.187595
	10.6523	0.0541703	0.0918593	0.255276	0.108699	0.163535	0.187449
	10.654	0.054137	0.0917928	0.254887	0.108764	0.163443	0.187291
	10.6556	0.0541069	0.0917262	0.254513	0.10884	0.163292	0.187131
	10.6573	0.0540798	0.0916594	0.254189	0.108923	0.163096	0.186978
	10.659	0.0540561	0.0915935	0.253901	0.109001	0.162918	0.186829
	10.6606	0.0540358	0.0915282	0.253674	0.109077	0.162776	0.186668
	10.6623	0.0540154	0.0914831	0.253484	0.109159	0.162672	0.186506
	10.664	0.0539945	0.0914411	0.253281	0.109243	0.162628	0.186357
	10.6656	0.053973	0.091416	0.253079	0.109314	0.162528	0.186211
	10.6673	0.0539462	0.0913854	0.2529	0.109383	0.162398	0.186047
	10.669	0.0539107	0.0913474	0.252725	0.109464	0.162241	0.185885
	10.6706	0.0538711	0.0912832	0.252535	0.109543	0.162071	0.185744
	10.6723	0.0538314	0.0912119	0.252341	0.109609	0.161971	0.185585
	10.6739	0.0537902	0.0911352	0.252076	0.10967	0.161884	0.185411
	10.6756	0.0537474	0.0910575	0.251742	0.109735	0.161832	0.185239
	10.6773	0.053703	0.0909911	0.251374	0.109802	0.161806	0.185084
	10.679	0.053657	0.0909484	0.251036	0.10987	0.161804	0.184928
	10.6806	0.0536094	0.0908983	0.250788	0.109951	0.161804	0.184762
	10.6823	0.0535617	0.0908478	0.250597	0.110037	0.161811	0.184591
	10.6839	0.0535176	0.090796	0.250441	0.11012	0.161825	0.18442
	10.6856	0.053479	0.0907406	0.250278	0.110196	0.161846	0.184241
	10.6873	0.0534419	0.0906623	0.250095	0.110276	0.161835	0.18406
	10.6889	0.0534032	0.0905821	0.249914	0.110357	0.161689	0.183903
	10.6906	0.0533635	0.0905134	0.249735	0.110433	0.16152	0.183756
	10.6923	0.0533235	0.0904456	0.249609	0.110507	0.161336	0.183588
	10.6939	0.0532846	0.090382	0.249497	0.110591	0.161167	0.183412
	10.6956	0.0532461	0.0903395	0.249308	0.110676	0.161036	0.18325
	10.6973	0.0532053	0.0902972	0.249114	0.11075	0.160925	0.183099
	10.6989	0.0531634	0.0902547	0.248876	0.110816	0.160817	0.182946
	10.7006	0.0531274	0.0902121	0.248591	0.110892	0.160682	0.182792
	10.7022	0.0531018	0.0901687	0.248288	0.110967	0.160515	0.18265
	10.7039	0.0530763	0.0901088	0.247993	0.111035	0.160348	0.182504
	10.7056	0.053047	0.0900395	0.247692	0.1111	0.160202	0.182334
	10.7072	0.0530125	0.0899645	0.247429	0.111169	0.160113	0.182166
	10.7089	0.0529813	0.0898962	0.247183	0.111235	0.160051	0.182014
	10.7106	0.0529598	0.0898366	0.246941	0.11129	0.159993	0.181865
	10.7122	0.0529422	0.0897983	0.246717	0.111346	0.159938	0.181717
	10.7139	0.0529231	0.0897615	0.246472	0.111415	0.15989	0.181578
	10.7156	0.0529046	0.0897294	0.246211	0.111482	0.159839	0.181454
	10.7172	0.0528819	0.0896992	0.24598	0.11155	0.159781	0.181325
	10.7189	0.0528485	0.0896673	0.245788	0.111625	0.159714	0.181194
	10.7205	0.0528195	0.0896207	0.245622	0.111713	0.159626	0.181073
	10.7222	0.0527917	0.0895813	0.245466	0.111788	0.159546	0.180957
	10.7239	0.0527644	0.0895401	0.245262	0.111859	0.159468	0.180812
	10.7255	0.0527352	0.0894882	0.245015	0.111932	0.159384	0.180663
	10.7272	0.0527042	0.0894416	0.244683	0.112004	0.159296	0.180523
	10.7289	0.0526743	0.0894162	0.24434	0.112073	0.159219	0.180382
	10.7305	0.052646	0.0893882	0.243994	0.112145	0.159153	0.180223
	10.7322	0.0526182	0.0893568	0.243668	0.112227	0.15911	0.180074
	10.7339	0.0525977	0.0893259	0.243325	0.112312	0.159077	0.179947
	10.7355	0.0525918	0.0892956	0.242996	0.112388	0.159006	0.179818
	10.7372	0.0525826	0.0892607	0.242749	0.112462	0.15893	0.179678
	10.7388	0.0525692	0.0892247	0.242499	0.112536	0.158901	0.179548
	10.7405	0.052552	0.0891897	0.242201	0.11261	0.158874	0.179423
	10.7422	0.0525325	0.0891523	0.241895	0.112675	0.158889	0.179291
	10.7439	0.052512	0.0891153	0.241624	0.112744	0.158906	0.17915
	10.7455	0.0524929	0.0890791	0.241337	0.112824	0.158923	0.179011
	10.7472	0.0524783	0.0890514	0.241042	0.112905	0.158927	0.178885
	10.7488	0.0524688	0.0890307	0.240795	0.112983	0.158898	0.178757
	10.7505	0.0524499	0.0890083	0.240579	0.113066	0.158868	0.178625
	10.7522	0.05241	0.0889744	0.240351	0.113162	0.158841	0.178493
	10.7538	0.0523708	0.0889045	0.240121	0.113257	0.158837	0.178358
	10.7555	0.0523329	0.088828	0.239921	0.11334	0.158803	0.178202
	10.7572	0.0522939	0.0887368	0.239742	0.113428	0.158775	0.178043
	10.7588	0.052252	0.0886436	0.239534	0.113522	0.158749	0.177889
	10.7605	0.0522057	0.0885584	0.239322	0.11361	0.158704	0.177733
	10.7622	0.0521566	0.0884968	0.239087	0.113684	0.158653	0.177552
	10.7638	0.0521106	0.0884249	0.238834	0.113768	0.158598	0.17737
	10.7655	0.0520672	0.0883549	0.238531	0.113865	0.158546	0.177217
	10.7671	0.0520262	0.0882961	0.238216	0.113958	0.158516	0.177071
	10.7688	0.0519865	0.0882456	0.237983	0.114048	0.158485	0.176931
	10.7705	0.0519448	0.0881995	0.237748	0.114144	0.158441	0.176799
	10.7721	0.0519021	0.0881559	0.237491	0.11424	0.158386	0.176684
	10.7738	0.0518588	0.0881153	0.237292	0.114327	0.158318	0.176564
	10.7755	0.051814	0.0880661	0.237153	0.11441	0.15826	0.176429
	10.7771	0.0517684	0.0880029	0.236985	0.114508	0.158234	0.176298
	10.7788	0.0517235	0.0879135	0.236785	0.114606	0.158204	0.176178
	10.7805	0.0516827	0.0878281	0.236594	0.114698	0.158162	0.176044
	10.7821	0.0516506	0.0877446	0.23638	0.114792	0.15811	0.175897
	10.7838	0.0516325	0.0876612	0.236135	0.114894	0.158016	0.175759
	10.7855	0.0516296	0.0875886	0.235882	0.114991	0.157907	0.175635
	10.7871	0.0516244	0.0875441	0.235644	0.115078	0.157793	0.175504
	10.7888	0.0516096	0.0874951	0.235413	0.115166	0.157693	0.175361
	10.7904	0.0515842	0.0874461	0.235181	0.115256	0.157625	0.17522
	10.7921	0.0515627	0.0874008	0.23496	0.115341	0.157533	0.175083
	10.7938	0.0515494	0.0873572	0.23475	0.115413	0.157434	0.174947
	10.7954	0.0515415	0.0873095	0.234539	0.115489	0.157302	0.174813
	10.7971	0.0515382	0.0872661	0.234316	0.115568	0.157138	0.174688
	10.7988	0.0515366	0.0872383	0.234063	0.115643	0.156987	0.174563
	10.8004	0.0515304	0.0872157	0.233807	0.115712	0.15684	0.174419
	10.8021	0.0515098	0.0871845	0.233556	0.115796	0.156709	0.174274
	10.8038	0.0514867	0.0871334	0.233307	0.11588	0.156568	0.174154
	10.8054	0.0514602	0.0870929	0.233063	0.115953	0.156408	0.174049
	10.8071	0.0514315	0.0870421	0.232865	0.116015	0.156243	0.173938
	10.8087	0.0514036	0.0869889	0.232667	0.116089	0.156063	0.173825
	10.8104	0.0513775	0.0869412	0.232469	0.116164	0.155925	0.173706
	10.8121	0.0513525	0.0869133	0.232273	0.116234	0.155812	0.173575
	10.8137	0.0513239	0.0868782	0.232099	0.116308	0.155706	0.173437
	10.8154	0.0512885	0.0868425	0.231913	0.116396	0.155608	0.173304
	10.8171	0.051252	0.0868156	0.231718	0.116484	0.155479	0.173184
	10.8187	0.05122	0.0867917	0.231551	0.116559	0.155342	0.173053
	10.8204	0.0511938	0.0867659	0.231389	0.116635	0.15523	0.172917
	10.8221	0.0511724	0.0867398	0.231164	0.116721	0.155188	0.172784
	10.8237	0.0511458	0.0867114	0.230963	0.116806	0.155154	0.172664
	10.8254	0.051112	0.0866799	0.230787	0.116888	0.155122	0.17254
	10.827	0.0510774	0.0866352	0.230628	0.116969	0.155105	0.172416
	10.8287	0.0510461	0.0865678	0.230476	0.11705	0.155104	0.172302
	10.8304	0.0510239	0.086505	0.230326	0.117128	0.155124	0.172189
	10.832	0.051011	0.0864442	0.230174	0.117204	0.155149	0.172066
	10.8337	0.0510005	0.0863837	0.229974	0.117292	0.155188	0.171942
	10.8354	0.0509954	0.0863348	0.22976	0.117385	0.155196	0.171817
	10.837	0.0509864	0.0863074	0.229552	0.117478	0.155153	0.171688
	10.8387	0.0509741	0.0862693	0.229329	0.117571	0.15505	0.171561
	10.8404	0.0509652	0.0862296	0.229055	0.11767	0.154938	0.171439
	10.842	0.0509596	0.0861866	0.228788	0.11777	0.154869	0.171331
	10.8437	0.0509554	0.0861393	0.228516	0.117855	0.154823	0.171221
	10.8454	0.0509518	0.0860914	0.228256	0.117945	0.154793	0.171106
	10.847	0.0509474	0.0860465	0.22801	0.118045	0.154779	0.170993
	10.8487	0.0509423	0.0860086	0.227765	0.118145	0.154716	0.170883
	10.8504	0.0509318	0.0859738	0.227539	0.118233	0.154643	0.170762
	10.852	0.0509085	0.0859307	0.227295	0.118321	0.154528	0.170637
	10.8537	0.0508831	0.085867	0.227033	0.118409	0.15441	0.170522
	10.8553	0.0508612	0.085811	0.226769	0.118493	0.154352	0.170424
	10.857	0.0508461	0.0857522	0.226486	0.118564	0.1543	0.170317
	10.8587	0.0508324	0.085692	0.226192	0.118637	0.154276	0.170207
	10.8603	0.0508151	0.0856432	0.225897	0.118712	0.154226	0.17011
	10.862	0.0507925	0.0856163	0.225642	0.118783	0.154151	0.170012
	10.8637	0.0507614	0.0855829	0.225464	0.118847	0.154074	0.169899
	10.8653	0.0507241	0.0855488	0.225235	0.118924	0.153997	0.169782
	10.867	0.0506827	0.0855175	0.224982	0.119004	0.153956	0.169671
	10.8687	0.0506416	0.0854811	0.224723	0.119084	0.153931	0.169559
	10.8703	0.0506012	0.0854296	0.224425	0.119168	0.153896	0.169441
	10.872	0.0505643	0.085378	0.224091	0.119265	0.153842	0.169319
	10.8736	0.0505305	0.0853248	0.223814	0.119363	0.153785	0.169205
	10.8753	0.0505017	0.0852633	0.2236	0.119444	0.153735	0.169085
	10.877	0.0504769	0.0852074	0.223373	0.119519	0.15372	0.168957
	10.8786	0.0504517	0.0851723	0.223128	0.119595	0.153741	0.168832
	10.8803	0.050425	0.0851488	0.222904	0.119669	0.153747	0.16871
	10.882	0.0503959	0.0851153	0.222756	0.119736	0.153746	0.168585
	10.8836	0.0503681	0.0850783	0.222582	0.119814	0.153704	0.168457
	10.8853	0.0503439	0.0850432	0.222396	0.119903	0.153655	0.168335
	10.887	0.0503195	0.0850122	0.222199	0.11998	0.153618	0.168216
	10.8886	0.050295	0.0849879	0.221988	0.12005	0.153589	0.168077
	10.8903	0.0502684	0.0849644	0.221745	0.120126	0.153608	0.167935
	10.8919	0.0502397	0.0849391	0.221488	0.120204	0.153632	0.167811
	10.8936	0.0502128	0.0849008	0.221258	0.120281	0.153654	0.167695
	10.8953	0.0501884	0.0848416	0.221037	0.120359	0.153655	0.167575
	10.8969	0.0501634	0.0847825	0.22079	0.120444	0.153591	0.167453
	10.8986	0.0501379	0.0847281	0.220586	0.120529	0.153471	0.167342
	10.9003	0.0501147	0.0846744	0.220406	0.120611	0.15335	0.167233
	10.9019	0.0500938	0.0846256	0.220226	0.120698	0.153264	0.167116
	10.9036	0.0500713	0.0845944	0.220045	0.120799	0.15321	0.167002
	10.9053	0.0500499	0.0845698	0.219859	0.120902	0.153186	0.166903
	10.9069	0.0500343	0.0845443	0.21966	0.12099	0.153159	0.1668
	10.9086	0.0500275	0.0845161	0.219437	0.12108	0.153094	0.166685
	10.9102	0.0500259	0.0844762	0.2192	0.121174	0.152992	0.166571
	10.9119	0.0500224	0.0844164	0.219001	0.121266	0.152861	0.166461
	10.9136	0.0500149	0.0843544	0.218825	0.121346	0.152728	0.166348
	10.9153	0.0500029	0.0842913	0.218579	0.121427	0.152599	0.166232
	10.9169	0.0499884	0.0842351	0.21833	0.121512	0.15248	0.166125
	10.9186	0.0499743	0.0841943	0.218093	0.121597	0.152369	0.166023
	10.9202	0.0499584	0.0841617	0.217872	0.121682	0.152262	0.165913
	10.9219	0.0499375	0.0841265	0.217647	0.121777	0.152177	0.165806
	10.9236	0.0499124	0.0841021	0.217465	0.121875	0.15212	0.165703
	10.9252	0.0498849	0.0840801	0.217331	0.121962	0.152074	0.165601
	10.9269	0.049855	0.084039	0.217219	0.122039	0.152016	0.165493
	10.9286	0.0498263	0.0839815	0.217125	0.122126	0.151946	0.165385
	10.9302	0.0497989	0.0839176	0.217029	0.122218	0.151884	0.165295
	10.9319	0.0497736	0.0838523	0.216888	0.122306	0.151824	0.165203
	10.9336	0.049748	0.0837872	0.216716	0.122393	0.151764	0.165098
	10.9352	0.0497199	0.0837325	0.216491	0.12249	0.151695	0.164989
	10.9369	0.0496929	0.0836952	0.21627	0.122588	0.151579	0.16488
	10.9385	0.0496681	0.0836603	0.216074	0.122678	0.151473	0.164762
	10.9402	0.0496469	0.0836275	0.215899	0.122765	0.151422	0.164646
	10.9419	0.0496297	0.0835974	0.215709	0.122859	0.151379	0.164534
	10.9435	0.0496134	0.0835614	0.215519	0.122952	0.151352	0.164431
	10.9452	0.049599	0.0835153	0.215332	0.123034	0.151323	0.164327
	10.9469	0.0495854	0.0834696	0.215157	0.123117	0.151267	0.164224
	10.9485	0.0495712	0.0834263	0.214963	0.123205	0.151206	0.164126
	10.9502	0.0495566	0.0833843	0.214781	0.12329	0.151137	0.164034
	10.9519	0.0495449	0.0833383	0.214606	0.123371	0.151083	0.163936
	10.9535	0.0495377	0.0833057	0.214347	0.123455	0.151055	0.163833
	10.9552	0.049534	0.0832719	0.214064	0.123543	0.151009	0.163733
	10.9568	0.0495327	0.0832367	0.213847	0.123627	0.150987	0.163634
	10.9585	0.0495319	0.0831917	0.21366	0.123708	0.150959	0.163527
	10.9602	0.0495267	0.0831372	0.213539	0.123805	0.150918	0.163418
	10.9618	0.0495229	0.0830776	0.21343	0.123908	0.150835	0.16332
	10.9635	0.0495237	0.0830223	0.213322	0.124003	0.150729	0.163219
	10.9652	0.049527	0.0829678	0.213134	0.124094	0.150593	0.163106
	10.9668	0.0495224	0.082915	0.212829	0.124182	0.150448	0.162992
	10.9685	0.0495044	0.0828802	0.21251	0.12427	0.15033	0.162885
	10.9702	0.0494849	0.0828591	0.212197	0.124346	0.150228	0.162781
	10.9718	0.0494648	0.082838	0.211878	0.124425	0.150163	0.162677
	10.9735	0.0494446	0.0828169	0.211604	0.124518	0.150094	0.162582
	10.9751	0.0494274	0.0827963	0.211349	0.124613	0.15	0.162497
	10.9768	0.0494165	0.0827817	0.211153	0.124697	0.14991	0.162388
	10.9785	0.0494116	0.0827686	0.210996	0.124785	0.149866	0.162263
	10.9802	0.0494096	0.0827538	0.210861	0.124876	0.149821	0.162138
	10.9818	0.0494036	0.0827328	0.21074	0.124965	0.149768	0.162014
	10.9835	0.0493979	0.0826953	0.210641	0.125046	0.149709	0.1619
	10.9851	0.0494012	0.0826396	0.210493	0.125135	0.149633	0.16179
	10.9868	0.0494029	0.0825615	0.210335	0.125227	0.149577	0.161686
	10.9885	0.0494045	0.082486	0.210165	0.125314	0.149547	0.161577
	10.9901	0.0494049	0.0824156	0.209944	0.125399	0.14952	0.16145
	10.9918	0.0494033	0.0823466	0.209717	0.125501	0.1495	0.16132
	10.9935	0.0493995	0.0823065	0.209496	0.125602	0.149456	0.1612
	10.9951	0.0493909	0.0822874	0.209353	0.125696	0.149399	0.161086
	10.9968	0.0493767	0.082267	0.209174	0.125793	0.149324	0.160971
	10.9985	0.0493576	0.0822498	0.208976	0.125893	0.149221	0.160864
	11.0001	0.0493358	0.0822418	0.208779	0.125993	0.149109	0.160767
	11.0018	0.0493072	0.0822299	0.208516	0.126078	0.148999	0.160664
	11.0034	0.0492765	0.082217	0.208252	0.126163	0.148928	0.160555
	11.0051	0.0492415	0.0822035	0.207993	0.126259	0.14888	0.160463
	11.0068	0.0492083	0.0821873	0.20778	0.126357	0.148832	0.160383
	11.0084	0.0491804	0.0821584	0.207684	0.126457	0.148781	0.160298
	11.0101	0.04916	0.0821139	0.20758	0.126559	0.148704	0.160206
	11.0118	0.049145	0.0820523	0.207472	0.126661	0.148618	0.160113
	11.0134	0.0491302	0.0819929	0.207345	0.126758	0.148539	0.16002
	11.0151	0.0491136	0.0819383	0.207169	0.12684	0.148463	0.159926
	11.0168	0.0490934	0.0818835	0.207008	0.126935	0.148409	0.159833
	11.0184	0.0490711	0.0818375	0.206848	0.127036	0.148348	0.159767
	11.0201	0.049043	0.0818047	0.206656	0.127131	0.148273	0.15971
	11.0218	0.0490099	0.0817706	0.206421	0.127223	0.1482	0.159633
	11.0234	0.0489767	0.0817394	0.206199	0.127316	0.148138	0.159546
	11.0251	0.0489451	0.0817247	0.205973	0.12741	0.148086	0.15945
	11.0267	0.0489174	0.0817085	0.205792	0.127496	0.148036	0.159348
	11.0284	0.0488914	0.081691	0.20559	0.12758	0.147969	0.159245
	11.0301	0.0488655	0.0816706	0.205364	0.127681	0.147875	0.159149
	11.0317	0.0488409	0.0816423	0.205135	0.127782	0.147757	0.15907
	11.0334	0.048821	0.0816014	0.204902	0.127866	0.14764	0.158988
	11.0351	0.0488076	0.081545	0.204668	0.127949	0.147547	0.1589
	11.0367	0.0487974	0.0814768	0.204436	0.128038	0.147475	0.15881
	11.0384	0.0487895	0.0814104	0.20427	0.128127	0.147412	0.158719
	11.0401	0.0487816	0.0813484	0.204123	0.128214	0.147353	0.158618
	11.0417	0.0487652	0.0812874	0.203943	0.128306	0.147301	0.158513
	11.0434	0.0487452	0.0812439	0.203759	0.128401	0.147246	0.158415
	11.045	0.0487282	0.081215	0.203562	0.128489	0.147187	0.158321
	11.0467	0.0487177	0.0811845	0.203348	0.128562	0.147127	0.158228
	11.0484	0.0487123	0.0811577	0.20315	0.128644	0.147073	0.158136
	11.05	0.0487058	0.0811425	0.202962	0.128735	0.147055	0.158054
	11.0517	0.0486929	0.081116	0.202795	0.128826	0.147056	0.157967
	11.0534	0.048676	0.0810775	0.202629	0.128917	0.147063	0.15787
	11.055	0.0486622	0.0810362	0.202457	0.129015	0.147123	0.157767
	11.0567	0.0486505	0.0809905	0.202279	0.129114	0.147137	0.15766
	11.0584	0.0486444	0.0809406	0.202077	0.129198	0.147144	0.157548
	11.06	0.0486434	0.080902	0.201881	0.129279	0.147164	0.157429
	11.0617	0.0486456	0.0808737	0.201702	0.129367	0.147201	0.157314
	11.0633	0.0486478	0.0808463	0.201548	0.129459	0.147256	0.157212
	11.065	0.0486463	0.0808187	0.201433	0.129548	0.147313	0.157112
	11.0667	0.0486367	0.0807913	0.201242	0.129639	0.14736	0.15701
	11.0683	0.0486256	0.0807579	0.200995	0.129734	0.147397	0.156909
	11.07	0.0486149	0.0807143	0.200782	0.129828	0.147415	0.156808
	11.0717	0.0486081	0.0806558	0.200592	0.129907	0.147372	0.156705
	11.0733	0.0486083	0.0805965	0.200389	0.129991	0.14735	0.156601
	11.075	0.048607	0.0805498	0.200194	0.130082	0.147348	0.156506
	11.0767	0.0485999	0.0805142	0.200011	0.130173	0.14736	0.156415
	11.0783	0.0485849	0.0804814	0.199821	0.130257	0.147363	0.156317
	11.08	0.0485636	0.0804483	0.199654	0.130348	0.147327	0.156218
	11.0817	0.0485467	0.080411	0.199542	0.130441	0.147286	0.156128
	11.0833	0.0485425	0.0803786	0.199461	0.13053	0.147246	0.156039
	11.085	0.0485506	0.0803421	0.199368	0.130617	0.147208	0.155946
	11.0867	0.0485603	0.0802978	0.199219	0.130716	0.147165	0.155853
	11.0883	0.0485672	0.0802553	0.199076	0.130818	0.147099	0.155757
	11.09	0.0485689	0.0802171	0.198965	0.130907	0.147027	0.15565
	11.0916	0.0485688	0.0801807	0.198841	0.130995	0.146917	0.155537
	11.0933	0.0485678	0.0801536	0.198682	0.131091	0.146796	0.155436
	11.095	0.0485651	0.0801324	0.198522	0.131187	0.146687	0.155345
	11.0966	0.0485625	0.080093	0.19837	0.131276	0.146586	0.155248
	11.0983	0.0485654	0.0800505	0.198165	0.131369	0.146534	0.155146
	11.1	0.0485649	0.0800122	0.197928	0.131464	0.146489	0.155052
	11.1016	0.0485509	0.0799758	0.197682	0.131554	0.146443	0.154968
	11.1033	0.0485303	0.0799345	0.197417	0.131641	0.146396	0.154893
	11.105	0.0485023	0.0798933	0.197162	0.131735	0.146336	0.154832
	11.1066	0.048478	0.0798521	0.196949	0.131834	0.146223	0.154777
	11.1083	0.0484627	0.0798118	0.196815	0.131932	0.146085	0.154714
	11.1099	0.0484496	0.0797565	0.196744	0.132025	0.14595	0.154632
	11.1116	0.0484359	0.0796913	0.19666	0.132127	0.145829	0.154542
	11.1133	0.0484186	0.0796423	0.196574	0.132237	0.145719	0.154454
	11.1149	0.0483934	0.0795927	0.196456	0.132338	0.145612	0.154363
	11.1166	0.0483683	0.0795415	0.1963	0.13243	0.145489	0.154266
	11.1183	0.0483456	0.0795081	0.1961	0.132524	0.145349	0.15417
	11.1199	0.0483276	0.0794948	0.195898	0.13262	0.145202	0.154081
	11.1216	0.0483181	0.0794812	0.195666	0.132708	0.145059	0.153988
	11.1233	0.0483119	0.0794672	0.195413	0.132798	0.144914	0.153894
	11.1249	0.0483072	0.0794481	0.19517	0.132899	0.144776	0.153803
	11.1266	0.0483006	0.0794226	0.194946	0.133001	0.144649	0.153714
	11.1282	0.0482921	0.0793876	0.194778	0.133092	0.144534	0.153615
	11.1299	0.0482836	0.079352	0.194583	0.133183	0.144446	0.153511
	11.1316	0.0482755	0.0793124	0.194399	0.13328	0.144356	0.153416
	11.1332	0.0482714	0.079272	0.194226	0.133374	0.144262	0.153326
	11.1349	0.0482748	0.0792224	0.194092	0.133461	0.14416	0.15323
	11.1366	0.0482771	0.0791654	0.193987	0.133548	0.144047	0.153134
	11.1382	0.0482766	0.0791268	0.19389	0.133638	0.14396	0.153049
	11.1399	0.0482701	0.0790858	0.193777	0.133722	0.143878	0.152966
	11.1416	0.0482648	0.0790404	0.193667	0.133802	0.143794	0.152875
	11.1432	0.0482654	0.0790079	0.193485	0.133891	0.143702	0.152778
	11.1449	0.04827	0.0789895	0.19329	0.133984	0.143581	0.152674
	11.1465	0.0482811	0.0789634	0.193086	0.13407	0.14346	0.152562
	11.1482	0.0482891	0.0789343	0.192913	0.134155	0.143394	0.152448
	11.1499	0.0482874	0.0789045	0.192767	0.134252	0.14336	0.152344
	11.1516	0.0482756	0.0788729	0.192624	0.134351	0.143349	0.152256
	11.1532	0.0482642	0.0788341	0.192493	0.134435	0.14334	0.152173
	11.1549	0.0482503	0.0787939	0.192365	0.134514	0.143321	0.152088
	11.1565	0.0482331	0.0787548	0.192233	0.1346	0.143302	0.152008
	11.1582	0.0482165	0.0787191	0.192117	0.13469	0.143284	0.151932
	11.1599	0.0482014	0.0786724	0.192044	0.134778	0.143269	0.151855
	11.1615	0.048189	0.0786127	0.191959	0.134871	0.143258	0.151772
	11.1632	0.0481787	0.0785534	0.191838	0.134976	0.143234	0.151687
	11.1649	0.048165	0.0784877	0.19167	0.13508	0.1432	0.151602
	11.1665	0.0481534	0.0784174	0.19148	0.135172	0.143159	0.151519
	11.1682	0.0481507	0.0783641	0.19128	0.135265	0.143109	0.151438
	11.1699	0.048147	0.0783313	0.19107	0.135361	0.143102	0.151367
	11.1715	0.0481433	0.0782963	0.190903	0.135453	0.143119	0.151295
	11.1732	0.0481415	0.0782582	0.190786	0.135539	0.143144	0.15121
	11.1748	0.0481452	0.0782189	0.190624	0.135627	0.143171	0.151123
	11.1765	0.0481518	0.0781765	0.190444	0.135718	0.143143	0.151042
	11.1782	0.0481593	0.07813	0.190235	0.135806	0.143098	0.150959
	11.1798	0.0481651	0.0780823	0.190019	0.135894	0.14303	0.150869
	11.1815	0.0481659	0.0780402	0.189801	0.135991	0.142956	0.150782
	11.1832	0.0481585	0.0780025	0.189615	0.13609	0.142883	0.150701
	11.1848	0.0481352	0.0779598	0.189492	0.136179	0.142816	0.150619
	11.1865	0.0481129	0.0779173	0.189377	0.136269	0.142777	0.150533
	11.1882	0.0480932	0.0778817	0.189264	0.13637	0.142739	0.15045
	11.1898	0.0480763	0.0778499	0.189116	0.13647	0.142692	0.15037
	11.1915	0.0480642	0.0778197	0.188943	0.136558	0.142631	0.150292
	11.1931	0.04805	0.0777717	0.188722	0.136649	0.142553	0.150214
	11.1948	0.0480344	0.0777189	0.188431	0.136747	0.142521	0.15014
	11.1965	0.0480215	0.0776672	0.188138	0.136844	0.14252	0.150066
	11.1981	0.0480111	0.0776097	0.187879	0.136935	0.142523	0.149987
	11.1998	0.0479992	0.07755	0.187623	0.137035	0.142522	0.149909
	11.2015	0.0479873	0.0775017	0.187366	0.137142	0.142476	0.149838
	11.2031	0.0479727	0.0774631	0.187121	0.13724	0.142415	0.149758
	11.2048	0.0479567	0.0774229	0.18692	0.137328	0.14237	0.149663
	11.2065	0.0479437	0.0773888	0.186768	0.137408	0.142336	0.149562
	11.2081	0.0479318	0.0773636	0.186628	0.137485	0.142308	0.149461
	11.2098	0.0479214	0.0773197	0.186497	0.13756	0.142279	0.149357
	11.2114	0.0479115	0.0772643	0.186363	0.137634	0.142208	0.149253
	11.2131	0.0479004	0.0772126	0.186186	0.137724	0.142099	0.149162
	11.2148	0.0478874	0.0771631	0.185974	0.137824	0.141955	0.149081
	11.2165	0.0478727	0.0771038	0.185805	0.137921	0.141804	0.149001
	11.2181	0.047864	0.0770563	0.185649	0.138017	0.141705	0.14892
	11.2198	0.0478565	0.0770242	0.185481	0.138116	0.141628	0.148844
	11.2214	0.0478509	0.0769925	0.185312	0.138216	0.141558	0.148773
	11.2231	0.0478494	0.0769671	0.185178	0.138308	0.141489	0.148696
	11.2248	0.0478466	0.0769443	0.185023	0.138397	0.14142	0.148613
	11.2264	0.0478414	0.0769258	0.184859	0.138491	0.141386	0.148534
	11.2281	0.0478349	0.076909	0.184694	0.138583	0.141382	0.148457
	11.2298	0.0478269	0.0768939	0.184522	0.138664	0.141391	0.148371
	11.2314	0.0478214	0.0768787	0.184293	0.138746	0.141405	0.148281
	11.2331	0.0478143	0.0768621	0.184057	0.138836	0.14134	0.14819
	11.2348	0.0478022	0.0768295	0.183872	0.138922	0.141237	0.148097
	11.2364	0.04779	0.0767881	0.183761	0.139001	0.141083	0.148001
	11.2381	0.0477731	0.0767473	0.183666	0.139088	0.140872	0.147907
	11.2397	0.0477568	0.0767118	0.183597	0.139182	0.140696	0.147818
	11.2414	0.047743	0.076675	0.183533	0.139269	0.140538	0.14773
	11.2431	0.0477319	0.0766523	0.183468	0.139349	0.140421	0.147639
	11.2447	0.047722	0.0766386	0.183398	0.139437	0.140327	0.147559
	11.2464	0.0477107	0.0766253	0.183324	0.139532	0.140295	0.147495
	11.2481	0.0476957	0.0766008	0.183204	0.139627	0.140281	0.147436
	11.2497	0.0476797	0.0765745	0.183052	0.13973	0.140262	0.147375
	11.2514	0.0476634	0.0765516	0.182884	0.139846	0.140226	0.147316
	11.2531	0.0476475	0.0765314	0.182724	0.139967	0.140138	0.147258
	11.2547	0.0476344	0.0765094	0.182611	0.140071	0.14011	0.147196
	11.2564	0.0476256	0.0764877	0.182439	0.140167	0.140116	0.147131
	11.2581	0.047619	0.0764747	0.182238	0.140265	0.14014	0.147066
	11.2597	0.0476117	0.0764528	0.182043	0.14036	0.140178	0.146997
	11.2614	0.0476036	0.0764254	0.18186	0.140448	0.140215	0.146919
	11.263	0.0475969	0.0763968	0.18169	0.14054	0.140248	0.146841
	11.2647	0.047592	0.0763602	0.181552	0.140644	0.140267	0.146772
	11.2664	0.0475899	0.0763164	0.181437	0.140749	0.140271	0.146708
	11.268	0.0475901	0.0762825	0.181335	0.140848	0.14024	0.146639
	11.2697	0.0475901	0.0762551	0.181235	0.140951	0.140174	0.146569
	11.2714	0.0475889	0.0762255	0.181139	0.14106	0.140004	0.146506
	11.273	0.0475851	0.0761902	0.181069	0.141166	0.13981	0.146441
	11.2747	0.0475812	0.076149	0.180985	0.141263	0.139689	0.146368
	11.2764	0.0475798	0.0760915	0.180814	0.141361	0.139611	0.146296
	11.278	0.0475806	0.0760281	0.18063	0.141463	0.139571	0.146227
	11.2797	0.0475859	0.0759667	0.180429	0.141555	0.139544	0.146157
	11.2813	0.047592	0.0759061	0.180208	0.141644	0.139479	0.146084
	11.283	0.0476015	0.0758471	0.180013	0.141744	0.139395	0.146014
	11.2847	0.047617	0.0758031	0.179822	0.141851	0.139309	0.145942
	11.2863	0.0476308	0.0757617	0.179635	0.14195	0.13922	0.145859
	11.288	0.0476418	0.0757211	0.179454	0.142044	0.139085	0.145768
	11.2897	0.0476497	0.0756912	0.179318	0.142142	0.138964	0.145677
	11.2913	0.0476576	0.0756603	0.179199	0.142236	0.138888	0.145589
	11.293	0.0476657	0.0756199	0.17909	0.142317	0.138838	0.145502
	11.2947	0.0476727	0.0755787	0.17894	0.142396	0.13884	0.145419
	11.2963	0.0476775	0.0755393	0.178758	0.142478	0.138846	0.14534
	11.298	0.047678	0.0755062	0.178583	0.142559	0.138841	0.145261
	11.2996	0.0476739	0.0754809	0.178438	0.142637	0.138824	0.145179
	11.3013	0.0476663	0.0754396	0.178286	0.142724	0.138791	0.1451
	11.303	0.0476601	0.0753899	0.178131	0.142816	0.13871	0.145031
	11.3046	0.0476523	0.0753363	0.177965	0.142904	0.138609	0.144963
	11.3063	0.0476412	0.0752808	0.177819	0.142987	0.13852	0.144892
	11.308	0.0476243	0.07523	0.177675	0.143075	0.138443	0.144825
	11.3096	0.0476065	0.0751998	0.17753	0.143168	0.138366	0.14476
	11.3113	0.0475903	0.0751729	0.177383	0.143254	0.13829	0.144687
	11.313	0.0475781	0.0751457	0.17721	0.143334	0.138264	0.144608
	11.3146	0.0475737	0.0751268	0.176958	0.143415	0.138259	0.144538
	11.3163	0.0475701	0.075111	0.176718	0.1435	0.138257	0.144471
	11.318	0.0475628	0.0750889	0.176571	0.143585	0.138254	0.144396
	11.3196	0.0475487	0.0750658	0.176464	0.143672	0.138221	0.144322
	11.3213	0.0475286	0.0750406	0.176393	0.143768	0.13818	0.14425
	11.323	0.0475072	0.0750152	0.176294	0.143864	0.138175	0.144174
	11.3246	0.047486	0.0749903	0.176164	0.143947	0.13818	0.144095
	11.3263	0.0474664	0.0749532	0.176031	0.144028	0.138184	0.144017
	11.3279	0.0474485	0.0749134	0.175898	0.144116	0.138165	0.143951
	11.3296	0.0474331	0.0748652	0.17576	0.144203	0.138127	0.143887
	11.3313	0.0474205	0.0748102	0.175622	0.144287	0.138051	0.143812
	11.3329	0.0474099	0.0747581	0.175403	0.144377	0.137929	0.143735
	11.3346	0.0474053	0.0747311	0.175175	0.144472	0.137797	0.143656
	11.3363	0.047402	0.0747152	0.174991	0.144563	0.137668	0.143572
	11.3379	0.0474001	0.0747024	0.174842	0.144652	0.137617	0.143484
	11.3396	0.0473995	0.0746843	0.174719	0.144744	0.137578	0.143399
	11.3413	0.0473982	0.0746567	0.174596	0.144839	0.137545	0.143316
	11.3429	0.0473932	0.0746011	0.174488	0.144926	0.137515	0.14323
	11.3446	0.0473828	0.074536	0.17438	0.145008	0.137526	0.143142
	11.3462	0.047367	0.0744742	0.174256	0.145094	0.13756	0.143056
	11.3479	0.0473525	0.0744149	0.174108	0.145181	0.137587	0.142971
	11.3496	0.0473417	0.0743565	0.173959	0.14526	0.137609	0.142881
	11.3512	0.0473289	0.0743136	0.173787	0.145338	0.137635	0.142792
	11.3529	0.0473177	0.0742787	0.173586	0.145425	0.137656	0.14271
	11.3546	0.047302	0.0742436	0.1734	0.145513	0.137626	0.142636
	11.3562	0.0472785	0.0742045	0.173328	0.145596	0.137596	0.14256
	11.3579	0.0472544	0.0741664	0.173265	0.145681	0.137565	0.142488
	11.3596	0.0472325	0.0741348	0.173209	0.145771	0.137505	0.142423
	11.3612	0.0472173	0.0741025	0.173129	0.145857	0.137428	0.142349
	11.3629	0.0472103	0.0740669	0.173008	0.145934	0.137308	0.142257
	11.3645	0.0472095	0.0740307	0.172871	0.146018	0.13716	0.142167
	11.3662	0.0472099	0.0739943	0.172734	0.146109	0.137036	0.142081
	11.3679	0.0472091	0.0739454	0.172599	0.146192	0.136927	0.141991
	11.3695	0.0472059	0.0738947	0.172448	0.146271	0.136843	0.141896
	11.3712	0.0471997	0.0738528	0.172241	0.146358	0.136788	0.141816
	11.3729	0.0471932	0.0738161	0.172059	0.14645	0.136745	0.14175
	11.3745	0.0471881	0.0737729	0.171966	0.146536	0.136706	0.141682
	11.3762	0.0471852	0.073741	0.171892	0.146618	0.136664	0.141607
	11.3779	0.0471861	0.0737095	0.171842	0.146709	0.136609	0.141536
	11.3795	0.0471873	0.0736767	0.171789	0.146806	0.13653	0.141468
	11.3812	0.047186	0.0736348	0.171709	0.146899	0.13644	0.141402
	11.3828	0.0471792	0.0735869	0.171642	0.146992	0.136347	0.141337
	11.3845	0.0471674	0.0735515	0.171587	0.147092	0.136255	0.141276
	11.3862	0.0471576	0.0735216	0.171536	0.147193	0.136168	0.141213
	11.3879	0.0471539	0.0734902	0.17149	0.14729	0.136073	0.141127
	11.3895	0.047155	0.0734585	0.171373	0.147388	0.135989	0.14104
	11.3912	0.0471577	0.0734259	0.171235	0.14749	0.13589	0.140959
	11.3928	0.0471586	0.0733777	0.171123	0.14759	0.13577	0.140883
	11.3945	0.0471571	0.0733231	0.171038	0.147682	0.135648	0.140814
	11.3962	0.0471541	0.0732692	0.170961	0.147775	0.135531	0.140745
	11.3978	0.0471504	0.0732196	0.170906	0.147874	0.135437	0.140676
	11.3995	0.0471483	0.0731707	0.170838	0.147972	0.135359	0.140599
	11.4012	0.047151	0.0731361	0.170761	0.148064	0.13531	0.140513
	11.4028	0.047154	0.0731069	0.170652	0.148158	0.135275	0.140438
	11.4045	0.0471547	0.0730813	0.170542	0.148255	0.135254	0.140382
	11.4062	0.0471492	0.073059	0.17041	0.148345	0.135223	0.140321
	11.4078	0.0471397	0.0730408	0.170259	0.148425	0.135162	0.140258
	11.4095	0.0471264	0.0730059	0.170023	0.148513	0.1351	0.140199
	11.4111	0.0471137	0.0729644	0.169796	0.148607	0.135057	0.14014
	11.4128	0.047105	0.0729157	0.169631	0.148695	0.135018	0.14007
	11.4145	0.0471024	0.0728599	0.1695	0.148778	0.134968	0.139991
	11.4161	0.0471047	0.0728106	0.169387	0.148864	0.134901	0.139915
	11.4178	0.0471015	0.0727788	0.169267	0.148949	0.134823	0.139838
	11.4195	0.0470946	0.0727378	0.169119	0.149023	0.134756	0.139754
	11.4211	0.0470853	0.0726914	0.168979	0.149093	0.134712	0.139679
	11.4228	0.047076	0.0726554	0.168843	0.14917	0.134659	0.139603
	11.4245	0.0470716	0.0726227	0.168694	0.14925	0.134594	0.139521
	11.4261	0.0470721	0.0725907	0.16853	0.149324	0.134525	0.139434
	11.4278	0.0470711	0.0725588	0.168284	0.149401	0.134451	0.139353
	11.4294	0.0470673	0.0725284	0.168033	0.149487	0.134375	0.139278
	11.4311	0.0470598	0.0725	0.167816	0.14957	0.134299	0.139209
	11.4328	0.0470504	0.0724765	0.167624	0.14965	0.134241	0.139144
	11.4344	0.0470416	0.0724394	0.167435	0.149731	0.134205	0.139076
	11.4361	0.0470334	0.0723995	0.167245	0.149816	0.134177	0.138999
	11.4378	0.0470266	0.0723524	0.167051	0.149896	0.134136	0.138907
	11.4394	0.0470223	0.0722917	0.16687	0.149973	0.134075	0.138813
	11.4411	0.047021	0.0722309	0.166682	0.150057	0.134004	0.138725
	11.4428	0.0470205	0.0721853	0.166495	0.150144	0.133962	0.138646
	11.4444	0.0470189	0.0721446	0.16634	0.150229	0.133941	0.138562
	11.4461	0.0470133	0.0721055	0.166191	0.150312	0.133933	0.138477
	11.4477	0.0470024	0.0720639	0.166048	0.150401	0.133929	0.138396
	11.4494	0.0469925	0.0720175	0.16593	0.15049	0.133919	0.138316
	11.4511	0.0469859	0.0719694	0.165893	0.15057	0.133898	0.138226
	11.4527	0.0469781	0.071921	0.165837	0.150642	0.133858	0.138138
	11.4544	0.0469673	0.0718796	0.165758	0.150713	0.133781	0.138071
	11.4561	0.0469508	0.0718453	0.165651	0.150783	0.133679	0.138012
	11.4577	0.0469275	0.0718086	0.165524	0.150853	0.133585	0.137947
	11.4594	0.046904	0.0717575	0.165388	0.150931	0.133503	0.137884
	11.4611	0.0468813	0.0717166	0.165248	0.151015	0.133424	0.137828
	11.4627	0.0468601	0.0716762	0.165102	0.151095	0.133346	0.137765
	11.4644	0.0468404	0.0716267	0.164963	0.15117	0.133288	0.137696
	11.4661	0.0468237	0.0715772	0.164791	0.151249	0.133241	0.137631
	11.4677	0.0468127	0.0715416	0.164618	0.151332	0.133195	0.137574
	11.4694	0.0468058	0.0715079	0.164517	0.151407	0.133149	0.137507
	11.471	0.0468031	0.0714737	0.164424	0.151481	0.133102	0.137426
	11.4727	0.0468045	0.071438	0.164295	0.15156	0.133057	0.137341
	11.4744	0.0468072	0.0713987	0.164163	0.151638	0.133012	0.137249
	11.476	0.0468097	0.0713393	0.16403	0.151712	0.132968	0.137151
	11.4777	0.0468145	0.0712753	0.163891	0.151789	0.132923	0.137054
	11.4794	0.0468229	0.0712201	0.163744	0.151871	0.132851	0.136967
	11.481	0.0468308	0.0711765	0.163609	0.151952	0.132753	0.136885
	11.4827	0.0468327	0.0711237	0.163482	0.152023	0.132648	0.136797
	11.4844	0.046825	0.0710838	0.163325	0.152093	0.132515	0.136711
	11.486	0.0468138	0.0710464	0.163134	0.15217	0.132362	0.136626
	11.4877	0.0468052	0.0710092	0.162939	0.152246	0.132211	0.136528
	11.4894	0.0468026	0.070972	0.162738	0.152315	0.132062	0.136422
	11.491	0.0468037	0.0709353	0.162553	0.152388	0.131923	0.136319
	11.4927	0.0468066	0.0709002	0.162382	0.152467	0.131796	0.136229
	11.4944	0.0468117	0.0708649	0.16223	0.152547	0.131674	0.136147
	11.496	0.0468168	0.0708279	0.162096	0.15263	0.131577	0.136066
	11.4977	0.0468169	0.0707912	0.161944	0.152721	0.131503	0.135989
	11.4993	0.0468145	0.0707569	0.161792	0.152817	0.131427	0.135913
	11.501	0.0468108	0.0707025	0.161647	0.152905	0.131349	0.135827
	11.5027	0.0468062	0.0706404	0.161514	0.152987	0.131271	0.135741
	11.5043	0.0468007	0.0705831	0.161399	0.153076	0.131217	0.135671
	11.506	0.0467947	0.0705354	0.161288	0.153167	0.131187	0.135601
	11.5077	0.0467878	0.070488	0.161207	0.153251	0.131161	0.135518
	11.5093	0.0467803	0.0704546	0.161144	0.153332	0.131135	0.135438
	11.511	0.0467718	0.070424	0.161104	0.153415	0.131103	0.135368
	11.5127	0.0467605	0.0703925	0.161067	0.153492	0.131066	0.135299
	11.5143	0.0467463	0.0703507	0.161043	0.15356	0.131028	0.135228
	11.516	0.046735	0.0703066	0.160969	0.153629	0.130976	0.135159
	11.5176	0.0467257	0.0702539	0.160814	0.153699	0.130886	0.135095
	11.5193	0.0467139	0.0702015	0.160662	0.153768	0.130775	0.135023
	11.521	0.0466953	0.0701485	0.16052	0.153831	0.130695	0.134939
	11.5226	0.046669	0.0700959	0.160375	0.153901	0.130627	0.134855
	11.5243	0.0466426	0.0700522	0.160218	0.153979	0.13054	0.134768
	11.526	0.0466197	0.0700238	0.160087	0.154052	0.130443	0.134677
	11.5276	0.046602	0.0699958	0.159991	0.154117	0.130349	0.134591
	11.5293	0.0465899	0.0699674	0.159885	0.154183	0.130269	0.13452
	11.531	0.0465794	0.0699359	0.159775	0.154257	0.130208	0.134455
	11.5326	0.0465687	0.0698962	0.159649	0.154326	0.130148	0.13439
	11.5343	0.0465601	0.0698517	0.159503	0.154392	0.13008	0.134325
	11.5359	0.0465509	0.069808	0.159337	0.154467	0.129998	0.134248
	11.5376	0.0465432	0.0697662	0.159168	0.154545	0.129906	0.134167
	11.5393	0.0465407	0.0697277	0.158998	0.154616	0.129817	0.134082
	11.5409	0.0465397	0.069691	0.158878	0.15468	0.129734	0.134001
	11.5426	0.046538	0.0696432	0.158826	0.154747	0.129643	0.133929
	11.5443	0.0465362	0.0695975	0.158773	0.154813	0.129545	0.133848
	11.5459	0.0465355	0.0695397	0.15871	0.154875	0.129426	0.133764
	11.5476	0.0465358	0.0694792	0.158598	0.154937	0.12928	0.133687
	11.5493	0.0465351	0.0694189	0.158421	0.15501	0.129128	0.13362
	11.5509	0.0465316	0.0693713	0.158231	0.155083	0.128976	0.133545
	11.5526	0.0465283	0.0693214	0.158021	0.155154	0.128829	0.133464
	11.5543	0.0465249	0.0692723	0.157789	0.155226	0.128685	0.133395
	11.5559	0.0465201	0.0692332	0.157543	0.155299	0.128534	0.133327
	11.5576	0.0465109	0.0691932	0.15736	0.15537	0.128389	0.133254
	11.5593	0.0464963	0.0691363	0.157247	0.155439	0.128281	0.133182
	11.5609	0.0464767	0.0690783	0.157184	0.155513	0.12821	0.133118
	11.5626	0.0464582	0.0690212	0.157146	0.155594	0.128161	0.133054
	11.5642	0.0464463	0.0689686	0.157128	0.155668	0.128127	0.132976
	11.5659	0.0464366	0.068919	0.157111	0.155734	0.128114	0.1329
	11.5676	0.0464261	0.0688837	0.157028	0.155801	0.128114	0.132828
	11.5692	0.0464134	0.0688489	0.156933	0.15587	0.128119	0.132754
	11.5709	0.0463967	0.0688032	0.156849	0.155934	0.12811	0.132669
	11.5726	0.0463795	0.0687549	0.156762	0.156	0.128081	0.132584
	11.5742	0.0463635	0.0687137	0.156661	0.156077	0.128043	0.132503
	11.5759	0.0463482	0.0686768	0.156564	0.156155	0.128004	0.132426
	11.5776	0.0463332	0.0686372	0.156487	0.156225	0.127975	0.132353
	11.5792	0.046316	0.0685976	0.156409	0.156289	0.12795	0.132284
	11.5809	0.0462971	0.0685566	0.156322	0.156351	0.127904	0.132211
	11.5825	0.0462788	0.0685141	0.156195	0.156411	0.127843	0.132121
	11.5842	0.0462632	0.0684564	0.155991	0.156471	0.127789	0.132028
	11.5859	0.0462523	0.0684007	0.15576	0.156534	0.127741	0.131946
	11.5875	0.0462435	0.0683574	0.155524	0.156606	0.127685	0.131874
	11.5892	0.046234	0.0683121	0.15534	0.156673	0.127622	0.131799
	11.5909	0.0462247	0.0682631	0.155231	0.156731	0.12756	0.131726
	11.5925	0.0462169	0.0682303	0.155124	0.156795	0.127496	0.131663
	11.5942	0.0462099	0.068203	0.155018	0.156869	0.127423	0.131603
	11.5959	0.0462027	0.0681643	0.154929	0.156945	0.127347	0.131539
	11.5975	0.0461934	0.0681202	0.154847	0.157021	0.127279	0.131475
	11.5992	0.0461827	0.0680798	0.154744	0.157103	0.127207	0.131415
	11.6008	0.0461761	0.0680302	0.154633	0.157188	0.12712	0.131349
	11.6025	0.0461736	0.0679815	0.154468	0.157269	0.127013	0.131274
	11.6042	0.0461715	0.067933	0.15428	0.157343	0.126886	0.13121
	11.6058	0.0461678	0.0678807	0.154085	0.157416	0.126736	0.131157
	11.6075	0.0461644	0.0678226	0.153907	0.157487	0.126561	0.131094
	11.6092	0.0461624	0.067766	0.153797	0.157556	0.126376	0.131025
	11.6108	0.0461624	0.0677104	0.153712	0.157626	0.126186	0.130958
	11.6125	0.0461632	0.0676657	0.153637	0.157702	0.12602	0.130896
	11.6142	0.046163	0.0676247	0.153566	0.157777	0.125881	0.130834
	11.6158	0.0461614	0.0675849	0.15351	0.157842	0.125748	0.130771
	11.6175	0.0461586	0.0675458	0.153448	0.157902	0.125613	0.130704
	11.6191	0.0461573	0.0675097	0.153376	0.157966	0.125463	0.130631
	11.6208	0.0461579	0.0674727	0.153306	0.158031	0.125305	0.130539
	11.6225	0.0461575	0.0674351	0.153235	0.158097	0.12517	0.130448
	11.6242	0.0461523	0.0673982	0.153132	0.158164	0.125058	0.130374
	11.6258	0.0461434	0.0673503	0.153021	0.158234	0.124962	0.130308
	11.6275	0.0461298	0.0672897	0.152932	0.1583	0.12488	0.130244
	11.6291	0.0461134	0.0672242	0.152859	0.15836	0.124807	0.130178
	11.6308	0.0460962	0.0671624	0.152826	0.158423	0.124745	0.130107
	11.6325	0.0460778	0.0671041	0.152802	0.158492	0.124692	0.130025
	11.6341	0.0460572	0.067057	0.152777	0.158551	0.124646	0.129933
	11.6358	0.0460347	0.06701	0.152733	0.158599	0.12461	0.129842
	11.6375	0.0460109	0.0669729	0.152625	0.158652	0.124585	0.129756
	11.6391	0.0459884	0.0669399	0.152511	0.158705	0.124523	0.129673
	11.6408	0.0459697	0.066907	0.152416	0.158754	0.124454	0.129597
	11.6425	0.045954	0.0668613	0.15232	0.158799	0.124401	0.129522
	11.6441	0.0459399	0.066814	0.152206	0.158851	0.124358	0.129453
	11.6458	0.0459274	0.0667634	0.152093	0.158907	0.124317	0.129367
	11.6474	0.0459156	0.0667099	0.151993	0.158965	0.124289	0.129275
	11.6491	0.0459012	0.0666538	0.151885	0.159026	0.124293	0.129194
	11.6508	0.0458846	0.0666223	0.151759	0.159097	0.124343	0.12912
	11.6524	0.0458665	0.0665894	0.151622	0.15917	0.124428	0.129049
	11.6541	0.0458469	0.066554	0.151469	0.159237	0.124466	0.128978
	11.6558	0.0458266	0.066518	0.151317	0.159301	0.124473	0.128907
	11.6574	0.0458055	0.0664805	0.151167	0.159365	0.124475	0.128833
	11.6591	0.0457822	0.0664345	0.151026	0.159427	0.124479	0.128747
	11.6608	0.0457566	0.066384	0.150891	0.159484	0.124498	0.128663
	11.6624	0.0457297	0.0663342	0.150732	0.159541	0.124521	0.128591
	11.6641	0.0457047	0.0662849	0.150572	0.159604	0.12452	0.128519
	11.6657	0.0456857	0.0662311	0.150431	0.159666	0.124502	0.128436
	11.6674	0.0456735	0.066164	0.150297	0.159725	0.12447	0.128352
	11.6691	0.0456644	0.0661087	0.150181	0.159785	0.124426	0.128266
	11.6707	0.0456568	0.0660579	0.15007	0.15985	0.124387	0.128178
	11.6724	0.0456488	0.0659952	0.149924	0.159911	0.124347	0.128089
	11.6741	0.0456362	0.0659315	0.149759	0.159966	0.124299	0.12801
	11.6757	0.0456209	0.065882	0.149549	0.16002	0.124217	0.127942
	11.6774	0.0456068	0.0658334	0.14934	0.160074	0.124099	0.127872
	11.6791	0.0455934	0.0657858	0.149198	0.160126	0.123999	0.127801
	11.6807	0.045579	0.0657383	0.149069	0.160177	0.123934	0.127729
	11.6824	0.0455646	0.0656906	0.148951	0.160231	0.123883	0.127655
	11.684	0.0455514	0.0656216	0.14884	0.160285	0.123833	0.127573
	11.6857	0.0455367	0.0655448	0.148747	0.160333	0.123781	0.12749
	11.6874	0.0455211	0.0654717	0.148655	0.160377	0.12373	0.12743
	11.689	0.0455063	0.0654053	0.148557	0.160427	0.123694	0.127378
	11.6907	0.0454956	0.0653414	0.148466	0.160483	0.12367	0.127328
	11.6924	0.0454912	0.0652898	0.148395	0.160532	0.123613	0.127278
	11.694	0.0454912	0.065241	0.148305	0.160574	0.123511	0.127231
	11.6957	0.0454927	0.0651937	0.148196	0.160616	0.123379	0.127177
	11.6974	0.0454938	0.0651415	0.148085	0.160657	0.123219	0.127106
	11.699	0.0454918	0.0650904	0.147973	0.160698	0.123059	0.127038
	11.7007	0.045486	0.0650508	0.147865	0.16074	0.122902	0.126981
	11.7024	0.045481	0.065011	0.147759	0.160788	0.122757	0.126923
	11.704	0.0454759	0.0649567	0.147679	0.160837	0.122629	0.126856
	11.7057	0.0454672	0.0649017	0.147615	0.160881	0.122524	0.126791
	11.7073	0.0454548	0.0648507	0.147548	0.160925	0.122437	0.126737
	11.709	0.0454381	0.0647889	0.14748	0.160971	0.122352	0.126677
	11.7107	0.0454159	0.0647238	0.147393	0.161016	0.122267	0.126608
	11.7123	0.0453898	0.0646596	0.147293	0.161058	0.122177	0.126542
	11.714	0.0453634	0.0646072	0.147161	0.1611	0.122071	0.126479
	11.7157	0.0453427	0.0645542	0.147033	0.161146	0.121938	0.126411
	11.7173	0.0453279	0.0645084	0.146955	0.161191	0.121821	0.126343
	11.719	0.045316	0.0644625	0.146881	0.161237	0.121743	0.126276
	11.7207	0.0453058	0.0644145	0.146798	0.161284	0.121681	0.12621
	11.7223	0.0452963	0.0643623	0.146716	0.161333	0.12163	0.126135
	11.724	0.0452844	0.0643075	0.146622	0.161379	0.12158	0.12606
	11.7257	0.04527	0.064251	0.14651	0.161423	0.121526	0.125993
	11.7273	0.0452551	0.0642036	0.146383	0.161471	0.121454	0.125928
	11.729	0.0452416	0.0641569	0.146259	0.161518	0.121361	0.125853
	11.7307	0.045232	0.0641104	0.146139	0.161558	0.121251	0.125778
	11.7323	0.045224	0.0640623	0.146003	0.161592	0.121124	0.125701
	11.734	0.045212	0.0640218	0.145861	0.161628	0.121	0.125621
	11.7356	0.0451933	0.0639636	0.145737	0.161665	0.120888	0.125538
	11.7373	0.045167	0.0639042	0.145634	0.161702	0.120806	0.125459
	11.739	0.0451368	0.06385	0.145523	0.161743	0.120756	0.125393
	11.7406	0.0451084	0.0637967	0.14541	0.161789	0.120718	0.125318
	11.7423	0.0450847	0.0637438	0.145293	0.161833	0.120681	0.12524
	11.744	0.0450658	0.0636924	0.145179	0.161874	0.120634	0.125163
	11.7456	0.0450506	0.0636544	0.145072	0.161921	0.12056	0.12509
	11.7473	0.0450403	0.0636148	0.144962	0.161981	0.120446	0.125013
	11.749	0.0450362	0.0635719	0.144854	0.162041	0.12033	0.124928
	11.7506	0.0450363	0.0635208	0.144716	0.162099	0.120208	0.124849
	11.7523	0.045039	0.0634729	0.14451	0.162157	0.120071	0.124777
	11.7539	0.0450428	0.0634198	0.144309	0.162217	0.119912	0.124697
	11.7556	0.0450421	0.0633588	0.144144	0.162275	0.119764	0.124617
	11.7573	0.0450361	0.0633004	0.143996	0.162328	0.119644	0.124541
	11.7589	0.045028	0.0632545	0.143857	0.162379	0.119531	0.124464
	11.7606	0.045019	0.0631922	0.143719	0.162428	0.119418	0.124385
	11.7623	0.0450127	0.0631249	0.143586	0.162475	0.119297	0.124306
	11.7639	0.0450097	0.0630619	0.14343	0.162521	0.119167	0.124236
	11.7656	0.0450094	0.0630021	0.143263	0.16257	0.119052	0.124154
	11.7673	0.0450092	0.0629436	0.143115	0.162619	0.118953	0.124062
	11.7689	0.0450044	0.0628856	0.142983	0.162664	0.118872	0.123971
	11.7706	0.0449962	0.0628266	0.142908	0.162708	0.118801	0.12389
	11.7722	0.0449851	0.0627662	0.142845	0.162755	0.118698	0.123809
	11.7739	0.0449736	0.0626995	0.142794	0.162802	0.11857	0.123727
	11.7756	0.0449648	0.0626431	0.142748	0.162847	0.118437	0.123649
	11.7772	0.0449598	0.0626036	0.142692	0.162893	0.118315	0.123574
	11.7789	0.0449604	0.0625622	0.142636	0.162943	0.118218	0.123505
	11.7806	0.0449605	0.0625141	0.142597	0.162991	0.118124	0.123437
	11.7822	0.044955	0.0624647	0.142547	0.163032	0.118018	0.123379
	11.7839	0.0449452	0.0624061	0.142447	0.163073	0.117899	0.123323
	11.7856	0.0449308	0.062345	0.142336	0.163116	0.117765	0.123245
	11.7872	0.0449138	0.0622819	0.142215	0.163152	0.117652	0.123169
	11.7889	0.0448956	0.062221	0.142064	0.163176	0.117574	0.123103
	11.7906	0.0448748	0.0621634	0.141874	0.163201	0.117493	0.123037
	11.7922	0.04485	0.0621083	0.141709	0.163227	0.117407	0.122969
	11.7939	0.044822	0.06205	0.141614	0.163251	0.117338	0.122903
	11.7956	0.0447947	0.0620011	0.141507	0.163274	0.117292	0.122845
	11.7972	0.0447738	0.0619561	0.141398	0.163303	0.117252	0.122783
	11.7989	0.0447597	0.0619076	0.14128	0.163334	0.117218	0.122721
	11.8005	0.0447476	0.0618595	0.141155	0.163367	0.117186	0.122664
	11.8022	0.0447351	0.0618283	0.141038	0.163403	0.117153	0.122606
	11.8039	0.0447184	0.0618	0.140923	0.163444	0.11711	0.122537
	11.8055	0.0446976	0.0617591	0.140822	0.163486	0.117056	0.122463
	11.8072	0.0446753	0.0617169	0.140729	0.163524	0.116988	0.122401
	11.8089	0.0446555	0.0616539	0.140592	0.163561	0.116897	0.12235
	11.8105	0.0446412	0.0615846	0.14044	0.1636	0.11679	0.1223
	11.8122	0.0446293	0.0615037	0.140241	0.163637	0.116685	0.12225
	11.8139	0.0446169	0.0614229	0.140032	0.16367	0.116614	0.122201
	11.8155	0.044602	0.06135	0.139837	0.163703	0.116577	0.122149
	11.8172	0.044583	0.0612877	0.139647	0.163735	0.116564	0.122084
	11.8188	0.044559	0.0612283	0.139467	0.163765	0.116545	0.122017
	11.8205	0.044533	0.0611731	0.139279	0.163792	0.116497	0.121944
	11.8222	0.0445119	0.0611248	0.139065	0.163821	0.116409	0.121868
	11.8238	0.0444942	0.0610741	0.138878	0.163852	0.116259	0.121785
	11.8255	0.0444737	0.0610139	0.13873	0.16388	0.116112	0.121703
	11.8272	0.0444515	0.0609559	0.138588	0.163908	0.11598	0.121642
	11.8288	0.0444298	0.0609003	0.138454	0.163943	0.115853	0.121578
	11.8305	0.0444081	0.0608397	0.138343	0.163979	0.11573	0.121511
	11.8322	0.0443856	0.0607759	0.138272	0.164013	0.11561	0.121444
	11.8338	0.0443636	0.0607252	0.138211	0.164045	0.115497	0.12138
	11.8355	0.0443433	0.0606785	0.138154	0.164075	0.115371	0.121305
	11.8371	0.0443247	0.0606279	0.138114	0.164104	0.11523	0.121225
	11.8388	0.0443064	0.0605757	0.138088	0.164129	0.115082	0.121149
	11.8405	0.044287	0.0605255	0.13799	0.164155	0.114921	0.121075
	11.8421	0.0442655	0.0604688	0.13785	0.164185	0.114744	0.120999
	11.8438	0.0442423	0.0604049	0.137701	0.164214	0.114563	0.120923
	11.8455	0.044218	0.0603415	0.137553	0.16424	0.114393	0.120857
	11.8471	0.044194	0.0602899	0.137467	0.164266	0.114229	0.120795
	11.8488	0.0441731	0.0602403	0.13741	0.164294	0.114071	0.120732
	11.8505	0.0441573	0.0601817	0.137393	0.164325	0.113918	0.120668
	11.8521	0.0441451	0.060126	0.137359	0.164354	0.113773	0.120605
	11.8538	0.0441328	0.0600811	0.137194	0.16438	0.113645	0.120552
	11.8555	0.0441202	0.0600393	0.137018	0.164403	0.113532	0.120497
	11.8571	0.0441065	0.0600025	0.136828	0.164425	0.113414	0.120443
	11.8588	0.044093	0.0599649	0.136656	0.164448	0.11327	0.120402
	11.8605	0.0440829	0.0599278	0.136525	0.164484	0.113113	0.120351
	11.8621	0.044074	0.0598836	0.1364	0.164526	0.112948	0.12029
	11.8638	0.0440611	0.0598292	0.136289	0.164564	0.11281	0.120231
	11.8654	0.0440476	0.0597745	0.13616	0.164599	0.112728	0.120179
	11.8671	0.0440367	0.0597151	0.136018	0.164621	0.112623	0.120127
	11.8688	0.0440262	0.0596565	0.135869	0.164641	0.112501	0.120074
	11.8704	0.0440133	0.059599	0.135717	0.164653	0.112378	0.120017
	11.8721	0.0440002	0.059546	0.135569	0.164667	0.112265	0.119964
	11.8738	0.0439882	0.059499	0.13542	0.164692	0.112188	0.119911
	11.8754	0.0439773	0.0594487	0.135265	0.164719	0.112121	0.119857
	11.8771	0.0439668	0.0593911	0.135121	0.164749	0.112064	0.119814
	11.8788	0.0439558	0.0593371	0.134975	0.16478	0.112021	0.119776
	11.8804	0.0439435	0.0592851	0.134816	0.164813	0.111972	0.119727
	11.8821	0.043929	0.0592312	0.134723	0.164844	0.111928	0.119676
	11.8837	0.0439131	0.0591717	0.134668	0.164871	0.111897	0.119629
	11.8854	0.0438989	0.0591185	0.134581	0.164897	0.111871	0.119578
	11.8871	0.0438868	0.0590659	0.134486	0.164924	0.11184	0.119512
	11.8887	0.0438762	0.0590041	0.134326	0.164948	0.11181	0.119446
	11.8904	0.0438653	0.0589438	0.134122	0.164969	0.111781	0.119382
	11.8921	0.0438497	0.0589049	0.1339	0.164998	0.111747	0.119322
	11.8937	0.0438259	0.0588666	0.133703	0.16503	0.111709	0.119266
	11.8954	0.0437941	0.0588215	0.133644	0.165066	0.111662	0.11921
	11.8971	0.0437592	0.0587738	0.133611	0.165107	0.1116	0.119152
	11.8987	0.0437267	0.0587195	0.133573	0.165148	0.111534	0.119084
	11.9004	0.0436977	0.0586548	0.133517	0.165185	0.111471	0.119011
	11.902	0.0436747	0.0585854	0.133415	0.165211	0.111416	0.11895
	11.9037	0.0436566	0.0585213	0.13328	0.165232	0.11137	0.118904
	11.9054	0.0436426	0.058465	0.133129	0.165261	0.111321	0.118861
	11.907	0.04363	0.0584062	0.132997	0.165293	0.111278	0.118823
	11.9087	0.0436165	0.0583511	0.132879	0.165337	0.111265	0.118783
	11.9104	0.0436047	0.0582949	0.132758	0.165383	0.111251	0.118742
	11.912	0.0435953	0.0582381	0.132643	0.165428	0.111176	0.118702
	11.9137	0.0435863	0.0581835	0.132539	0.165468	0.11108	0.118661
	11.9154	0.0435767	0.0581264	0.132429	0.165497	0.110948	0.118622
	11.917	0.0435666	0.0580759	0.132312	0.16552	0.110825	0.118582
	11.9187	0.0435543	0.0580324	0.132191	0.16554	0.110742	0.118542
	11.9203	0.0435384	0.0579823	0.132059	0.165558	0.110667	0.118496
	11.922	0.0435202	0.0579309	0.131911	0.165575	0.110597	0.118461
	11.9237	0.0435044	0.0578787	0.131758	0.165601	0.11052	0.118426
	11.9253	0.0434926	0.0578195	0.131617	0.165632	0.110426	0.118387
	11.927	0.0434839	0.057754	0.131505	0.165663	0.110335	0.118351
	11.9287	0.0434759	0.0576884	0.131406	0.165693	0.110247	0.11833
	11.9303	0.0434663	0.057632	0.131326	0.165717	0.110146	0.118308
	11.932	0.0434548	0.0575789	0.131256	0.165739	0.110037	0.11828
	11.9337	0.043443	0.0575299	0.1312	0.165754	0.109932	0.118248
	11.9353	0.0434353	0.0574828	0.131125	0.165767	0.109822	0.118212
	11.937	0.0434335	0.0574425	0.131035	0.165786	0.10969	0.118176
	11.9387	0.0434292	0.0574008	0.130941	0.165807	0.109545	0.118138
	11.9403	0.0434171	0.0573547	0.130839	0.165827	0.1094	0.118108
	11.942	0.0434012	0.0573067	0.130653	0.165847	0.109257	0.118085
	11.9436	0.0433806	0.0572643	0.130459	0.165867	0.109119	0.118055
	11.9453	0.04336	0.0572219	0.130294	0.165885	0.108984	0.118021
	11.947	0.0433413	0.0571797	0.130156	0.165897	0.10885	0.117984
	11.9486	0.0433231	0.0571432	0.130028	0.165912	0.108711	0.117948
	11.9503	0.0433042	0.0571133	0.129902	0.165932	0.108557	0.117912
	11.952	0.043283	0.0570755	0.129779	0.165952	0.108424	0.117876
	11.9536	0.04326	0.0570339	0.129667	0.165971	0.10835	0.117835
	11.9553	0.0432369	0.0569948	0.129556	0.165988	0.108303	0.117794
	11.957	0.0432148	0.0569537	0.129451	0.166005	0.108289	0.117755
	11.9586	0.0431932	0.0568979	0.12935	0.166025	0.108264	0.117717
	11.9603	0.0431729	0.0568405	0.129214	0.166049	0.108191	0.117681
	11.962	0.0431552	0.0567895	0.129062	0.166076	0.10808	0.117644
	11.9636	0.0431363	0.05674	0.128915	0.166103	0.107906	0.117603
	11.9653	0.0431128	0.0566944	0.128772	0.16612	0.107734	0.117565
	11.967	0.0430884	0.0566582	0.128622	0.166132	0.107588	0.117529
	11.9686	0.0430621	0.0566265	0.12847	0.166142	0.107483	0.117496
	11.9703	0.043037	0.0565934	0.12832	0.166154	0.1074	0.117466
	11.9719	0.0430139	0.0565551	0.128188	0.166172	0.107332	0.117439
	11.9736	0.0429914	0.0565165	0.12807	0.16619	0.107262	0.117418
	11.9753	0.0429698	0.0564794	0.127955	0.166208	0.107145	0.117392
	11.9769	0.0429477	0.0564403	0.127857	0.166225	0.107018	0.117365
	11.9786	0.0429278	0.0563952	0.127729	0.166235	0.106913	0.117341
	11.9803	0.0429162	0.056352	0.127572	0.166243	0.106827	0.117321
	11.9819	0.0429155	0.0563102	0.127434	0.166252	0.10676	0.117297
	11.9836	0.042918	0.0562586	0.127381	0.166261	0.106694	0.117274
	11.9853	0.042919	0.0561994	0.127341	0.16627	0.106622	0.117257
	11.9869	0.0429144	0.0561401	0.127307	0.16628	0.106553	0.11725
	11.9886	0.0429	0.0560808	0.127276	0.166291	0.106471	0.117256
	11.9902	0.0428792	0.0560208	0.127228	0.166296	0.106392	0.117264
	11.9919	0.0428607	0.0559629	0.127103	0.166303	0.106323	0.117271
	11.9936	0.0428473	0.0559133	0.126968	0.166321	0.106226	0.117274
	11.9952	0.0428392	0.0558676	0.126812	0.166342	0.106098	0.117271
	11.9969	0.0428338	0.0558192	0.126628	0.166364	0.105952	0.117267
	11.9986	0.0428278	0.0557689	0.126433	0.166388	0.105778	0.11726
	12.0002	0.0428193	0.0557247	0.126238	0.16641	0.105632	0.117258
	12.0019	0.0428068	0.0556832	0.12608	0.166432	0.10552	0.117261
	12.0036	0.0427936	0.0556346	0.12594	0.166452	0.105449	0.117265
	12.0052	0.0427844	0.0555846	0.125795	0.166468	0.105424	0.11727
	12.0069	0.0427774	0.055534	0.12565	0.166481	0.105367	0.117278
	12.0085	0.0427666	0.0554884	0.125514	0.166494	0.105294	0.117287
	12.0102	0.0427539	0.0554453	0.125359	0.166509	0.10519	0.117293
	12.0119	0.0427393	0.0554038	0.125178	0.166531	0.105043	0.117298
	12.0135	0.0427275	0.0553666	0.124977	0.166555	0.104868	0.117309
	12.0152	0.0427219	0.0553192	0.12476	0.16658	0.104696	0.117322
	12.0169	0.0427168	0.0552618	0.124564	0.166606	0.104573	0.11734
	12.0185	0.0427106	0.0552071	0.124383	0.166638	0.104453	0.117358
	12.0202	0.0426993	0.0551613	0.124241	0.166671	0.104301	0.117375
	12.0219	0.042683	0.0551163	0.12413	0.166705	0.104142	0.11739
	12.0235	0.0426639	0.0550712	0.124005	0.166737	0.103966	0.117409
	12.0252	0.042641	0.0550346	0.123876	0.166768	0.1038	0.117433
	12.0269	0.0426183	0.0550062	0.123743	0.166798	0.103651	0.117461
	12.0285	0.0425981	0.0549785	0.123583	0.166826	0.103511	0.117485
	12.0302	0.0425851	0.0549507	0.123376	0.166853	0.103381	0.117497
	12.0319	0.0425762	0.0549239	0.123177	0.166878	0.103226	0.117511
	12.0335	0.0425619	0.0548951	0.123053	0.1669	0.103053	0.117526
	12.0352	0.0425445	0.0548617	0.122942	0.166909	0.102907	0.117546
	12.0368	0.0425233	0.0548275	0.122849	0.166917	0.102801	0.11757
	12.0385	0.0425008	0.0547961	0.122774	0.166927	0.102735	0.117605
	12.0402	0.0424808	0.0547648	0.122705	0.166938	0.102675	0.117643
	12.0418	0.0424629	0.0547301	0.122591	0.166949	0.102583	0.117676
	12.0435	0.0424491	0.0546955	0.122432	0.166972	0.102455	0.117702
	12.0452	0.0424374	0.0546684	0.122272	0.166997	0.102289	0.117724
	12.0468	0.0424255	0.0546419	0.122117	0.167026	0.102124	0.117744
	12.0485	0.0424157	0.0546138	0.122018	0.167057	0.101998	0.117762
	12.0502	0.0424076	0.0545847	0.121931	0.167089	0.101878	0.117787
	12.0518	0.0423966	0.0545528	0.12186	0.167121	0.101744	0.117818
	12.0535	0.0423815	0.0545179	0.121811	0.167147	0.101613	0.11785
	12.0551	0.0423622	0.054478	0.121751	0.167172	0.101504	0.117875
	12.0568	0.0423395	0.0544461	0.12169	0.167196	0.10141	0.117905
	12.0585	0.0423206	0.054418	0.121609	0.167219	0.101353	0.117938
	12.0601	0.0423044	0.0543922	0.121508	0.167237	0.101316	0.117976
	12.0618	0.0422927	0.0543673	0.121394	0.167253	0.101309	0.11802
	12.0635	0.0422855	0.0543407	0.121292	0.167272	0.101293	0.118074
	12.0651	0.0422785	0.0543149	0.121203	0.167292	0.101237	0.118131
	12.0668	0.0422717	0.0542875	0.121079	0.167314	0.101165	0.118179
	12.0685	0.0422652	0.0542594	0.120912	0.167338	0.101074	0.118226
	12.0701	0.0422599	0.054231	0.12075	0.167363	0.100966	0.118282
	12.0718	0.0422569	0.0542034	0.120615	0.167389	0.10084	0.11834
	12.0734	0.0422571	0.054178	0.120507	0.167415	0.100736	0.118394
	12.0751	0.0422626	0.0541502	0.120406	0.167446	0.100655	0.118448
	12.0768	0.0422672	0.0541256	0.120302	0.167479	0.100554	0.118508
	12.0784	0.0422696	0.0540976	0.120201	0.167509	0.10043	0.11857
	12.0801	0.0422704	0.0540659	0.120118	0.167537	0.100266	0.11862
	12.0818	0.0422689	0.0540376	0.120035	0.167566	0.100086	0.118675
	12.0834	0.0422676	0.0540185	0.120003	0.167595	0.0998873	0.118743
	12.0851	0.042267	0.0539907	0.119978	0.167613	0.0996854	0.118819
	12.0868	0.0422668	0.0539581	0.119885	0.167628	0.0995191	0.118899
	12.0884	0.0422668	0.0539262	0.119776	0.167647	0.0993644	0.118987
	12.0901	0.0422664	0.0538958	0.119622	0.167667	0.0992261	0.119082
	12.0917	0.0422672	0.053872	0.119461	0.167685	0.0990967	0.119171
	12.0934	0.0422705	0.0538504	0.119284	0.167703	0.0989853	0.119254
	12.0951	0.0422727	0.0538313	0.119116	0.167724	0.0988855	0.119337
	12.0968	0.0422701	0.0538129	0.118971	0.167745	0.0988095	0.119422
	12.0984	0.0422668	0.0537841	0.11883	0.167767	0.0987299	0.119501
	12.1001	0.042263	0.0537566	0.118691	0.167789	0.0986113	0.119575
	12.1017	0.0422596	0.0537271	0.118557	0.167813	0.0984687	0.119673
	12.1034	0.0422581	0.0537023	0.118429	0.167836	0.0982864	0.119775
	12.1051	0.0422566	0.0536831	0.118211	0.167858	0.0981144	0.119869
	12.1067	0.0422556	0.0536634	0.11798	0.167882	0.0979788	0.119963
	12.1084	0.0422554	0.0536455	0.117785	0.167909	0.097854	0.120076
	12.1101	0.0422555	0.0536233	0.117636	0.167934	0.0977405	0.120194
	12.1117	0.0422547	0.0535989	0.117502	0.167958	0.0976441	0.120305
	12.1134	0.0422535	0.0535737	0.117381	0.167983	0.0975617	0.120421
	12.1151	0.0422552	0.0535482	0.117237	0.168008	0.097457	0.120549
	12.1167	0.0422582	0.0535249	0.117094	0.16803	0.0973406	0.120678
	12.1184	0.042263	0.0535015	0.116964	0.168051	0.097236	0.120799
	12.12	0.0422694	0.0534829	0.116822	0.168079	0.0971524	0.120924
	12.1217	0.0422747	0.0534674	0.116663	0.16811	0.0971227	0.12106
	12.1234	0.0422792	0.0534506	0.116466	0.16814	0.0971073	0.121197
	12.125	0.0422819	0.0534336	0.116238	0.16817	0.0971105	0.121321
	12.1267	0.0422837	0.0534275	0.116037	0.168207	0.0971193	0.121451
	12.1284	0.0422852	0.0534244	0.115909	0.168247	0.097082	0.121585
	12.13	0.0422871	0.053419	0.115816	0.168283	0.0970361	0.121715
	12.1317	0.0422894	0.053411	0.115726	0.168318	0.0969737	0.121842
	12.1334	0.0422913	0.0533925	0.11564	0.168351	0.0969019	0.121986
	12.135	0.0422937	0.0533735	0.115552	0.168383	0.0968228	0.122137
	12.1367	0.0423001	0.0533584	0.11543	0.168411	0.0967367	0.122283
	12.1384	0.0423112	0.0533467	0.115294	0.168443	0.0966245	0.122436
	12.14	0.0423213	0.053349	0.115155	0.168479	0.0965022	0.122604
	12.1417	0.0423305	0.0533675	0.115006	0.168516	0.0963748	0.122778
	12.1433	0.0423373	0.0533955	0.114834	0.168551	0.0962628	0.122931
	12.145	0.0423402	0.0534188	0.114683	0.16859	0.0961934	0.123089
	12.1467	0.0423398	0.0534357	0.114608	0.168631	0.0961112	0.123259
	12.1483	0.0423388	0.0534543	0.114547	0.168671	0.0960184	0.123428
	12.15	0.0423385	0.0534724	0.114483	0.168709	0.0959186	0.12358
	12.1517	0.0423431	0.0534952	0.114417	0.168754	0.0958122	0.123745
	12.1533	0.0423538	0.0535202	0.114337	0.168803	0.0957227	0.12392
	12.155	0.0423629	0.0535419	0.114222	0.16885	0.0956405	0.124091
	12.1567	0.0423704	0.0535641	0.114092	0.168897	0.0955873	0.124251
	12.1583	0.0423803	0.0535877	0.113953	0.168947	0.0955525	0.124433
	12.16	0.0423923	0.0536117	0.113801	0.168998	0.0955064	0.124622
	12.1616	0.0424046	0.0536369	0.113657	0.169043	0.0954503	0.124803
	12.1633	0.0424159	0.0536626	0.113525	0.169087	0.0953446	0.124984
	12.165	0.0424233	0.0536884	0.113427	0.169135	0.0952132	0.125184
	12.1666	0.0424293	0.0537199	0.113363	0.169182	0.0950492	0.125389
	12.1683	0.0424357	0.0537587	0.11331	0.16922	0.0948908	0.125582
	12.17	0.0424441	0.0537984	0.113247	0.169259	0.094779	0.125789
	12.1716	0.0424568	0.0538403	0.113152	0.1693	0.0946588	0.126014
	12.1733	0.0424704	0.0538818	0.113033	0.169342	0.0945214	0.126224
	12.175	0.0424845	0.0539238	0.112857	0.169386	0.0943842	0.126421
	12.1766	0.0425009	0.0539631	0.112679	0.169439	0.0942533	0.126632
	12.1783	0.0425208	0.0539993	0.112535	0.169499	0.0941186	0.126864
	12.1799	0.0425415	0.054045	0.112415	0.169557	0.0939794	0.127094
	12.1816	0.0425632	0.0540934	0.112308	0.16961	0.0938461	0.127309
	12.1833	0.0425865	0.0541326	0.11221	0.169668	0.0937201	0.127539
	12.1849	0.0426123	0.0541614	0.112142	0.169729	0.0936011	0.127788
	12.1866	0.0426399	0.054191	0.11201	0.169786	0.0934907	0.128025
	12.1883	0.042671	0.054221	0.111826	0.16984	0.0934007	0.128252
	12.1899	0.0427019	0.054249	0.111643	0.169896	0.0933198	0.128499
	12.1916	0.0427308	0.0542801	0.111462	0.169954	0.0932114	0.128757
	12.1933	0.0427546	0.054329	0.111294	0.170004	0.0930955	0.128998
	12.1949	0.0427734	0.05438	0.111141	0.170052	0.0929616	0.129234
	12.1966	0.0427971	0.0544341	0.111031	0.170104	0.0928309	0.129499
	12.1983	0.0428241	0.0544891	0.110938	0.170159	0.0927175	0.129778
	12.1999	0.0428483	0.0545442	0.11082	0.17021	0.0926094	0.130036
	12.2016	0.0428724	0.0545991	0.110698	0.170262	0.0925134	0.130297
	12.2033	0.0429009	0.0546528	0.110565	0.170319	0.0923954	0.130588
	12.2049	0.0429324	0.0547094	0.11041	0.170376	0.0922419	0.130885
	12.2066	0.0429683	0.0547705	0.11022	0.170429	0.0920939	0.131163
	12.2082	0.0430074	0.0548269	0.110026	0.170493	0.0919818	0.131458
	12.2099	0.0430495	0.0548752	0.109822	0.170565	0.0918852	0.131778
	12.2116	0.0430899	0.0549386	0.109644	0.170639	0.0917971	0.132092
	12.2132	0.0431282	0.0550119	0.109501	0.170711	0.0917177	0.132389
	12.2149	0.0431723	0.0550855	0.109373	0.170786	0.0916532	0.132707
	12.2166	0.0432212	0.0551611	0.109305	0.170862	0.0915937	0.133048
	12.2182	0.0432667	0.0552499	0.109224	0.17093	0.0915359	0.133379
	12.2199	0.0433105	0.0553429	0.109122	0.170991	0.0914833	0.13369
	12.2216	0.0433586	0.0554239	0.109001	0.171053	0.0914278	0.134028
	12.2232	0.0434088	0.0555017	0.108866	0.171122	0.0913215	0.134384
	12.2249	0.0434581	0.0555917	0.108747	0.171187	0.0911961	0.134723
	12.2265	0.043506	0.0556843	0.108631	0.171252	0.0910629	0.135023
	12.2282	0.0435569	0.0557756	0.108562	0.171328	0.0909394	0.135353
	12.2299	0.0436091	0.0558701	0.108535	0.171408	0.0908564	0.135723
	12.2315	0.0436605	0.0559772	0.10849	0.171486	0.0907805	0.136082
	12.2332	0.0437134	0.0560759	0.108444	0.171566	0.0907346	0.136429
	12.2349	0.0437743	0.0561545	0.108389	0.171655	0.090688	0.136813
	12.2365	0.0438339	0.0562453	0.108325	0.171745	0.0906264	0.137232
	12.2382	0.0438884	0.0563526	0.108256	0.171829	0.0905565	0.137632
	12.2399	0.04394	0.0564591	0.10819	0.17192	0.0904676	0.138018
	12.2415	0.0439946	0.0565633	0.108138	0.172023	0.0903536	0.138431
	12.2432	0.0440475	0.0566792	0.108039	0.172128	0.0902207	0.138849
	12.2448	0.0440969	0.0568108	0.107914	0.172229	0.0901085	0.13924
	12.2465	0.0441506	0.0569399	0.107788	0.172337	0.0900353	0.139625
	12.2482	0.0442139	0.0570656	0.107694	0.172449	0.0899865	0.14006
	12.2498	0.0442787	0.0572065	0.107597	0.172551	0.0899454	0.1405
	12.2515	0.0443406	0.0573538	0.107505	0.172644	0.0898948	0.140915
	12.2532	0.044404	0.057487	0.107408	0.172748	0.0898361	0.141337
	12.2548	0.0444669	0.05761	0.107294	0.172858	0.0897754	0.141791
	12.2565	0.0445235	0.0577458	0.10715	0.172967	0.0897142	0.142234
	12.2582	0.0445771	0.0578824	0.107006	0.173075	0.0896504	0.142657
	12.2598	0.044638	0.0580056	0.106878	0.173197	0.0895871	0.1431
	12.2615	0.0446995	0.0581277	0.106747	0.173324	0.0895302	0.14358
	12.2632	0.0447585	0.058287	0.106609	0.173442	0.089481	0.144042
	12.2648	0.0448191	0.0584504	0.10647	0.173564	0.0894946	0.144484
	12.2665	0.0448861	0.0586027	0.106314	0.173701	0.0895306	0.144948
	12.2682	0.044952	0.0587563	0.106136	0.173839	0.0895764	0.145449
	12.2698	0.0450163	0.0589222	0.105959	0.173964	0.0896095	0.14593
	12.2715	0.0450868	0.0590855	0.1058	0.174098	0.0896019	0.146387
	12.2731	0.0451687	0.0592348	0.10566	0.174243	0.0895577	0.14688
	12.2748	0.0452511	0.0594073	0.105535	0.174374	0.0895044	0.147411
	12.2765	0.0453256	0.0595953	0.105414	0.174503	0.0894605	0.147911
	12.2781	0.0453975	0.0597757	0.105291	0.174642	0.0894238	0.148378
	12.2798	0.0454678	0.0599426	0.105179	0.174789	0.0893632	0.148851
	12.2815	0.0455366	0.0601334	0.105074	0.17493	0.0892964	0.149357
	12.2831	0.0456054	0.0603318	0.104972	0.175058	0.0892507	0.149864
	12.2848	0.0456846	0.0605167	0.104914	0.175198	0.0892226	0.150363
	12.2865	0.0457718	0.0606833	0.104886	0.175348	0.0891944	0.150914
	12.2881	0.0458539	0.0608684	0.10486	0.175493	0.0891656	0.151497
	12.2898	0.0459305	0.0610731	0.104835	0.175635	0.0891187	0.152039
	12.2914	0.0460153	0.0612646	0.104817	0.175786	0.0890911	0.152564
	12.2931	0.0461051	0.0614591	0.104781	0.175943	0.0890964	0.153132
	12.2948	0.0461935	0.061688	0.104706	0.176088	0.089108	0.153713
	12.2964	0.0462851	0.0619174	0.104626	0.176238	0.089121	0.154263
	12.2981	0.0463883	0.062134	0.104573	0.176404	0.0890817	0.154828
	12.2998	0.0464928	0.0623632	0.104501	0.176575	0.0890218	0.155433
	12.3014	0.0465898	0.0626092	0.104423	0.176733	0.0889577	0.156028
	12.3031	0.0466912	0.0628541	0.104361	0.176901	0.0888879	0.156593
	12.3048	0.0468073	0.0630594	0.104309	0.17708	0.0888155	0.1572
	12.3064	0.046922	0.0632896	0.104213	0.177255	0.0887425	0.157852
	12.3081	0.0470311	0.0635364	0.104107	0.177416	0.0886585	0.158494
	12.3097	0.0471467	0.063779	0.104018	0.177588	0.0885518	0.159098
	12.3114	0.0472703	0.0640104	0.103938	0.177766	0.0884138	0.15975
	12.3131	0.0473834	0.0642726	0.103885	0.177933	0.0882706	0.160439
	12.3147	0.0474877	0.0645443	0.103831	0.178094	0.0881584	0.161096
	12.3164	0.0476003	0.0647948	0.103765	0.178271	0.0880639	0.161733
	12.3181	0.0477199	0.0650294	0.103684	0.178456	0.0879855	0.162416
	12.3197	0.0478419	0.0653121	0.103603	0.178632	0.0879158	0.163126
	12.3214	0.0479701	0.0655961	0.103534	0.178809	0.0878723	0.163798
	12.3231	0.0481095	0.0658567	0.103457	0.179001	0.0878189	0.164465
	12.3247	0.0482461	0.0661189	0.103364	0.179198	0.0877305	0.165177
	12.3264	0.0483736	0.0664162	0.103262	0.179377	0.0876377	0.165912
	12.3281	0.048506	0.0667114	0.103145	0.179545	0.087551	0.166588
	12.3297	0.0486571	0.0669758	0.103024	0.179732	0.0874944	0.167275
	12.3314	0.0488111	0.0672632	0.10287	0.179929	0.087452	0.168016
	12.3331	0.0489582	0.067582	0.102695	0.180118	0.0873857	0.168726
	12.3347	0.0491065	0.0678884	0.102537	0.180323	0.087286	0.169393
	12.3364	0.049268	0.0681634	0.102423	0.180544	0.0871489	0.170116
	12.338	0.0494267	0.0684758	0.102315	0.180757	0.0869975	0.170905
	12.3397	0.0495771	0.0687951	0.102206	0.180954	0.0868932	0.171685
	12.3414	0.0497343	0.0690819	0.102113	0.181167	0.0868242	0.172427
	12.343	0.0499021	0.0693813	0.102028	0.181392	0.0868134	0.173224
	12.3447	0.0500655	0.0697247	0.101919	0.181605	0.0868173	0.174074
	12.3464	0.0502178	0.0700833	0.101802	0.181811	0.0868231	0.174881
	12.348	0.0503797	0.0704169	0.101722	0.182042	0.0868163	0.175665
	12.3497	0.0505487	0.0707338	0.10165	0.182287	0.08679	0.176497
	12.3514	0.0507125	0.0711025	0.101582	0.18252	0.0867703	0.177362
	12.353	0.0508714	0.0714747	0.101518	0.182748	0.0867794	0.178178
	12.3547	0.0510475	0.0718208	0.101431	0.183003	0.0867905	0.179002
	12.3564	0.0512339	0.0721742	0.101336	0.183268	0.0867989	0.179885
	12.358	0.0514137	0.0725789	0.101214	0.183515	0.0868011	0.180776
	12.3597	0.051592	0.0729845	0.101089	0.18376	0.0867885	0.181611
	12.3613	0.0517862	0.0733472	0.10096	0.184031	0.0866981	0.182479
	12.363	0.0519831	0.0737299	0.100818	0.184307	0.0865856	0.183389
	12.3647	0.0521673	0.0741503	0.100679	0.184568	0.0864856	0.184285
	12.3663	0.0523543	0.0745606	0.100553	0.184836	0.08643	0.185142
	12.368	0.0525629	0.0749396	0.100437	0.185131	0.0864683	0.186048
	12.3697	0.0527682	0.0753541	0.100354	0.185425	0.086527	0.186998
	12.3713	0.0529553	0.0757998	0.100294	0.185706	0.0865607	0.187917
	12.373	0.0531519	0.0762251	0.100266	0.185996	0.0865542	0.188815
	12.3747	0.0533721	0.0766233	0.10026	0.186307	0.0865143	0.189765
	12.3763	0.053583	0.0770879	0.100242	0.186605	0.0864689	0.19075
	12.378	0.053774	0.0775646	0.100222	0.186888	0.0864554	0.191678
	12.3796	0.053978	0.0780072	0.100209	0.187196	0.08646	0.192617
	12.3813	0.0542088	0.0784331	0.1002	0.187504	0.0864701	0.193607
	12.383	0.0544344	0.0789184	0.100189	0.187802	0.086468	0.194611
	12.3846	0.0546534	0.0794101	0.100179	0.188098	0.0864149	0.195537
	12.3863	0.0548857	0.0798564	0.100153	0.188421	0.0863748	0.196458
	12.388	0.0551286	0.0803115	0.100107	0.188759	0.0863492	0.197426
	12.3896	0.0553626	0.0808347	0.100046	0.189076	0.0863385	0.198414
	12.3913	0.055596	0.0813555	0.099985	0.189384	0.0863471	0.199376
	12.393	0.0558511	0.081809	0.0999195	0.189721	0.086356	0.200385
	12.3946	0.0561135	0.0822645	0.09985	0.190076	0.0863632	0.201459
	12.3963	0.0563605	0.0828062	0.0997808	0.190408	0.0863749	0.202497
	12.3979	0.0566049	0.0833374	0.0997208	0.190737	0.0863962	0.203493
	12.3996	0.056873	0.0838189	0.0997027	0.191095	0.0864468	0.204547
	12.4013	0.0571398	0.0843439	0.0996826	0.191462	0.0865063	0.205658
	12.4029	0.0573937	0.0849109	0.0996408	0.191809	0.0866384	0.206726
	12.4046	0.0576567	0.0854541	0.0995843	0.192159	0.0867677	0.207791
	12.4063	0.0579497	0.0859641	0.0995227	0.192544	0.0868613	0.208926
	12.4079	0.0582388	0.0865404	0.0994482	0.192935	0.0869365	0.21009
	12.4096	0.0585089	0.087138	0.0993742	0.193301	0.0869303	0.211187
	12.4113	0.0587928	0.0877014	0.0993171	0.193681	0.0869246	0.212299
	12.4129	0.0591012	0.0882468	0.099251	0.194088	0.0869359	0.213487
	12.4146	0.0594	0.0888638	0.0991685	0.194492	0.0869701	0.214668
	12.4162	0.0596819	0.0894842	0.0990865	0.194875	0.0870339	0.215776
	12.4179	0.0599825	0.0900434	0.0990156	0.195285	0.0871398	0.216939
	12.4196	0.0602943	0.0906091	0.0989041	0.195717	0.0872552	0.218173
	12.4212	0.0605934	0.0912566	0.0987591	0.196126	0.0873652	0.219362
	12.4229	0.0608829	0.0919084	0.0986142	0.196522	0.0874652	0.220511
	12.4246	0.0611979	0.092509	0.0984737	0.196955	0.0875489	0.22173
	12.4262	0.0615157	0.0931134	0.098391	0.197411	0.0876282	0.223014
	12.4279	0.0618182	0.0937913	0.098353	0.197841	0.0876755	0.224218
	12.4296	0.0621171	0.0944589	0.0983348	0.198268	0.0877142	0.225396
	12.4312	0.0624405	0.0950611	0.0983293	0.198728	0.0877608	0.226667
	12.4329	0.0627627	0.0957126	0.0983143	0.199196	0.0878095	0.22799
	12.4346	0.0630796	0.0964361	0.0982991	0.199606	0.0878635	0.229236
	12.4362	0.0633972	0.0971216	0.0982838	0.20002	0.0878994	0.230468
	12.4379	0.0637403	0.097764	0.0982508	0.200484	0.087925	0.23179
	12.4396	0.0640934	0.0984651	0.0981833	0.200962	0.0879422	0.233072
	12.4412	0.0644251	0.0992185	0.0981153	0.201414	0.0879324	0.234262
	12.4429	0.0647671	0.0999171	0.0980492	0.201881	0.0879556	0.235488
	12.4445	0.0651502	0.100589	0.09802	0.202385	0.0880012	0.236835
	12.4462	0.0655304	0.10131	0.0980189	0.202888	0.0880778	0.238192
	12.4479	0.0658842	0.102003	0.0980199	0.203358	0.0881939	0.239472
	12.4495	0.0662495	0.102687	0.0980341	0.203854	0.0883276	0.240796
	12.4512	0.0666478	0.103378	0.0980258	0.204379	0.088464	0.242216
	12.4529	0.0670356	0.104172	0.0979799	0.204887	0.0885781	0.243601
	12.4545	0.0674033	0.104973	0.0979307	0.205378	0.0886857	0.244911
	12.4562	0.0677908	0.105703	0.0978926	0.205906	0.0888095	0.246284
	12.4579	0.0682023	0.10646	0.0978385	0.206463	0.0889397	0.247743
	12.4595	0.0685983	0.107309	0.0977794	0.206992	0.0890387	0.249132
	12.4612	0.0689896	0.108143	0.09777	0.20752	0.0891545	0.250451
	12.4628	0.06941	0.108895	0.0977908	0.208082	0.0892911	0.251872
	12.4645	0.0698434	0.10969	0.0978106	0.208655	0.0894374	0.253374
	12.4662	0.0702535	0.11055	0.0978258	0.209191	0.0895996	0.254803
	12.4678	0.0706672	0.111392	0.0977879	0.209733	0.0897516	0.256201
	12.4695	0.0711191	0.112166	0.097705	0.210312	0.0898983	0.257703
	12.4712	0.071577	0.113009	0.0976222	0.210897	0.0900373	0.259245
	12.4728	0.0719999	0.113905	0.0975424	0.21145	0.0901669	0.260695
	12.4745	0.072432	0.114753	0.0974718	0.212023	0.0903137	0.262148
	12.4762	0.072914	0.115532	0.097392	0.212635	0.0904708	0.263701
	12.4778	0.0733952	0.116404	0.0973243	0.213242	0.0906469	0.265267
	12.4795	0.0738514	0.117319	0.0972871	0.213814	0.0908372	0.266744
	12.4811	0.074315	0.11818	0.0972877	0.214415	0.0910356	0.268276
	12.4828	0.0748084	0.118991	0.0973304	0.215063	0.0912354	0.269904
	12.4845	0.0752728	0.11992	0.0973922	0.215694	0.0913884	0.271492
	12.4861	0.0756976	0.120889	0.0974173	0.216288	0.0915204	0.273011
	12.4878	0.076161	0.121784	0.0974059	0.216881	0.0916555	0.274601
	12.4895	0.0766604	0.122668	0.0973414	0.217516	0.0917821	0.276268
	12.4911	0.0771509	0.123675	0.0972717	0.218151	0.0919094	0.277851
	12.4928	0.07762	0.124686	0.0972229	0.218769	0.0920396	0.279333
	12.4945	0.0781187	0.12559	0.0972384	0.21943	0.0921716	0.280869
	12.4961	0.0786404	0.126526	0.0973002	0.220119	0.0922923	0.282518
	12.4978	0.0791442	0.127564	0.0973649	0.22077	0.0923924	0.284138
	12.4995	0.0796377	0.128542	0.097444	0.221394	0.0925292	0.285743
	12.5011	0.0801756	0.129376	0.0975195	0.222073	0.0927175	0.287458
	12.5028	0.0807262	0.1303	0.0975626	0.222782	0.0928965	0.289226
	12.5045	0.0812494	0.131361	0.0975938	0.22346	0.0930546	0.290896
	12.5061	0.0817743	0.13239	0.0976292	0.224139	0.0932389	0.292552
	12.5078	0.0823493	0.133348	0.0976777	0.22488	0.0934514	0.294305
	12.5094	0.0829277	0.134354	0.0977293	0.225638	0.0936859	0.296055
	12.5111	0.0834754	0.135486	0.0977993	0.226362	0.0939322	0.297731
	12.5128	0.0840347	0.136557	0.0978732	0.227094	0.0941782	0.299443
	12.5144	0.0846368	0.137565	0.097961	0.227878	0.0944235	0.301241
	12.5161	0.0852298	0.138641	0.0980493	0.228653	0.0946499	0.302994
	12.5178	0.0857864	0.139823	0.0981437	0.229391	0.0948661	0.304681
	12.5194	0.0863782	0.140915	0.0982225	0.230158	0.0951168	0.306435
	12.5211	0.0870074	0.141963	0.0982856	0.230985	0.0953837	0.308275
	12.5228	0.087619	0.143123	0.0983454	0.2318	0.0956483	0.310035
	12.5244	0.0882134	0.144345	0.0983688	0.232569	0.095919	0.311761
	12.5261	0.0888527	0.145452	0.0983859	0.233374	0.0962159	0.31359
	12.5277	0.0895103	0.146521	0.0984483	0.234237	0.0965208	0.315464
	12.5294	0.0901401	0.147714	0.0985302	0.235071	0.0968188	0.317238
	12.5311	0.0907672	0.148941	0.0986608	0.235861	0.0971166	0.319032
	12.5327	0.0914587	0.150044	0.0987687	0.236711	0.097419	0.320946
	12.5344	0.0921501	0.151144	0.0988512	0.23761	0.0977236	0.322856
	12.5361	0.0927998	0.152401	0.0989145	0.238471	0.0980267	0.324651
	12.5377	0.0934335	0.153648	0.0989431	0.239307	0.0983391	0.326492
	12.5394	0.0941068	0.154791	0.0989751	0.240212	0.098673	0.328459
	12.5411	0.0948076	0.155982	0.0990114	0.241111	0.0989632	0.330385
	12.5427	0.0954823	0.157301	0.0990568	0.241956	0.0991872	0.332211
	12.5444	0.09617	0.158591	0.0990836	0.242797	0.099421	0.334119
	12.546	0.0969091	0.15977	0.0991085	0.243713	0.0996864	0.336055
	12.5477	0.0976448	0.161029	0.0991361	0.244666	0.099935	0.337876
	12.5494	0.0983374	0.162393	0.0991516	0.245567	0.100155	0.339686
	12.551	0.0990537	0.163694	0.099161	0.246456	0.100401	0.34165
	12.5527	0.0998196	0.164863	0.0991866	0.247403	0.100685	0.343689
	12.5544	0.100572	0.166053	0.0992193	0.248366	0.100983	0.345633
	12.556	0.101296	0.167403	0.0992379	0.249285	0.101289	0.347547
	12.5577	0.102063	0.16873	0.0992672	0.250225	0.101643	0.349588
	12.5594	0.102868	0.169955	0.0993203	0.251232	0.102021	0.351669
	12.561	0.103641	0.171331	0.0993507	0.252231	0.102369	0.353639
	12.5627	0.104394	0.172743	0.0993761	0.253167	0.102708	0.355625
	12.5644	0.105198	0.174044	0.099441	0.254141	0.103083	0.357757
	12.566	0.106018	0.175318	0.0995447	0.255181	0.10347	0.359869
	12.5677	0.106792	0.176777	0.0996298	0.256187	0.103832	0.361861
	12.5694	0.107567	0.17824	0.0997282	0.257149	0.104193	0.363897
	12.571	0.108419	0.17958	0.0998406	0.25817	0.104572	0.366062
	12.5727	0.109272	0.180986	0.0999601	0.259248	0.104957	0.368165
	12.5743	0.110066	0.182497	0.100112	0.26027	0.105336	0.370163
	12.576	0.110887	0.183992	0.100292	0.261267	0.10576	0.372248
	12.5777	0.111771	0.185326	0.100439	0.262331	0.106216	0.374449
	12.5793	0.112637	0.18677	0.100572	0.263436	0.106673	0.376565
	12.581	0.113463	0.188311	0.100699	0.26448	0.107108	0.378602
	12.5827	0.114336	0.189809	0.100828	0.265533	0.107588	0.38075
	12.5843	0.115257	0.191176	0.101006	0.266655	0.108092	0.382976
	12.586	0.116148	0.192718	0.101224	0.267798	0.108581	0.385091
	12.5877	0.117005	0.194306	0.101444	0.268871	0.109045	0.387154
	12.5893	0.117911	0.195817	0.10166	0.269975	0.109513	0.389351
	12.591	0.118829	0.197269	0.101881	0.27115	0.109985	0.391589
	12.5926	0.119695	0.198893	0.102105	0.272311	0.110419	0.393713
	12.5943	0.120571	0.200527	0.10231	0.273366	0.110853	0.395847
	12.596	0.121526	0.202024	0.102527	0.274449	0.11131	0.39812
	12.5976	0.122513	0.203548	0.102783	0.275636	0.111799	0.40038
	12.5993	0.123456	0.20524	0.103033	0.276817	0.112265	0.402439
	12.601	0.124381	0.206907	0.103258	0.27797	0.112735	0.404473
	12.6026	0.125372	0.208422	0.103513	0.279169	0.113242	0.406704
	12.6043	0.126378	0.210069	0.103782	0.280418	0.113753	0.408982
	12.606	0.127333	0.211792	0.104018	0.281613	0.114231	0.411115
	12.6076	0.128296	0.213327	0.104211	0.282795	0.114727	0.413294
	12.6093	0.129337	0.214796	0.10441	0.284041	0.115251	0.415639
	12.611	0.130382	0.216475	0.104581	0.28531	0.115767	0.417935
	12.6126	0.131365	0.218237	0.104732	0.28651	0.116275	0.420081
	12.6143	0.13238	0.219891	0.104882	0.287725	0.116825	0.422324
	12.6159	0.133466	0.221441	0.105051	0.289022	0.117403	0.424734
	12.6176	0.134531	0.22321	0.10523	0.290321	0.117942	0.427054
	12.6193	0.135553	0.225046	0.105443	0.291547	0.118457	0.429275
	12.6209	0.136628	0.226745	0.105671	0.292814	0.119005	0.431612
	12.6226	0.137752	0.228375	0.105903	0.294166	0.119573	0.434028
	12.6243	0.138834	0.230219	0.106119	0.295482	0.120097	0.436323
	12.6259	0.139893	0.232101	0.106288	0.296741	0.120628	0.438575
	12.6276	0.14103	0.233793	0.10646	0.298069	0.121216	0.440966
	12.6293	0.142184	0.235497	0.106672	0.299472	0.121827	0.443407
	12.6309	0.143278	0.237421	0.106891	0.300823	0.122431	0.445717
	12.6326	0.144359	0.23931	0.107105	0.302138	0.12304	0.448013
	12.6342	0.145529	0.241025	0.107325	0.303519	0.123658	0.450461
	12.6359	0.146707	0.242813	0.107529	0.304944	0.124248	0.452907
	12.6376	0.147822	0.244797	0.107707	0.306292	0.124774	0.455206
	12.6392	0.148967	0.246697	0.107842	0.307652	0.125356	0.457549
	12.6409	0.150191	0.248421	0.107999	0.309099	0.125991	0.460059
	12.6426	0.151397	0.250275	0.108215	0.310546	0.126607	0.462513
	12.6442	0.152509	0.252301	0.108467	0.311914	0.12721	0.464828
	12.6459	0.153644	0.254172	0.108726	0.313349	0.127869	0.467219
	12.6476	0.154882	0.255938	0.109002	0.314808	0.128557	0.469757
	12.6492	0.15613	0.257915	0.109296	0.316212	0.129168	0.472207
	12.6509	0.157328	0.259987	0.109583	0.317611	0.129782	0.474562
	12.6525	0.158585	0.26187	0.109835	0.319095	0.13046	0.476958
	12.6542	0.159888	0.263721	0.110091	0.320656	0.131163	0.479393
	12.6559	0.161139	0.265806	0.110351	0.322163	0.131823	0.48178
	12.6575	0.16236	0.267923	0.11059	0.323615	0.132478	0.484133
	12.6592	0.163661	0.269782	0.110824	0.325136	0.133161	0.486639
	12.6609	0.164992	0.271509	0.111125	0.326731	0.133844	0.489204
	12.6625	0.166265	0.273553	0.111443	0.328255	0.134488	0.491655
	12.6642	0.167532	0.275656	0.111755	0.329753	0.135184	0.49408
	12.6659	0.16888	0.277551	0.11208	0.331331	0.135953	0.496664
	12.6675	0.170238	0.279467	0.112456	0.332937	0.136711	0.499244
	12.6692	0.171528	0.28164	0.112798	0.334451	0.137419	0.501709
	12.6709	0.17286	0.283762	0.113092	0.335982	0.138151	0.504195
	12.6725	0.174279	0.285674	0.113394	0.337618	0.138915	0.506798
	12.6742	0.175687	0.287709	0.113723	0.339257	0.139677	0.509346
	12.6759	0.177029	0.289914	0.114046	0.340824	0.140438	0.511796
	12.6775	0.178437	0.292044	0.114369	0.342427	0.141299	0.514333
	12.6792	0.179899	0.293984	0.11473	0.344116	0.142227	0.516967
	12.6808	0.181303	0.296136	0.115165	0.345764	0.14309	0.519512
	12.6825	0.182662	0.298383	0.11558	0.347329	0.143916	0.521984
	12.6842	0.184115	0.300505	0.115931	0.348969	0.144794	0.524585
	12.6858	0.185608	0.302503	0.116297	0.350718	0.145685	0.527222
	12.6875	0.187023	0.304746	0.116695	0.352392	0.146519	0.529744
	12.6892	0.188434	0.30704	0.117076	0.353998	0.147363	0.532246
	12.6908	0.18996	0.309139	0.117439	0.355693	0.148264	0.534883
	12.6925	0.1915	0.311204	0.117832	0.357442	0.149163	0.537495
	12.6942	0.192952	0.313514	0.118274	0.359114	0.15002	0.539978
	12.6958	0.194423	0.315816	0.11871	0.360779	0.150929	0.542494
	12.6975	0.19595	0.317887	0.11915	0.362561	0.151899	0.545159
	12.6991	0.197421	0.320089	0.119648	0.364379	0.152853	0.547756
	12.7008	0.198861	0.322462	0.120158	0.366035	0.153771	0.550243
	12.7025	0.200381	0.324767	0.120631	0.367657	0.154719	0.552823
	12.7041	0.201993	0.326865	0.12113	0.369433	0.15574	0.555504
	12.7058	0.20358	0.329209	0.121695	0.371255	0.156744	0.558007
	12.7075	0.205103	0.331625	0.122252	0.372986	0.157703	0.560327
	12.7091	0.206692	0.333944	0.122756	0.374742	0.158699	0.562798
	12.7108	0.208361	0.33611	0.123249	0.376631	0.159734	0.565449
	12.7125	0.209968	0.338501	0.123772	0.378501	0.16073	0.568009
	12.7141	0.211522	0.34073	0.124283	0.380251	0.161726	0.570511
	12.7158	0.213179	0.342924	0.124765	0.382039	0.162807	0.573173
	12.7174	0.214893	0.345141	0.125277	0.383945	0.163934	0.575863
	12.7191	0.216518	0.347599	0.125862	0.38581	0.164987	0.578388
	12.7208	0.218129	0.350069	0.126421	0.387588	0.166016	0.580906
	12.7224	0.219854	0.352326	0.126933	0.389454	0.167103	0.583624
	12.7241	0.221601	0.354581	0.127487	0.391438	0.168207	0.58631
	12.7258	0.223239	0.357097	0.128057	0.393347	0.16925	0.588823
	12.7274	0.224881	0.359589	0.128531	0.395153	0.170329	0.591392
	12.7291	0.226653	0.361838	0.128967	0.397049	0.171482	0.594117
	12.7308	0.22843	0.36418	0.129471	0.399037	0.172615	0.596755
	12.7324	0.230108	0.366763	0.129993	0.400951	0.173691	0.599265
	12.7341	0.231829	0.369285	0.130527	0.402835	0.174834	0.601901
	12.7358	0.233648	0.371548	0.131088	0.40483	0.176048	0.604652
	12.7374	0.235432	0.37401	0.131692	0.40686	0.17721	0.607285
	12.7391	0.237145	0.376629	0.1323	0.408775	0.178307	0.609819
	12.7408	0.238942	0.37909	0.132845	0.410692	0.179466	0.61247
	12.7424	0.240809	0.381388	0.133407	0.412731	0.180706	0.61517
	12.7441	0.2426	0.38394	0.134023	0.414757	0.181873	0.617729
	12.7457	0.244346	0.386562	0.134611	0.416669	0.182984	0.620265
	12.7474	0.246214	0.388959	0.135127	0.418627	0.184205	0.622979
	12.7491	0.248125	0.39131	0.135697	0.420724	0.185487	0.625699
	12.7507	0.249888	0.393967	0.136373	0.422788	0.186716	0.628253
	12.7524	0.251562	0.39662	0.137059	0.424735	0.187937	0.630821
	12.7541	0.253401	0.399008	0.137709	0.426669	0.189251	0.633566
	12.7557	0.255354	0.401445	0.138392	0.428684	0.19051	0.636261
	12.7574	0.257201	0.404169	0.139103	0.430711	0.191694	0.638773
	12.7591	0.259039	0.406803	0.139785	0.432702	0.19293	0.64128
	12.7607	0.26099	0.409197	0.140425	0.434772	0.194273	0.643868
	12.7624	0.262941	0.41171	0.141145	0.436942	0.195627	0.646431
	12.764	0.264803	0.414495	0.141924	0.439038	0.196914	0.648891
	12.7657	0.266712	0.417144	0.142663	0.441056	0.198225	0.651442
	12.7674	0.26874	0.419363	0.143383	0.443174	0.199622	0.65416
	12.769	0.270741	0.421818	0.144135	0.445372	0.200998	0.656805
	12.7707	0.272644	0.424616	0.144899	0.447479	0.202298	0.659304
	12.7724	0.274596	0.427286	0.145556	0.449546	0.20365	0.661899
	12.774	0.276647	0.429699	0.146208	0.451733	0.205087	0.664608
	12.7757	0.278633	0.43237	0.146945	0.453932	0.206466	0.667187
	12.7774	0.280555	0.435183	0.147725	0.456013	0.207772	0.669683
	12.779	0.282594	0.437806	0.148478	0.458112	0.20917	0.672332
	12.7807	0.284709	0.440293	0.14927	0.460359	0.210667	0.675023
	12.7823	0.286722	0.443088	0.150176	0.462586	0.212111	0.677553
	12.784	0.288717	0.44591	0.15101	0.464692	0.213497	0.680063
	12.7857	0.290841	0.448472	0.151704	0.466853	0.214935	0.682766
	12.7873	0.29299	0.450986	0.152486	0.469149	0.216424	0.685445
	12.789	0.295026	0.45384	0.153378	0.471391	0.217813	0.687946
	12.7907	0.297077	0.456674	0.154226	0.473542	0.219178	0.690486
	12.7923	0.299253	0.459195	0.154966	0.475774	0.220646	0.693165
	12.794	0.301416	0.461828	0.155798	0.478107	0.222157	0.695769
	12.7957	0.303456	0.464689	0.156684	0.480341	0.223583	0.698224
	12.7973	0.305529	0.467499	0.157541	0.482488	0.225042	0.700784
	12.799	0.307736	0.470019	0.158369	0.484745	0.226594	0.703444
	12.8007	0.309919	0.472777	0.159297	0.487075	0.228118	0.705998
	12.8023	0.311996	0.475665	0.160262	0.489301	0.229546	0.708457
	12.804	0.314091	0.47845	0.161154	0.491511	0.231044	0.711059
	12.8056	0.316229	0.480988	0.161991	0.493846	0.232631	0.713697
	12.8073	0.318368	0.483846	0.16292	0.496116	0.234163	0.716216
	12.809	0.32049	0.486751	0.163874	0.4982	0.235563	0.718692
	12.8106	0.322672	0.489465	0.164718	0.500334	0.237048	0.721291
	12.8123	0.324981	0.492049	0.165588	0.502692	0.238701	0.723841
	12.814	0.327239	0.494973	0.166591	0.505063	0.240346	0.726203
	12.8156	0.329398	0.497885	0.167583	0.507281	0.24195	0.72854
	12.8173	0.331653	0.500515	0.168492	0.509528	0.24363	0.731075
	12.819	0.334018	0.503156	0.169478	0.511948	0.245388	0.73363
	12.8206	0.336272	0.505894	0.170564	0.514336	0.247057	0.73605
	12.8223	0.338441	0.508665	0.171613	0.516564	0.248687	0.738533
	12.8239	0.340737	0.511276	0.172549	0.518845	0.250402	0.741104
	12.8256	0.343105	0.514042	0.173574	0.52128	0.252157	0.743614
	12.8273	0.345366	0.517026	0.174646	0.523654	0.253836	0.745988
	12.829	0.347594	0.519978	0.175655	0.52593	0.255517	0.748471
	12.8306	0.349976	0.522558	0.176563	0.528299	0.257288	0.750984
	12.8323	0.352391	0.525461	0.177572	0.530737	0.259046	0.753383
	12.8339	0.354673	0.528439	0.178617	0.533066	0.260691	0.755729
	12.8356	0.356975	0.531274	0.179636	0.535356	0.262408	0.758215
	12.8373	0.359427	0.533865	0.180593	0.537771	0.26426	0.760697
	12.8389	0.361877	0.536846	0.181643	0.540226	0.266061	0.763054
	12.8406	0.364183	0.539837	0.182809	0.54255	0.267804	0.765434
	12.8423	0.36652	0.542566	0.183894	0.544845	0.269657	0.767926
	12.8439	0.369004	0.545289	0.184955	0.54729	0.271611	0.770367
	12.8456	0.371458	0.548293	0.186125	0.549745	0.27348	0.772659
	12.8473	0.373771	0.551283	0.187311	0.552053	0.275326	0.775027
	12.8489	0.37612	0.553923	0.188409	0.554394	0.277267	0.777482
	12.8506	0.378616	0.556721	0.189553	0.556912	0.279232	0.779836
	12.8522	0.381081	0.559732	0.190808	0.559389	0.28107	0.782081
	12.8539	0.38343	0.562701	0.192026	0.561705	0.282914	0.784456
	12.8556	0.385844	0.565288	0.193098	0.564081	0.284858	0.786874
	12.8572	0.388332	0.568171	0.194235	0.566617	0.286789	0.789157
	12.8589	0.39066	0.5712	0.195453	0.569081	0.288631	0.791388
	12.8606	0.392928	0.574135	0.196679	0.571333	0.290506	0.793761
	12.8622	0.395388	0.576726	0.19782	0.573579	0.292355	0.796119
	12.8639	0.397996	0.579599	0.199099	0.576014	0.294139	0.798333
	12.8656	0.400523	0.582646	0.200429	0.578476	0.295964	0.800531
	12.8672	0.402931	0.585471	0.201667	0.580819	0.29792	0.802763
	12.8689	0.405465	0.588108	0.202802	0.583229	0.299955	0.804946
	12.8705	0.408118	0.59103	0.204084	0.585754	0.301941	0.807073
	12.8722	0.410619	0.594095	0.205399	0.58819	0.303934	0.809302
	12.8739	0.413015	0.596648	0.206622	0.590559	0.306007	0.811638
	12.8755	0.415576	0.599139	0.207868	0.593049	0.308111	0.8139
	12.8772	0.418225	0.60202	0.209282	0.595585	0.310114	0.816022
	12.8789	0.420729	0.605151	0.210689	0.597984	0.312074	0.818264
	12.8805	0.423183	0.60788	0.21196	0.600374	0.314098	0.82058
	12.8822	0.425804	0.610588	0.213298	0.602931	0.316099	0.822778
	12.8839	0.42847	0.613619	0.214734	0.605489	0.31801	0.82491
	12.8855	0.430984	0.616643	0.216151	0.607881	0.319942	0.827154
	12.8872	0.433502	0.619331	0.217458	0.610292	0.321948	0.829399
	12.8888	0.436184	0.622029	0.218883	0.612872	0.32391	0.831514
	12.8905	0.438872	0.625103	0.220311	0.615414	0.325871	0.833631
	12.8922	0.441428	0.628015	0.221608	0.617787	0.327939	0.835849
	12.8938	0.444032	0.630721	0.222819	0.620212	0.330078	0.838038
	12.8955	0.446775	0.63346	0.224196	0.622788	0.332125	0.840088
	12.8972	0.449448	0.636612	0.225635	0.625297	0.334171	0.842182
	12.8988	0.451989	0.639509	0.227009	0.627684	0.336329	0.844356
	12.9005	0.454613	0.642225	0.228331	0.630158	0.338505	0.846468
	12.9022	0.457369	0.645068	0.229889	0.632737	0.340612	0.848448
	12.9038	0.460015	0.648201	0.231455	0.635216	0.342787	0.850507
	12.9055	0.462549	0.651056	0.23289	0.637619	0.345078	0.852637
	12.9072	0.465229	0.653718	0.234355	0.640141	0.347307	0.854671
	12.9088	0.468015	0.6566	0.235976	0.642723	0.349434	0.856614
	12.9105	0.470591	0.659676	0.237536	0.64518	0.351619	0.858674
	12.9122	0.472995	0.662511	0.238934	0.647604	0.353892	0.860755
	12.9138	0.475589	0.665149	0.240427	0.650087	0.356057	0.862702
	12.9155	0.478418	0.668073	0.242008	0.652492	0.35809	0.864612
	12.9171	0.481104	0.67115	0.243532	0.65482	0.36019	0.866653
	12.9188	0.483702	0.673984	0.244967	0.657232	0.362406	0.868653
	12.9205	0.486462	0.676594	0.24653	0.659784	0.364575	0.870428
	12.9221	0.48928	0.67951	0.248217	0.662308	0.366754	0.872141
	12.9238	0.491946	0.682532	0.249814	0.664688	0.369082	0.874049
	12.9255	0.494576	0.685224	0.2513	0.667118	0.371435	0.875976
	12.9271	0.497377	0.687689	0.252981	0.669681	0.373671	0.877764
	12.9288	0.500162	0.690434	0.254748	0.672181	0.375938	0.879586
	12.9305	0.5028	0.693459	0.256392	0.674551	0.378355	0.881512
	12.9321	0.505478	0.69616	0.257992	0.677009	0.380725	0.883369
	12.9338	0.508314	0.698825	0.259782	0.679549	0.382955	0.88512
	12.9354	0.511043	0.70181	0.261557	0.681989	0.385258	0.886938
	12.9371	0.51364	0.704794	0.263155	0.684346	0.387713	0.888821
	12.9388	0.516359	0.707404	0.264758	0.686828	0.3901	0.890589
	12.9404	0.519233	0.71007	0.266579	0.689352	0.392344	0.892292
	12.9421	0.521977	0.713025	0.26837	0.691758	0.394716	0.894105
	12.9438	0.524605	0.715883	0.269971	0.694149	0.397281	0.895948
	12.9454	0.527381	0.718471	0.271561	0.696678	0.39976	0.897656
	12.9471	0.530281	0.721223	0.27347	0.699195	0.402133	0.899312
	12.9488	0.533007	0.724186	0.275338	0.70157	0.404613	0.901082
	12.9504	0.535631	0.726946	0.277035	0.703964	0.407163	0.902857
	12.9521	0.538432	0.729491	0.278851	0.706467	0.409596	0.904478
	12.9537	0.54131	0.732292	0.28081	0.708915	0.411991	0.906098
	12.9554	0.544021	0.735211	0.282647	0.711256	0.41451	0.907824
	12.9571	0.546696	0.737886	0.284396	0.713688	0.417052	0.909535
	12.9587	0.549538	0.740391	0.286355	0.716188	0.419465	0.911099
	12.9604	0.552394	0.74319	0.28837	0.718574	0.421899	0.912671
	12.9621	0.555089	0.746077	0.290258	0.720905	0.424506	0.914335
	12.9637	0.557772	0.748686	0.292043	0.723367	0.427096	0.915963
	12.9654	0.560502	0.751202	0.29404	0.725868	0.429532	0.917489
	12.9671	0.563189	0.754028	0.296083	0.728188	0.432028	0.91907
	12.9687	0.565867	0.756859	0.297993	0.730385	0.434579	0.920699
	12.9704	0.568623	0.759379	0.299838	0.732734	0.437013	0.922244
	12.9721	0.57155	0.761909	0.301914	0.735181	0.439373	0.923696
	12.9737	0.574361	0.764705	0.30399	0.737521	0.441884	0.925162
	12.9754	0.576998	0.767452	0.305877	0.739858	0.44457	0.926629
	12.9771	0.579758	0.769884	0.307728	0.742336	0.447172	0.928069
	12.9787	0.582686	0.772458	0.309849	0.7448	0.449648	0.92948
	12.9804	0.585482	0.775073	0.31195	0.747113	0.452228	0.930962
	12.982	0.588107	0.777535	0.313819	0.749453	0.454948	0.932457
	12.9837	0.590892	0.779921	0.315792	0.751892	0.457537	0.933824
	12.9854	0.593831	0.782472	0.318029	0.754265	0.459978	0.935182
	12.987	0.596596	0.785209	0.320163	0.756515	0.462525	0.936629
	12.9887	0.599254	0.787787	0.322109	0.758853	0.465146	0.938065
	12.9904	0.602091	0.79015	0.324243	0.761274	0.467657	0.939375
	12.992	0.605002	0.792763	0.326482	0.763592	0.470132	0.940695
	12.9937	0.607738	0.79546	0.328573	0.765842	0.472746	0.942088
	12.9954	0.610415	0.797921	0.330547	0.768208	0.475394	0.943446
	12.997	0.613262	0.800301	0.332659	0.770591	0.47791	0.944701
	12.9987	0.616105	0.802929	0.334683	0.772833	0.48045	0.945987
	13.0003	0.618797	0.805573	0.336684	0.775049	0.483164	0.947313
	13.002	0.621518	0.807956	0.33857	0.777395	0.485853	0.94858
	13.0037	0.624395	0.810316	0.340765	0.779728	0.488369	0.949768
	13.0053	0.627184	0.812897	0.343006	0.781916	0.490932	0.951019
	13.007	0.629838	0.815449	0.345015	0.784126	0.49366	0.952289
	13.0087	0.632597	0.817709	0.347031	0.786452	0.496326	0.95346
	13.0103	0.635492	0.820062	0.349316	0.788725	0.49887	0.95459
	13.012	0.638228	0.822621	0.351591	0.790871	0.501519	0.955792
	13.0137	0.640845	0.825116	0.353613	0.793077	0.504294	0.956998
	13.0153	0.643609	0.82735	0.355773	0.795371	0.506952	0.958105
	13.017	0.646451	0.829736	0.358166	0.797573	0.509515	0.959199
	13.0186	0.649041	0.832259	0.360518	0.799684	0.512198	0.960356
	13.0203	0.651517	0.834627	0.362562	0.801847	0.514951	0.961488
	13.022	0.65427	0.836785	0.364828	0.803991	0.517479	0.962542
	13.0236	0.657138	0.839177	0.367239	0.806042	0.519918	0.963607
	13.0253	0.659851	0.841654	0.369546	0.808092	0.522609	0.9647
	13.027	0.662437	0.843922	0.371576	0.810292	0.525386	0.965713
	13.0286	0.665214	0.846065	0.373846	0.812536	0.528042	0.966616
	13.0303	0.668046	0.848456	0.376148	0.814633	0.530721	0.967583
	13.032	0.670722	0.850858	0.378285	0.816686	0.533559	0.968616
	13.0336	0.673369	0.852905	0.38033	0.818885	0.536373	0.969595
	13.0353	0.676201	0.854854	0.382761	0.821096	0.539072	0.9705
	13.037	0.678985	0.857177	0.385196	0.823163	0.541821	0.971443
	13.0386	0.681615	0.859511	0.387466	0.825242	0.544694	0.972409
	13.0403	0.684304	0.861603	0.389729	0.827439	0.547485	0.973305
	13.0419	0.687171	0.863728	0.392312	0.8296	0.550164	0.974166
	13.0436	0.689903	0.866067	0.39487	0.831635	0.552951	0.975075
	13.0453	0.692498	0.868327	0.397125	0.833723	0.555838	0.97599
	13.0469	0.69522	0.870361	0.399535	0.835892	0.558615	0.976809
	13.0486	0.698033	0.8725	0.402118	0.837971	0.561299	0.977613
	13.0503	0.700693	0.874795	0.404598	0.839954	0.564122	0.97846
	13.0519	0.703263	0.876975	0.406609	0.842018	0.567	0.979293
	13.0536	0.706001	0.878933	0.409059	0.844142	0.569733	0.980036
	13.0553	0.708772	0.881068	0.411664	0.846164	0.57243	0.980766
	13.0569	0.711377	0.883305	0.414142	0.848127	0.575289	0.981548
	13.0586	0.713933	0.885371	0.416357	0.850188	0.578163	0.982316
	13.0602	0.716666	0.887309	0.418941	0.852261	0.580866	0.983012
	13.0619	0.719364	0.889428	0.421596	0.854199	0.583578	0.983699
	13.0636	0.721915	0.891592	0.42405	0.856112	0.586465	0.984413
	13.0652	0.724486	0.893529	0.426348	0.85814	0.589283	0.985092
	13.0669	0.72722	0.8954	0.429021	0.860167	0.59191	0.985728
	13.0686	0.729877	0.897442	0.431639	0.862071	0.594608	0.986375
	13.0702	0.732356	0.89948	0.434015	0.863984	0.597456	0.987047
	13.0719	0.734773	0.901289	0.436443	0.865987	0.600206	0.987675
	13.0736	0.737307	0.903134	0.439175	0.867907	0.602818	0.98826
	13.0752	0.73988	0.905153	0.441909	0.869634	0.605452	0.988857
	13.0769	0.742319	0.907112	0.444305	0.871397	0.608131	0.98946
	13.0786	0.744868	0.90886	0.446897	0.873297	0.610785	0.990004
	13.0802	0.747549	0.910691	0.449659	0.875161	0.613413	0.990505
	13.0819	0.750085	0.912637	0.452359	0.87693	0.616158	0.991013
	13.0836	0.752495	0.914467	0.4547	0.878776	0.618981	0.991544
	13.0852	0.755064	0.916114	0.457261	0.88068	0.621642	0.99203
	13.0869	0.757658	0.917835	0.459902	0.882477	0.624243	0.992499
	13.0885	0.760104	0.919559	0.462362	0.884199	0.627045	0.992998
	13.0902	0.762513	0.921304	0.464638	0.886025	0.629926	0.99348
	13.0919	0.765096	0.922925	0.467336	0.887886	0.632638	0.993918
	13.0935	0.76764	0.924688	0.470025	0.889615	0.63531	0.994347
	13.0952	0.770026	0.926485	0.47246	0.891293	0.638135	0.994784
	13.0969	0.772455	0.928099	0.474844	0.893078	0.640954	0.995204
	13.0985	0.775044	0.929654	0.477633	0.894875	0.643569	0.995564
	13.1002	0.777529	0.931355	0.480416	0.896544	0.646176	0.995904
	13.1019	0.779885	0.933051	0.482985	0.898211	0.648983	0.99625
	13.1035	0.782333	0.934555	0.485572	0.899972	0.651758	0.99658
	13.1052	0.784872	0.936098	0.488176	0.901699	0.654341	0.996877
	13.1068	0.787285	0.937738	0.490959	0.903311	0.656992	0.997175
	13.1085	0.789589	0.939337	0.49348	0.904955	0.659857	0.997484
	13.1102	0.79202	0.940767	0.496051	0.906655	0.662668	0.997767
	13.1118	0.794482	0.942311	0.498879	0.908287	0.665335	0.998011
	13.1135	0.79682	0.943906	0.501609	0.909848	0.668086	0.998244
	13.1152	0.799108	0.945427	0.504054	0.91148	0.670951	0.998475
	13.1168	0.801561	0.946801	0.506709	0.913141	0.673704	0.998683
	13.1185	0.803993	0.948282	0.50948	0.914696	0.676351	0.998869
	13.1202	0.806282	0.949789	0.512091	0.916204	0.679123	0.999048
	13.1218	0.808556	0.951172	0.514512	0.917801	0.681982	0.999223
	13.1235	0.810952	0.952478	0.517274	0.919407	0.684723	0.999367
	13.1251	0.813175	0.953902	0.520137	0.920902	0.687427	0.999494
	13.1268	0.815224	0.95532	0.522862	0.922347	0.690271	0.999616
	13.1285	0.817429	0.956596	0.525495	0.923805	0.693023	0.999725
	13.1301	0.819836	0.957861	0.5285	0.925255	0.695489	0.999803
	13.1318	0.82213	0.95919	0.531569	0.92664	0.697925	0.999861
	13.1335	0.82426	0.960487	0.534248	0.928048	0.700599	0.99991
	13.1351	0.826474	0.961651	0.53687	0.929538	0.703309	0.999951
	13.1368	0.828832	0.962902	0.539757	0.931016	0.705851	0.999983
	13.1385	0.831065	0.964177	0.54261	0.932378	0.708398	0.999997
	13.1401	0.833149	0.965346	0.545081	0.933746	0.711161	1
	13.1418	0.835354	0.966339	0.547715	0.935183	0.713933	0.999995
	13.1435	0.837624	0.967513	0.550609	0.936582	0.716538	0.999979
	13.1451	0.839764	0.968712	0.55341	0.937894	0.719192	0.999944
	13.1468	0.841839	0.969801	0.555941	0.939241	0.722009	0.999899
	13.1485	0.844049	0.970819	0.558692	0.940622	0.724755	0.999837
	13.1501	0.846254	0.971942	0.561645	0.941919	0.727311	0.999752
	13.1518	0.848311	0.973065	0.564484	0.943168	0.729925	0.999641
	13.1534	0.850373	0.974041	0.567109	0.944489	0.732649	0.999519
	13.1551	0.852564	0.975015	0.570027	0.945828	0.735284	0.999396
	13.1568	0.854686	0.976068	0.573017	0.947066	0.737828	0.999259
	13.1584	0.856648	0.977102	0.575535	0.948281	0.740467	0.999105
	13.1601	0.858662	0.977997	0.578014	0.949554	0.743133	0.998946
	13.1618	0.860816	0.978917	0.580895	0.950815	0.745643	0.998784
	13.1634	0.862884	0.979888	0.583899	0.951979	0.748135	0.998592
	13.1651	0.864801	0.980816	0.586588	0.953144	0.750836	0.998378
	13.1668	0.866822	0.981616	0.589208	0.95435	0.753553	0.99816
	13.1684	0.868963	0.982462	0.592132	0.955515	0.756129	0.997942
	13.1701	0.870978	0.983349	0.595085	0.956612	0.758727	0.997693
	13.1717	0.872862	0.984149	0.597706	0.957743	0.761458	0.997424
	13.1734	0.874854	0.984886	0.600327	0.958901	0.764134	0.997156
	13.1751	0.876884	0.985674	0.603259	0.959998	0.766655	0.996886
	13.1767	0.878774	0.986488	0.606257	0.961049	0.769253	0.996588
	13.1784	0.880511	0.987187	0.608992	0.962143	0.772012	0.996277
	13.1801	0.882332	0.98787	0.61185	0.963234	0.774685	0.995977
	13.1817	0.884284	0.988594	0.614977	0.964225	0.777115	0.995667
	13.1834	0.886134	0.989301	0.617942	0.965167	0.779489	0.995317
	13.1851	0.887946	0.989915	0.620533	0.966168	0.781981	0.994953
	13.1867	0.889911	0.990528	0.623373	0.967192	0.784472	0.994612
	13.1884	0.891817	0.991182	0.626394	0.968146	0.786854	0.994273
	13.19	0.89358	0.991797	0.629206	0.969094	0.78933	0.993883
	13.1917	0.89536	0.992318	0.631796	0.970082	0.791871	0.993477
	13.1934	0.89728	0.99284	0.634657	0.971052	0.794276	0.993095
	13.195	0.899124	0.993356	0.637637	0.971942	0.796587	0.992694
	13.1967	0.900832	0.993885	0.640372	0.972836	0.799033	0.99226
	13.1984	0.90258	0.994348	0.642982	0.973758	0.801499	0.99183
	13.2	0.904426	0.994823	0.645966	0.974639	0.803833	0.991417
	13.2017	0.906181	0.995311	0.649091	0.975472	0.806171	0.990961
	13.2034	0.9078	0.995753	0.651903	0.976323	0.808625	0.990472
	13.205	0.909498	0.996145	0.6547	0.977186	0.811034	0.990006
	13.2067	0.911248	0.996543	0.657748	0.977996	0.81324	0.989552
	13.2084	0.912891	0.996944	0.66073	0.978772	0.81549	0.989043
	13.21	0.914427	0.997297	0.663291	0.979571	0.81785	0.988505
	13.2117	0.916062	0.997605	0.665771	0.980368	0.820156	0.987998
	13.2134	0.917721	0.997907	0.668539	0.981104	0.822402	0.987498
	13.215	0.919273	0.998208	0.671352	0.981824	0.824804	0.986941
	13.2167	0.920799	0.998461	0.673872	0.982569	0.827268	0.986363
	13.2183	0.922432	0.998679	0.676659	0.983297	0.829615	0.985814
	13.22	0.924034	0.998896	0.679687	0.983963	0.831878	0.98525
	13.2217	0.925511	0.999109	0.682578	0.98463	0.834229	0.984629
	13.2233	0.927004	0.999282	0.685196	0.985319	0.836594	0.984002
	13.225	0.928589	0.999435	0.688028	0.985972	0.838864	0.983419
	13.2267	0.930106	0.999584	0.690903	0.986588	0.84112	0.982819
	13.2283	0.931482	0.99972	0.693546	0.987224	0.843446	0.982163
	13.23	0.932908	0.999808	0.695994	0.987866	0.845735	0.981511
	13.2317	0.934368	0.999873	0.698722	0.988453	0.847922	0.980889
	13.2333	0.935705	0.999931	0.701531	0.989004	0.850178	0.980228
	13.235	0.936994	0.999974	0.704112	0.989549	0.852454	0.979525
	13.2366	0.938369	0.99999	0.706625	0.990087	0.854575	0.978842
	13.2383	0.93982	0.999997	0.709422	0.990588	0.856586	0.978184
	13.24	0.941181	1	0.712238	0.991081	0.858754	0.977483
	13.2416	0.942448	0.999984	0.714739	0.991596	0.86102	0.97677
	13.2433	0.943793	0.999937	0.717423	0.992103	0.8632	0.976067
	13.245	0.945179	0.999848	0.720299	0.992564	0.865272	0.975374
	13.2466	0.946461	0.999746	0.72309	0.993015	0.867417	0.974595
	13.2483	0.947699	0.999644	0.725647	0.99348	0.869578	0.973771
	13.25	0.949008	0.999506	0.728396	0.993926	0.871588	0.973007
	13.2516	0.950331	0.999328	0.731172	0.994335	0.873553	0.972253
	13.2533	0.951546	0.999146	0.733792	0.994743	0.875653	0.971429
	13.2549	0.952734	0.998964	0.736246	0.995159	0.877749	0.970582
	13.2566	0.954007	0.998749	0.738966	0.995544	0.879644	0.969794
	13.2583	0.955259	0.998508	0.741721	0.995896	0.881525	0.968979
	13.2599	0.956395	0.998267	0.744241	0.996245	0.883541	0.968098
	13.2616	0.957528	0.99803	0.746612	0.996593	0.885539	0.967227
	13.2633	0.958743	0.997748	0.749277	0.996903	0.887412	0.966416
	13.2649	0.959901	0.997438	0.751787	0.997188	0.8893	0.965556
	13.2666	0.96096	0.997134	0.754158	0.997476	0.891245	0.964647
	13.2683	0.962037	0.996825	0.756684	0.997762	0.893127	0.963768
	13.2699	0.963172	0.996439	0.759508	0.998012	0.894954	0.962936
	13.2716	0.96425	0.99602	0.762362	0.998238	0.896884	0.962034
	13.2733	0.965241	0.995616	0.764965	0.99846	0.898856	0.96108
	13.2749	0.966296	0.995199	0.767569	0.998667	0.900683	0.960177
	13.2766	0.967374	0.994711	0.770268	0.998849	0.902435	0.959288
	13.2782	0.968384	0.994219	0.772884	0.999022	0.904297	0.958322
	13.2799	0.969347	0.993746	0.775222	0.999194	0.90616	0.957316
	13.2816	0.970386	0.993245	0.777769	0.999349	0.907878	0.956379
	13.2832	0.971409	0.992666	0.780414	0.99948	0.909566	0.955476
	13.2849	0.972321	0.992096	0.782902	0.999595	0.911346	0.954495
	13.2866	0.973169	0.99157	0.785227	0.999699	0.913116	0.953468
	13.2882	0.974142	0.990995	0.787803	0.999783	0.914755	0.952527
	13.2899	0.975107	0.990351	0.790404	0.999847	0.916353	0.951594
	13.2916	0.976009	0.989732	0.79281	0.999905	0.91806	0.950575
	13.2932	0.976901	0.989148	0.795308	0.999958	0.919816	0.949565
	13.2949	0.97784	0.988457	0.798026	0.99999	0.921453	0.948673
	13.2965	0.978744	0.987709	0.800719	1	0.923107	0.947714
	13.2982	0.979564	0.986999	0.803163	0.999998	0.924857	0.946646
	13.2999	0.980385	0.986309	0.8057	0.999988	0.92656	0.945606
	13.3016	0.981228	0.985581	0.808284	0.999968	0.92812	0.944634
	13.3032	0.982028	0.984774	0.810816	0.999928	0.92969	0.94359
	13.3049	0.982752	0.983997	0.813081	0.999875	0.931322	0.942484
	13.3065	0.983504	0.983229	0.815527	0.999816	0.9329	0.941443
	13.3082	0.984263	0.98233	0.81804	0.999737	0.934424	0.940417
	13.3099	0.984973	0.981422	0.82045	0.999632	0.936047	0.939304
	13.3115	0.985634	0.980592	0.822642	0.999516	0.937725	0.938155
	13.3132	0.986334	0.979752	0.824957	0.9994	0.939285	0.937098
	13.3149	0.986996	0.978808	0.827281	0.999273	0.940773	0.936032
	13.3165	0.987592	0.977873	0.829458	0.999125	0.942322	0.934885
	13.3182	0.988166	0.977013	0.831536	0.998963	0.943876	0.933739
	13.3199	0.988771	0.976053	0.833858	0.998795	0.945301	0.932683
	13.3215	0.98935	0.975004	0.836324	0.998604	0.946697	0.931578
	13.3232	0.989871	0.973984	0.838549	0.998379	0.948182	0.930398
[truncated: 2,209 more rows]

## Sheet: Figure 3c
Figure 3
c	Dose	tRNAArgACG				tRNAArgUCU						Fit curve
	Measurements	1	2	3	4	1	2	3	4			Dose	tRNAArgACG	tRNAArgUCU
	1.83105e-10	0.026389	0.052187									1.2012e-08	0.0153356	0.022299
	3.66211e-10	0.163272	0.231037									2.4024e-08	0.0302299	0.0436481
	7.32422e-10	0.056141	0.106606									3.6036e-08	0.0447017	0.0641068
	1.46484e-09	0.039918	0.198042									4.8048e-08	0.0587687	0.0837296
	2.92969e-09	0.107253	0.113803									6.00601e-08	0.0724476	0.102567
	5.85938e-09	0.107802	0.162991									7.20721e-08	0.0857543	0.120664
	1.17188e-08	0.083402	0.130838									8.40841e-08	0.0987038	0.138065
	2.34375e-08	0.074998	0									9.60961e-08	0.11131	0.154809
	4.6875e-08	0	0.047514									1.08108e-07	0.123587	0.170932
	9.375e-08	0.128285	0.224454									1.2012e-07	0.135547	0.186468
	1.875e-07	0.113049	0.190078									1.32132e-07	0.147203	0.201449
	3.75e-07	0.189637	0.259109									1.44144e-07	0.158565	0.215904
	7.5e-07	0.388047	0.43381									1.56156e-07	0.169644	0.22986
	1.5e-06	0.586649	0.676814									1.68168e-07	0.180452	0.243342
	3e-06	0.813728	0.902142									1.8018e-07	0.190998	0.256375
	6e-06	1	1									1.92192e-07	0.201292	0.26898
	3.66211e-10			0.086555	0.007713	0.048764	0.029374	0.101571	0.039586			2.04204e-07	0.211341	0.281178
	7.32422e-10			0.018024	0.004941	0.036622	0.066154	0.08037	0.038912			2.16216e-07	0.221156	0.292988
	1.46484e-09			0.071534	0.014829	0.021853	0	0	0.025445			2.28228e-07	0.230744	0.304429
	2.92969e-09			0	0.013514	0.053344	0.016408	0.08642				2.4024e-07	0.240112	0.315518
	5.85938e-09			0.049256	0	0	0.010132	0.028787	0			2.52252e-07	0.249269	0.326271
	1.17188e-08			0.007633	0.09519	0.127967	0.038051	0.078486	0.084172			2.64264e-07	0.258221	0.336702
	2.34375e-08			0.022352	0.073972		0.044868	0.051999	0.06223			2.76276e-07	0.266976	0.346826
	4.6875e-08			0.048121	0.157537	0.195985	0.158785	0.176701	0.181326			2.88288e-07	0.275539	0.356657
	9.375e-08			0.094065	0.299089	0.073026	0.173637	0.200041	0.247854			3.003e-07	0.283916	0.366206
	1.875e-07			0.083636	0.431818	0.159635	0.295577	0.33129	0.435926			3.12312e-07	0.292115	0.375487
	3.75e-07			0.178542	0.610449	0.247678	0.371121	0.394201	0.592153			3.24324e-07	0.30014	0.384509
	7.5e-07			0.288159	0.770562	0.444695	0.512041	0.532858	0.673098			3.36336e-07	0.307997	0.393284
	1.5e-06			0.538658	0.883031	0.488172	0.777944	0.821773	0.820792			3.48348e-07	0.315692	0.401822
	3e-06			0.695261	0.932458	0.604076	1	1	0.909711			3.6036e-07	0.323228	0.410132
	6e-06			1	1	1	0.938604	0.984771	0.9361			3.72372e-07	0.330611	0.418223
	1.2e-05				0.896709		0.978306		1			3.84384e-07	0.337846	0.426104
	8.6e-06			0.813232								3.96396e-07	0.344937	0.433782
												4.08408e-07	0.351889	0.441267
												4.2042e-07	0.358704	0.448563
	No tRNA			tRNAArgACG			tRNAArgUCU					4.32432e-07	0.365388	0.45568
Hydrolysis rate	60.6464	32.8227	9.31022	47.8505	51.7948	34.2445	207.149	208.035	191.28			4.44444e-07	0.371944	0.462623
												4.56456e-07	0.378376	0.469398
		Hydrolysis rate	SD									4.68468e-07	0.384687	0.476013
	No tRNA	34.2598	25.6982									4.8048e-07	0.39088	0.482471
	tRNAArgACG	44.6299	9.20774									4.92492e-07	0.39696	0.488779
	tRNAArgUCU	202.155	9.42814									5.04505e-07	0.402928	0.494942
												5.16517e-07	0.408788	0.500965
												5.28529e-07	0.414544	0.506852
												5.40541e-07	0.420196	0.512609
												5.52553e-07	0.42575	0.518239
												5.64565e-07	0.431206	0.523746
												5.76577e-07	0.436568	0.529135
												5.88589e-07	0.441837	0.53441
												6.00601e-07	0.447017	0.539573
												6.12613e-07	0.45211	0.544628
												6.24625e-07	0.457117	0.54958
												6.36637e-07	0.462042	0.55443
												6.48649e-07	0.466885	0.559182
												6.60661e-07	0.471649	0.563839
												6.72673e-07	0.476336	0.568404
												6.84685e-07	0.480948	0.572879
												6.96697e-07	0.485486	0.577267
												7.08709e-07	0.489952	0.581571
												7.20721e-07	0.494349	0.585793
												7.32733e-07	0.498677	0.589935
												7.44745e-07	0.502938	0.594
												7.56757e-07	0.507134	0.597989
												7.68769e-07	0.511266	0.601905
												7.80781e-07	0.515335	0.60575
												7.92793e-07	0.519344	0.609526
												8.04805e-07	0.523293	0.613234
												8.16817e-07	0.527184	0.616877
												8.28829e-07	0.531018	0.620455
												8.40841e-07	0.534795	0.623971
												8.52853e-07	0.538519	0.627427
												8.64865e-07	0.542189	0.630824
												8.76877e-07	0.545807	0.634163
												8.88889e-07	0.549373	0.637445
												9.00901e-07	0.55289	0.640674
												9.12913e-07	0.556358	0.643848
												9.24925e-07	0.559777	0.646971
												9.36937e-07	0.56315	0.650043
												9.48949e-07	0.566476	0.653065
												9.60961e-07	0.569758	0.656039
												9.72973e-07	0.572995	0.658966
												9.84985e-07	0.576189	0.661846
												9.96997e-07	0.579341	0.664682
												1.00901e-06	0.582451	0.667473
												1.02102e-06	0.58552	0.670222
												1.03303e-06	0.588549	0.672929
												1.04505e-06	0.591539	0.675594
												1.05706e-06	0.59449	0.67822
												1.06907e-06	0.597404	0.680806
												1.08108e-06	0.600281	0.683354
												1.09309e-06	0.603121	0.685864
												1.10511e-06	0.605926	0.688338
												1.11712e-06	0.608696	0.690776
												1.12913e-06	0.611431	0.693179
												1.14114e-06	0.614133	0.695548
												1.15315e-06	0.616802	0.697883
												1.16517e-06	0.619439	0.700185
												1.17718e-06	0.622043	0.702454
												1.18919e-06	0.624616	0.704693
												1.2012e-06	0.627159	0.7069
												1.21321e-06	0.629671	0.709077
												1.22523e-06	0.632154	0.711225
												1.23724e-06	0.634608	0.713343
												1.24925e-06	0.637033	0.715433
												1.26126e-06	0.639429	0.717495
												1.27327e-06	0.641799	0.71953
												1.28529e-06	0.644141	0.721538
												1.2973e-06	0.646456	0.72352
												1.30931e-06	0.648745	0.725476
												1.32132e-06	0.651009	0.727407
												1.33333e-06	0.653247	0.729313
												1.34535e-06	0.65546	0.731195
												1.35736e-06	0.657648	0.733053
												1.36937e-06	0.659813	0.734887
												1.38138e-06	0.661953	0.736699
												1.39339e-06	0.664071	0.738488
												1.40541e-06	0.666165	0.740255
												1.41742e-06	0.668237	0.742
												1.42943e-06	0.670287	0.743724
												1.44144e-06	0.672314	0.745428
												1.45345e-06	0.674321	0.74711
												1.46547e-06	0.676306	0.748773
												1.47748e-06	0.67827	0.750415
												1.48949e-06	0.680214	0.752039
												1.5015e-06	0.682137	0.753643
												1.51351e-06	0.684041	0.755228
												1.52553e-06	0.685925	0.756795
												1.53754e-06	0.68779	0.758344
												1.54955e-06	0.689636	0.759875
												1.56156e-06	0.691463	0.761388
												1.57357e-06	0.693271	0.762884
												1.58559e-06	0.695062	0.764364
												1.5976e-06	0.696835	0.765826
												1.60961e-06	0.69859	0.767273
												1.62162e-06	0.700328	0.768703
												1.63363e-06	0.702048	0.770118
												1.64565e-06	0.703752	0.771517
												1.65766e-06	0.705439	0.7729
												1.66967e-06	0.70711	0.774269
												1.68168e-06	0.708765	0.775623
												1.69369e-06	0.710404	0.776962
												1.70571e-06	0.712028	0.778287
												1.71772e-06	0.713635	0.779598
												1.72973e-06	0.715228	0.780895
												1.74174e-06	0.716806	0.782178
												1.75375e-06	0.718369	0.783448
												1.76577e-06	0.719917	0.784704
												1.77778e-06	0.721451	0.785948
												1.78979e-06	0.722971	0.787179
												1.8018e-06	0.724477	0.788397
												1.81381e-06	0.725969	0.789603
												1.82583e-06	0.727447	0.790796
												1.83784e-06	0.728912	0.791977
												1.84985e-06	0.730364	0.793147
												1.86186e-06	0.731803	0.794305
												1.87387e-06	0.733229	0.795451
												1.88589e-06	0.734642	0.796586
												1.8979e-06	0.736043	0.79771
												1.90991e-06	0.737431	0.798823
												1.92192e-06	0.738807	0.799925
												1.93393e-06	0.740171	0.801016
												1.94595e-06	0.741523	0.802096
												1.95796e-06	0.742864	0.803167
												1.96997e-06	0.744193	0.804227
												1.98198e-06	0.74551	0.805277
												1.99399e-06	0.746816	0.806317
												2.00601e-06	0.748111	0.807347
												2.01802e-06	0.749395	0.808367
												2.03003e-06	0.750668	0.809378
												2.04204e-06	0.751931	0.81038
												2.05405e-06	0.753183	0.811372
												2.06607e-06	0.754424	0.812355
												2.07808e-06	0.755655	0.813329
												2.09009e-06	0.756876	0.814294
												2.1021e-06	0.758087	0.815251
												2.11411e-06	0.759287	0.816198
												2.12613e-06	0.760478	0.817138
												2.13814e-06	0.76166	0.818068
												2.15015e-06	0.762831	0.818991
												2.16216e-06	0.763994	0.819905
												2.17417e-06	0.765147	0.820811
												2.18619e-06	0.76629	0.82171
												2.1982e-06	0.767425	0.8226
												2.21021e-06	0.76855	0.823482
												2.22222e-06	0.769667	0.824357
												2.23423e-06	0.770775	0.825225
												2.24625e-06	0.771874	0.826084
												2.25826e-06	0.772964	0.826937
												2.27027e-06	0.774046	0.827782
												2.28228e-06	0.77512	0.82862
												2.29429e-06	0.776185	0.829451
												2.30631e-06	0.777242	0.830275
												2.31832e-06	0.778291	0.831091
												2.33033e-06	0.779332	0.831901
												2.34234e-06	0.780365	0.832705
												2.35435e-06	0.78139	0.833501
												2.36637e-06	0.782408	0.834291
												2.37838e-06	0.783417	0.835075
												2.39039e-06	0.784419	0.835852
												2.4024e-06	0.785414	0.836623
												2.41441e-06	0.786401	0.837387
												2.42643e-06	0.787381	0.838146
												2.43844e-06	0.788354	0.838898
												2.45045e-06	0.78932	0.839644
												2.46246e-06	0.790278	0.840384
												2.47447e-06	0.791229	0.841119
												2.48649e-06	0.792174	0.841847
												2.4985e-06	0.793112	0.84257
												2.51051e-06	0.794042	0.843287
												2.52252e-06	0.794966	0.843998
												2.53453e-06	0.795884	0.844704
												2.54655e-06	0.796795	0.845404
												2.55856e-06	0.797699	0.846099
												2.57057e-06	0.798597	0.846789
												2.58258e-06	0.799489	0.847473
												2.59459e-06	0.800374	0.848152
												2.60661e-06	0.801254	0.848826
												2.61862e-06	0.802127	0.849495
												2.63063e-06	0.802993	0.850158
												2.64264e-06	0.803854	0.850817
												2.65465e-06	0.804709	0.851471
												2.66667e-06	0.805558	0.852119
												2.67868e-06	0.806401	0.852763
												2.69069e-06	0.807239	0.853402
												2.7027e-06	0.80807	0.854037
												2.71471e-06	0.808896	0.854666
												2.72673e-06	0.809717	0.855292
												2.73874e-06	0.810531	0.855912
												2.75075e-06	0.811341	0.856528
												2.76276e-06	0.812145	0.857139
												2.77477e-06	0.812943	0.857747
												2.78679e-06	0.813736	0.858349
												2.7988e-06	0.814524	0.858948
												2.81081e-06	0.815307	0.859542
												2.82282e-06	0.816084	0.860131
												2.83483e-06	0.816857	0.860717
												2.84685e-06	0.817624	0.861298
												2.85886e-06	0.818386	0.861876
												2.87087e-06	0.819143	0.862449
												2.88288e-06	0.819896	0.863018
												2.89489e-06	0.820643	0.863584
												2.90691e-06	0.821386	0.864145
												2.91892e-06	0.822124	0.864702
												2.93093e-06	0.822857	0.865256
												2.94294e-06	0.823585	0.865806
												2.95495e-06	0.824309	0.866352
												2.96697e-06	0.825028	0.866894
												2.97898e-06	0.825743	0.867432
												2.99099e-06	0.826453	0.867967
												3.003e-06	0.827159	0.868499
												3.01502e-06	0.82786	0.869026
												3.02703e-06	0.828557	0.86955
												3.03904e-06	0.829249	0.870071
												3.05105e-06	0.829937	0.870588
												3.06306e-06	0.830621	0.871102
												3.07508e-06	0.831301	0.871612
												3.08709e-06	0.831976	0.872119
												3.0991e-06	0.832648	0.872622
												3.11111e-06	0.833315	0.873122
												3.12312e-06	0.833978	0.873619
												3.13514e-06	0.834637	0.874113
												3.14715e-06	0.835292	0.874603
												3.15916e-06	0.835943	0.875091
												3.17117e-06	0.836591	0.875575
												3.18318e-06	0.837234	0.876056
												3.1952e-06	0.837873	0.876534
												3.20721e-06	0.838509	0.877009
												3.21922e-06	0.839141	0.87748
												3.23123e-06	0.839769	0.877949
												3.24324e-06	0.840393	0.878415
												3.25526e-06	0.841014	0.878878
												3.26727e-06	0.841631	0.879338
												3.27928e-06	0.842244	0.879795
												3.29129e-06	0.842854	0.880249
												3.3033e-06	0.84346	0.8807
												3.31532e-06	0.844063	0.881149
												3.32733e-06	0.844662	0.881595
												3.33934e-06	0.845258	0.882038
												3.35135e-06	0.84585	0.882478
												3.36336e-06	0.846439	0.882915
												3.37538e-06	0.847025	0.88335
												3.38739e-06	0.847607	0.883782
												3.3994e-06	0.848186	0.884212
												3.41141e-06	0.848761	0.884639
												3.42342e-06	0.849334	0.885063
												3.43544e-06	0.849903	0.885485
												3.44745e-06	0.850468	0.885904
												3.45946e-06	0.851031	0.886321
												3.47147e-06	0.851591	0.886735
												3.48348e-06	0.852147	0.887147
												3.4955e-06	0.8527	0.887556
												3.50751e-06	0.85325	0.887963
												3.51952e-06	0.853798	0.888368
												3.53153e-06	0.854342	0.88877
												3.54354e-06	0.854883	0.88917
												3.55556e-06	0.855421	0.889567
												3.56757e-06	0.855956	0.889962
												3.57958e-06	0.856488	0.890355
												3.59159e-06	0.857018	0.890745
												3.6036e-06	0.857544	0.891133
												3.61562e-06	0.858068	0.891519
												3.62763e-06	0.858588	0.891903
												3.63964e-06	0.859106	0.892285
												3.65165e-06	0.859622	0.892664
												3.66366e-06	0.860134	0.893041
												3.67568e-06	0.860644	0.893416
												3.68769e-06	0.861151	0.893789
												3.6997e-06	0.861655	0.89416
												3.71171e-06	0.862156	0.894529
												3.72372e-06	0.862655	0.894895
												3.73574e-06	0.863152	0.89526
												3.74775e-06	0.863645	0.895622
												3.75976e-06	0.864136	0.895983
												3.77177e-06	0.864625	0.896341
												3.78378e-06	0.865111	0.896698
												3.7958e-06	0.865594	0.897052
												3.80781e-06	0.866075	0.897405
												3.81982e-06	0.866553	0.897755
												3.83183e-06	0.867029	0.898104
												3.84384e-06	0.867503	0.898451
												3.85586e-06	0.867974	0.898796
												3.86787e-06	0.868442	0.899139
												3.87988e-06	0.868908	0.89948
												3.89189e-06	0.869372	0.899819
												3.9039e-06	0.869834	0.900157
												3.91592e-06	0.870293	0.900492
												3.92793e-06	0.87075	0.900826
												3.93994e-06	0.871204	0.901158
												3.95195e-06	0.871656	0.901488
												3.96396e-06	0.872106	0.901817
												3.97598e-06	0.872554	0.902144
												3.98799e-06	0.872999	0.902469
												4e-06	0.873442	0.902792
												4.01201e-06	0.873883	0.903113
												4.02402e-06	0.874322	0.903433
												4.03604e-06	0.874759	0.903752
												4.04805e-06	0.875193	0.904068
												4.06006e-06	0.875625	0.904383
												4.07207e-06	0.876056	0.904696
												4.08408e-06	0.876484	0.905008
												4.0961e-06	0.87691	0.905318
												4.10811e-06	0.877334	0.905626
												4.12012e-06	0.877755	0.905933
												4.13213e-06	0.878175	0.906238
												4.14414e-06	0.878593	0.906542
												4.15616e-06	0.879009	0.906844
												4.16817e-06	0.879422	0.907145
												4.18018e-06	0.879834	0.907444
												4.19219e-06	0.880244	0.907741
												4.2042e-06	0.880652	0.908037
												4.21622e-06	0.881057	0.908332
												4.22823e-06	0.881461	0.908625
												4.24024e-06	0.881863	0.908916
												4.25225e-06	0.882263	0.909207
												4.26426e-06	0.882662	0.909495
												4.27628e-06	0.883058	0.909782
												4.28829e-06	0.883452	0.910068
												4.3003e-06	0.883845	0.910353
												4.31231e-06	0.884236	0.910636
												4.32432e-06	0.884624	0.910917
												4.33634e-06	0.885012	0.911197
												4.34835e-06	0.885397	0.911476
												4.36036e-06	0.88578	0.911754
												4.37237e-06	0.886162	0.91203
												4.38438e-06	0.886542	0.912304
												4.3964e-06	0.88692	0.912578
												4.40841e-06	0.887297	0.91285
												4.42042e-06	0.887671	0.913121
												4.43243e-06	0.888044	0.91339
												4.44444e-06	0.888416	0.913658
												4.45646e-06	0.888785	0.913925
												4.46847e-06	0.889153	0.914191
												4.48048e-06	0.88952	0.914455
												4.49249e-06	0.889884	0.914718
												4.5045e-06	0.890247	0.91498
												4.51652e-06	0.890608	0.91524
												4.52853e-06	0.890968	0.9155
												4.54054e-06	0.891326	0.915758
												4.55255e-06	0.891683	0.916015
												4.56456e-06	0.892038	0.91627
												4.57658e-06	0.892391	0.916525
												4.58859e-06	0.892743	0.916778
												4.6006e-06	0.893093	0.91703
												4.61261e-06	0.893441	0.917281
												4.62462e-06	0.893788	0.917531
												4.63664e-06	0.894134	0.917779
												4.64865e-06	0.894478	0.918027
												4.66066e-06	0.89482	0.918273
												4.67267e-06	0.895161	0.918518
												4.68468e-06	0.895501	0.918762
												4.6967e-06	0.895839	0.919005
												4.70871e-06	0.896176	0.919247
												4.72072e-06	0.896511	0.919488
												4.73273e-06	0.896844	0.919727
												4.74474e-06	0.897177	0.919966
												4.75676e-06	0.897507	0.920203
												4.76877e-06	0.897837	0.920439
												4.78078e-06	0.898165	0.920675
												4.79279e-06	0.898491	0.920909
												4.8048e-06	0.898816	0.921142
												4.81682e-06	0.89914	0.921374
												4.82883e-06	0.899462	0.921605
												4.84084e-06	0.899783	0.921835
												4.85285e-06	0.900103	0.922064
												4.86486e-06	0.900421	0.922292
												4.87688e-06	0.900738	0.922519
												4.88889e-06	0.901054	0.922745
												4.9009e-06	0.901368	0.92297
												4.91291e-06	0.901681	0.923194
												4.92492e-06	0.901993	0.923417
												4.93694e-06	0.902303	0.923639
												4.94895e-06	0.902612	0.923861
												4.96096e-06	0.90292	0.924081
												4.97297e-06	0.903226	0.9243
												4.98498e-06	0.903532	0.924518
												4.997e-06	0.903836	0.924735
												5.00901e-06	0.904138	0.924952
												5.02102e-06	0.90444	0.925167
												5.03303e-06	0.90474	0.925381
												5.04505e-06	0.905039	0.925595
												5.05706e-06	0.905337	0.925807
												5.06907e-06	0.905633	0.926019
												5.08108e-06	0.905929	0.92623
												5.09309e-06	0.906223	0.92644
												5.10511e-06	0.906516	0.926649
												5.11712e-06	0.906807	0.926857
												5.12913e-06	0.907098	0.927064
												5.14114e-06	0.907387	0.927271
												5.15315e-06	0.907675	0.927476
												5.16517e-06	0.907963	0.927681
												5.17718e-06	0.908248	0.927884
												5.18919e-06	0.908533	0.928087
												5.2012e-06	0.908817	0.928289
												5.21321e-06	0.909099	0.928491
												5.22523e-06	0.909381	0.928691
												5.23724e-06	0.909661	0.92889
												5.24925e-06	0.90994	0.929089
												5.26126e-06	0.910218	0.929287
												5.27327e-06	0.910495	0.929484
												5.28529e-06	0.910771	0.92968
												5.2973e-06	0.911046	0.929876
												5.30931e-06	0.911319	0.93007
												5.32132e-06	0.911592	0.930264
												5.33333e-06	0.911864	0.930457
												5.34535e-06	0.912134	0.93065
												5.35736e-06	0.912404	0.930841
												5.36937e-06	0.912672	0.931032
												5.38138e-06	0.912939	0.931222
												5.39339e-06	0.913206	0.931411
												5.40541e-06	0.913471	0.931599
												5.41742e-06	0.913735	0.931787
												5.42943e-06	0.913998	0.931974
												5.44144e-06	0.914261	0.93216
												5.45345e-06	0.914522	0.932345
												5.46547e-06	0.914782	0.93253
												5.47748e-06	0.915041	0.932714
												5.48949e-06	0.9153	0.932897
												5.5015e-06	0.915557	0.933079
												5.51351e-06	0.915813	0.933261
												5.52553e-06	0.916068	0.933442
												5.53754e-06	0.916323	0.933622
												5.54955e-06	0.916576	0.933802
												5.56156e-06	0.916829	0.933981
												5.57357e-06	0.91708	0.934159
												5.58559e-06	0.917331	0.934337
												5.5976e-06	0.91758	0.934513
												5.60961e-06	0.917829	0.934689
												5.62162e-06	0.918077	0.934865
												5.63363e-06	0.918323	0.935039
												5.64565e-06	0.918569	0.935214
												5.65766e-06	0.918814	0.935387
												5.66967e-06	0.919058	0.93556
												5.68168e-06	0.919302	0.935732
												5.69369e-06	0.919544	0.935903
												5.70571e-06	0.919785	0.936074
												5.71772e-06	0.920026	0.936244
												5.72973e-06	0.920265	0.936413
												5.74174e-06	0.920504	0.936582
												5.75375e-06	0.920742	0.93675
												5.76577e-06	0.920979	0.936917
												5.77778e-06	0.921215	0.937084
												5.78979e-06	0.92145	0.93725
												5.8018e-06	0.921685	0.937416
												5.81381e-06	0.921918	0.937581
												5.82583e-06	0.922151	0.937745
												5.83784e-06	0.922383	0.937909
												5.84985e-06	0.922614	0.938072
												5.86186e-06	0.922844	0.938234
												5.87387e-06	0.923073	0.938396
												5.88589e-06	0.923302	0.938558
												5.8979e-06	0.92353	0.938718
												5.90991e-06	0.923757	0.938878
												5.92192e-06	0.923983	0.939038
												5.93393e-06	0.924208	0.939197
												5.94595e-06	0.924433	0.939355
												5.95796e-06	0.924656	0.939512
												5.96997e-06	0.924879	0.93967
												5.98198e-06	0.925101	0.939826
												5.99399e-06	0.925323	0.939982
												6.00601e-06	0.925543	0.940137
												6.01802e-06	0.925763	0.940292
												6.03003e-06	0.925982	0.940447
												6.04204e-06	0.9262	0.9406
												6.05405e-06	0.926418	0.940753
												6.06607e-06	0.926635	0.940906
												6.07808e-06	0.92685	0.941058
												6.09009e-06	0.927066	0.941209
												6.1021e-06	0.92728	0.94136
												6.11411e-06	0.927494	0.941511
												6.12613e-06	0.927707	0.94166
												6.13814e-06	0.927919	0.94181
												6.15015e-06	0.928131	0.941959
												6.16216e-06	0.928341	0.942107
												6.17417e-06	0.928551	0.942254
												6.18619e-06	0.928761	0.942402
												6.1982e-06	0.928969	0.942548
												6.21021e-06	0.929177	0.942694
												6.22222e-06	0.929385	0.94284
												6.23423e-06	0.929591	0.942985
												6.24625e-06	0.929797	0.94313
												6.25826e-06	0.930002	0.943274
												6.27027e-06	0.930206	0.943417
												6.28228e-06	0.93041	0.94356
												6.29429e-06	0.930613	0.943703
												6.30631e-06	0.930815	0.943845
												6.31832e-06	0.931017	0.943986
												6.33033e-06	0.931218	0.944127
												6.34234e-06	0.931418	0.944268
												6.35435e-06	0.931618	0.944408
												6.36637e-06	0.931817	0.944548
												6.37838e-06	0.932015	0.944687
												6.39039e-06	0.932213	0.944825
												6.4024e-06	0.93241	0.944963
												6.41441e-06	0.932606	0.945101
												6.42643e-06	0.932802	0.945238
												6.43844e-06	0.932997	0.945375
												6.45045e-06	0.933191	0.945511
												6.46246e-06	0.933385	0.945647
												6.47447e-06	0.933578	0.945782
												6.48649e-06	0.93377	0.945917
												6.4985e-06	0.933962	0.946051
												6.51051e-06	0.934153	0.946185
												6.52252e-06	0.934344	0.946319
												6.53453e-06	0.934534	0.946452
												6.54655e-06	0.934723	0.946584
												6.55856e-06	0.934912	0.946717
												6.57057e-06	0.9351	0.946848
												6.58258e-06	0.935287	0.946979
												6.59459e-06	0.935474	0.94711
												6.60661e-06	0.935661	0.947241
												6.61862e-06	0.935846	0.94737
												6.63063e-06	0.936031	0.9475
												6.64264e-06	0.936216	0.947629
												6.65465e-06	0.9364	0.947758
												6.66667e-06	0.936583	0.947886
												6.67868e-06	0.936766	0.948014
												6.69069e-06	0.936948	0.948141
												6.7027e-06	0.937129	0.948268
												6.71471e-06	0.93731	0.948394
												6.72673e-06	0.937491	0.94852
												6.73874e-06	0.93767	0.948646
												6.75075e-06	0.93785	0.948771
												6.76276e-06	0.938028	0.948896
												6.77477e-06	0.938206	0.94902
												6.78679e-06	0.938384	0.949144
												6.7988e-06	0.938561	0.949268
												6.81081e-06	0.938737	0.949391
												6.82282e-06	0.938913	0.949514
												6.83483e-06	0.939088	0.949636
												6.84685e-06	0.939263	0.949758
												6.85886e-06	0.939437	0.94988
												6.87087e-06	0.939611	0.950001
												6.88288e-06	0.939784	0.950122
												6.89489e-06	0.939957	0.950242
												6.90691e-06	0.940129	0.950362
												6.91892e-06	0.9403	0.950482
												6.93093e-06	0.940471	0.950601
												6.94294e-06	0.940642	0.95072
												6.95495e-06	0.940812	0.950839
												6.96697e-06	0.940981	0.950957
												6.97898e-06	0.94115	0.951075
												6.99099e-06	0.941318	0.951192
												7.003e-06	0.941486	0.951309
												7.01502e-06	0.941653	0.951426
												7.02703e-06	0.94182	0.951542
												7.03904e-06	0.941986	0.951658
												7.05105e-06	0.942152	0.951773
												7.06306e-06	0.942317	0.951888
												7.07508e-06	0.942482	0.952003
												7.08709e-06	0.942646	0.952118
												7.0991e-06	0.94281	0.952232
												7.11111e-06	0.942974	0.952345
												7.12312e-06	0.943136	0.952459
												7.13514e-06	0.943299	0.952572
												7.14715e-06	0.94346	0.952684
												7.15916e-06	0.943622	0.952797
												7.17117e-06	0.943783	0.952909
												7.18318e-06	0.943943	0.95302
												7.1952e-06	0.944103	0.953131
												7.20721e-06	0.944262	0.953242
												7.21922e-06	0.944421	0.953353
												7.23123e-06	0.944579	0.953463
												7.24324e-06	0.944737	0.953573
												7.25526e-06	0.944895	0.953683
												7.26727e-06	0.945052	0.953792
												7.27928e-06	0.945208	0.953901
												7.29129e-06	0.945365	0.954009
												7.3033e-06	0.94552	0.954117
												7.31532e-06	0.945675	0.954225
												7.32733e-06	0.94583	0.954333
												7.33934e-06	0.945984	0.95444
												7.35135e-06	0.946138	0.954547
												7.36336e-06	0.946291	0.954653
												7.37538e-06	0.946444	0.95476
												7.38739e-06	0.946597	0.954866
												7.3994e-06	0.946749	0.954971
												7.41141e-06	0.9469	0.955076
												7.42342e-06	0.947052	0.955181
												7.43544e-06	0.947202	0.955286
												7.44745e-06	0.947352	0.95539
												7.45946e-06	0.947502	0.955494
												7.47147e-06	0.947652	0.955598
												7.48348e-06	0.947801	0.955701
												7.4955e-06	0.947949	0.955804
												7.50751e-06	0.948097	0.955907
												7.51952e-06	0.948245	0.95601
												7.53153e-06	0.948392	0.956112
												7.54354e-06	0.948539	0.956214
												7.55556e-06	0.948685	0.956315
												7.56757e-06	0.948831	0.956417
												7.57958e-06	0.948977	0.956518
												7.59159e-06	0.949122	0.956618
												7.6036e-06	0.949267	0.956719
												7.61562e-06	0.949411	0.956819
												7.62763e-06	0.949555	0.956918
												7.63964e-06	0.949698	0.957018
												7.65165e-06	0.949841	0.957117
												7.66366e-06	0.949984	0.957216
												7.67568e-06	0.950126	0.957315
												7.68769e-06	0.950268	0.957413
												7.6997e-06	0.950409	0.957511
												7.71171e-06	0.950551	0.957609
												7.72372e-06	0.950691	0.957706
												7.73574e-06	0.950831	0.957803
												7.74775e-06	0.950971	0.9579
												7.75976e-06	0.951111	0.957997
												7.77177e-06	0.95125	0.958093
												7.78378e-06	0.951389	0.958189
												7.7958e-06	0.951527	0.958285
												7.80781e-06	0.951665	0.95838
												7.81982e-06	0.951802	0.958476
												7.83183e-06	0.95194	0.958571
												7.84384e-06	0.952076	0.958665
												7.85586e-06	0.952213	0.95876
												7.86787e-06	0.952349	0.958854
												7.87988e-06	0.952484	0.958948
												7.89189e-06	0.95262	0.959041
												7.9039e-06	0.952755	0.959135
												7.91592e-06	0.952889	0.959228
												7.92793e-06	0.953023	0.959321
												7.93994e-06	0.953157	0.959413
												7.95195e-06	0.953291	0.959505
												7.96396e-06	0.953424	0.959597
												7.97598e-06	0.953556	0.959689
												7.98799e-06	0.953689	0.959781
												8e-06	0.953821	0.959872
												8.01201e-06	0.953952	0.959963
												8.02402e-06	0.954083	0.960054
												8.03604e-06	0.954214	0.960144
												8.04805e-06	0.954345	0.960234
												8.06006e-06	0.954475	0.960324
												8.07207e-06	0.954605	0.960414
												8.08408e-06	0.954734	0.960504
												8.0961e-06	0.954864	0.960593
												8.10811e-06	0.954992	0.960682
												8.12012e-06	0.955121	0.960771
												8.13213e-06	0.955249	0.960859
												8.14414e-06	0.955377	0.960947
												8.15616e-06	0.955504	0.961035
												8.16817e-06	0.955631	0.961123
												8.18018e-06	0.955758	0.961211
												8.19219e-06	0.955884	0.961298
												8.2042e-06	0.95601	0.961385
												8.21622e-06	0.956136	0.961472
												8.22823e-06	0.956261	0.961558
												8.24024e-06	0.956387	0.961645
												8.25225e-06	0.956511	0.961731
												8.26426e-06	0.956636	0.961817
												8.27628e-06	0.95676	0.961902
												8.28829e-06	0.956883	0.961988
												8.3003e-06	0.957007	0.962073
												8.31231e-06	0.95713	0.962158
												8.32432e-06	0.957253	0.962242
												8.33634e-06	0.957375	0.962327
												8.34835e-06	0.957497	0.962411
												8.36036e-06	0.957619	0.962495
												8.37237e-06	0.957741	0.962579
												8.38438e-06	0.957862	0.962662
												8.3964e-06	0.957983	0.962746
												8.40841e-06	0.958103	0.962829
												8.42042e-06	0.958223	0.962912
												8.43243e-06	0.958343	0.962994
												8.44444e-06	0.958463	0.963077
												8.45646e-06	0.958582	0.963159
												8.46847e-06	0.958701	0.963241
												8.48048e-06	0.95882	0.963323
												8.49249e-06	0.958938	0.963404
												8.5045e-06	0.959056	0.963486
												8.51652e-06	0.959174	0.963567
												8.52853e-06	0.959291	0.963648
												8.54054e-06	0.959409	0.963729
												8.55255e-06	0.959525	0.963809
												8.56456e-06	0.959642	0.963889
												8.57658e-06	0.959758	0.963969
												8.58859e-06	0.959874	0.964049
												8.6006e-06	0.95999	0.964129
												8.61261e-06	0.960105	0.964208
												8.62462e-06	0.96022	0.964288
												8.63664e-06	0.960335	0.964367
												8.64865e-06	0.960449	0.964445
												8.66066e-06	0.960564	0.964524
												8.67267e-06	0.960678	0.964602
												8.68468e-06	0.960791	0.964681
												8.6967e-06	0.960905	0.964759
												8.70871e-06	0.961018	0.964836
												8.72072e-06	0.96113	0.964914
												8.73273e-06	0.961243	0.964991
												8.74474e-06	0.961355	0.965069
												8.75676e-06	0.961467	0.965146
												8.76877e-06	0.961579	0.965222
												8.78078e-06	0.96169	0.965299
												8.79279e-06	0.961801	0.965375
												8.8048e-06	0.961912	0.965452
												8.81682e-06	0.962022	0.965528
												8.82883e-06	0.962133	0.965603
												8.84084e-06	0.962242	0.965679
												8.85285e-06	0.962352	0.965754
												8.86486e-06	0.962462	0.96583
												8.87688e-06	0.962571	0.965905
												8.88889e-06	0.96268	0.96598
												8.9009e-06	0.962788	0.966054
												8.91291e-06	0.962897	0.966129
												8.92492e-06	0.963005	0.966203
												8.93694e-06	0.963112	0.966277
												8.94895e-06	0.96322	0.966351
												8.96096e-06	0.963327	0.966425
												8.97297e-06	0.963434	0.966498
												8.98498e-06	0.963541	0.966572
												8.997e-06	0.963648	0.966645
												9.00901e-06	0.963754	0.966718
												9.02102e-06	0.96386	0.96679
												9.03303e-06	0.963965	0.966863
												9.04505e-06	0.964071	0.966936
												9.05706e-06	0.964176	0.967008
												9.06907e-06	0.964281	0.96708
												9.08108e-06	0.964386	0.967152
												9.09309e-06	0.96449	0.967223
												9.10511e-06	0.964594	0.967295
												9.11712e-06	0.964698	0.967366
												9.12913e-06	0.964802	0.967437
												9.14114e-06	0.964905	0.967508
												9.15315e-06	0.965009	0.967579
												9.16517e-06	0.965112	0.96765
												9.17718e-06	0.965214	0.96772
												9.18919e-06	0.965317	0.967791
												9.2012e-06	0.965419	0.967861
												9.21321e-06	0.965521	0.967931
												9.22523e-06	0.965622	0.968001
												9.23724e-06	0.965724	0.96807
												9.24925e-06	0.965825	0.96814
												9.26126e-06	0.965926	0.968209
												9.27327e-06	0.966027	0.968278
												9.28529e-06	0.966127	0.968347
												9.2973e-06	0.966228	0.968416
												9.30931e-06	0.966328	0.968484
												9.32132e-06	0.966427	0.968553
												9.33333e-06	0.966527	0.968621
												9.34535e-06	0.966626	0.968689
												9.35736e-06	0.966725	0.968757
												9.36937e-06	0.966824	0.968825
												9.38138e-06	0.966923	0.968892
												9.39339e-06	0.967021	0.96896
												9.40541e-06	0.967119	0.969027
												9.41742e-06	0.967217	0.969094
												9.42943e-06	0.967315	0.969161
												9.44144e-06	0.967412	0.969228
												9.45345e-06	0.96751	0.969294
												9.46547e-06	0.967607	0.969361
												9.47748e-06	0.967703	0.969427
												9.48949e-06	0.9678	0.969493
												9.5015e-06	0.967896	0.969559
												9.51351e-06	0.967992	0.969625
												9.52553e-06	0.968088	0.969691
												9.53754e-06	0.968184	0.969756
												9.54955e-06	0.968279	0.969822
												9.56156e-06	0.968374	0.969887
												9.57357e-06	0.968469	0.969952
												9.58559e-06	0.968564	0.970017
												9.5976e-06	0.968659	0.970082
												9.60961e-06	0.968753	0.970146
												9.62162e-06	0.968847	0.970211
												9.63363e-06	0.968941	0.970275
												9.64565e-06	0.969035	0.970339
												9.65766e-06	0.969128	0.970403
												9.66967e-06	0.969222	0.970467
												9.68168e-06	0.969315	0.970531
												9.69369e-06	0.969407	0.970594
												9.70571e-06	0.9695	0.970658
												9.71772e-06	0.969592	0.970721
												9.72973e-06	0.969685	0.970784
												9.74174e-06	0.969777	0.970847
												9.75375e-06	0.969868	0.97091
												9.76577e-06	0.96996	0.970972
												9.77778e-06	0.970051	0.971035
												9.78979e-06	0.970142	0.971097
												9.8018e-06	0.970233	0.971159
												9.81381e-06	0.970324	0.971221
												9.82583e-06	0.970415	0.971283
												9.83784e-06	0.970505	0.971345
												9.84985e-06	0.970595	0.971407
												9.86186e-06	0.970685	0.971468
												9.87387e-06	0.970775	0.97153
												9.88589e-06	0.970864	0.971591
												9.8979e-06	0.970954	0.971652
												9.90991e-06	0.971043	0.971713
												9.92192e-06	0.971132	0.971774
												9.93393e-06	0.97122	0.971834
												9.94595e-06	0.971309	0.971895
												9.95796e-06	0.971397	0.971955
												9.96997e-06	0.971485	0.972015
												9.98198e-06	0.971573	0.972075
												9.99399e-06	0.971661	0.972135
												1.0006e-05	0.971749	0.972195
												1.0018e-05	0.971836	0.972255
												1.003e-05	0.971923	0.972314
												1.0042e-05	0.97201	0.972374
												1.00541e-05	0.972097	0.972433
												1.00661e-05	0.972183	0.972492
												1.00781e-05	0.97227	0.972551
												1.00901e-05	0.972356	0.97261
												1.01021e-05	0.972442	0.972669
												1.01141e-05	0.972528	0.972728
												1.01261e-05	0.972613	0.972786
												1.01381e-05	0.972699	0.972844
												1.01502e-05	0.972784	0.972903
												1.01622e-05	0.972869	0.972961
												1.01742e-05	0.972954	0.973019
												1.01862e-05	0.973039	0.973076
												1.01982e-05	0.973123	0.973134
												1.02102e-05	0.973208	0.973192
												1.02222e-05	0.973292	0.973249
												1.02342e-05	0.973376	0.973307
												1.02462e-05	0.973459	0.973364
												1.02583e-05	0.973543	0.973421
												1.02703e-05	0.973626	0.973478
												1.02823e-05	0.97371	0.973534
												1.02943e-05	0.973793	0.973591
												1.03063e-05	0.973876	0.973648
												1.03183e-05	0.973958	0.973704
												1.03303e-05	0.974041	0.97376
												1.03423e-05	0.974123	0.973817
												1.03544e-05	0.974205	0.973873
												1.03664e-05	0.974287	0.973929
												1.03784e-05	0.974369	0.973984
												1.03904e-05	0.974451	0.97404
												1.04024e-05	0.974532	0.974096
												1.04144e-05	0.974613	0.974151
												1.04264e-05	0.974695	0.974206
												1.04384e-05	0.974775	0.974262
												1.04505e-05	0.974856	0.974317
												1.04625e-05	0.974937	0.974372
												1.04745e-05	0.975017	0.974427
												1.04865e-05	0.975098	0.974481
												1.04985e-05	0.975178	0.974536
												1.05105e-05	0.975257	0.97459
												1.05225e-05	0.975337	0.974645
												1.05345e-05	0.975417	0.974699
												1.05465e-05	0.975496	0.974753
												1.05586e-05	0.975575	0.974807
												1.05706e-05	0.975655	0.974861
												1.05826e-05	0.975733	0.974915
												1.05946e-05	0.975812	0.974968
												1.06066e-05	0.975891	0.975022
												1.06186e-05	0.975969	0.975075
												1.06306e-05	0.976047	0.975129
												1.06426e-05	0.976125	0.975182
												1.06547e-05	0.976203	0.975235
												1.06667e-05	0.976281	0.975288
												1.06787e-05	0.976359	0.975341
												1.06907e-05	0.976436	0.975394
												1.07027e-05	0.976513	0.975446
												1.07147e-05	0.97659	0.975499
												1.07267e-05	0.976667	0.975551
												1.07387e-05	0.976744	0.975603
												1.07508e-05	0.976821	0.975656
												1.07628e-05	0.976897	0.975708
												1.07748e-05	0.976974	0.97576
												1.07868e-05	0.97705	0.975812
												1.07988e-05	0.977126	0.975863
												1.08108e-05	0.977202	0.975915
												1.08228e-05	0.977277	0.975966
												1.08348e-05	0.977353	0.976018
												1.08468e-05	0.977428	0.976069
												1.08589e-05	0.977503	0.97612
												1.08709e-05	0.977578	0.976171
												1.08829e-05	0.977653	0.976222
												1.08949e-05	0.977728	0.976273
												1.09069e-05	0.977803	0.976324
												1.09189e-05	0.977877	0.976375
												1.09309e-05	0.977951	0.976425
												1.09429e-05	0.978025	0.976476
												1.0955e-05	0.978099	0.976526
												1.0967e-05	0.978173	0.976576
												1.0979e-05	0.978247	0.976627
												1.0991e-05	0.97832	0.976677
												1.1003e-05	0.978394	0.976727
												1.1015e-05	0.978467	0.976776
												1.1027e-05	0.97854	0.976826
												1.1039e-05	0.978613	0.976876
												1.10511e-05	0.978686	0.976925
												1.10631e-05	0.978759	0.976975
												1.10751e-05	0.978831	0.977024
												1.10871e-05	0.978903	0.977073
												1.10991e-05	0.978976	0.977122
												1.11111e-05	0.979048	0.977171
												1.11231e-05	0.97912	0.97722
												1.11351e-05	0.979191	0.977269
												1.11471e-05	0.979263	0.977318
												1.11592e-05	0.979334	0.977366
												1.11712e-05	0.979406	0.977415
												1.11832e-05	0.979477	0.977463
												1.11952e-05	0.979548	0.977511
												1.12072e-05	0.979619	0.97756
												1.12192e-05	0.97969	0.977608
												1.12312e-05	0.97976	0.977656
												1.12432e-05	0.979831	0.977704
												1.12553e-05	0.979901	0.977752
												1.12673e-05	0.979971	0.977799
												1.12793e-05	0.980041	0.977847
												1.12913e-05	0.980111	0.977894
												1.13033e-05	0.980181	0.977942
												1.13153e-05	0.980251	0.977989
												1.13273e-05	0.98032	0.978036
												1.13393e-05	0.98039	0.978084
												1.13514e-05	0.980459	0.978131
												1.13634e-05	0.980528	0.978178
												1.13754e-05	0.980597	0.978224
												1.13874e-05	0.980666	0.978271
												1.13994e-05	0.980734	0.978318
												1.14114e-05	0.980803	0.978364
												1.14234e-05	0.980871	0.978411
												1.14354e-05	0.98094	0.978457
												1.14474e-05	0.981008	0.978504
												1.14595e-05	0.981076	0.97855
												1.14715e-05	0.981144	0.978596
												1.14835e-05	0.981212	0.978642
												1.14955e-05	0.981279	0.978688
												1.15075e-05	0.981347	0.978734
												1.15195e-05	0.981414	0.978779
												1.15315e-05	0.981481	0.978825
												1.15435e-05	0.981548	0.978871
												1.15556e-05	0.981615	0.978916
												1.15676e-05	0.981682	0.978961
												1.15796e-05	0.981749	0.979007
												1.15916e-05	0.981815	0.979052
												1.16036e-05	0.981882	0.979097
												1.16156e-05	0.981948	0.979142
												1.16276e-05	0.982014	0.979187
												1.16396e-05	0.98208	0.979232
												1.16517e-05	0.982146	0.979277
												1.16637e-05	0.982212	0.979321
												1.16757e-05	0.982278	0.979366
												1.16877e-05	0.982343	0.97941
												1.16997e-05	0.982409	0.979455
												1.17117e-05	0.982474	0.979499
												1.17237e-05	0.982539	0.979543
												1.17357e-05	0.982604	0.979587
												1.17477e-05	0.982669	0.979632
												1.17598e-05	0.982734	0.979676
												1.17718e-05	0.982799	0.979719
												1.17838e-05	0.982863	0.979763
												1.17958e-05	0.982928	0.979807
												1.18078e-05	0.982992	0.979851
												1.18198e-05	0.983056	0.979894
												1.18318e-05	0.98312	0.979938
												1.18438e-05	0.983184	0.979981
												1.18559e-05	0.983248	0.980024
												1.18679e-05	0.983312	0.980067
												1.18799e-05	0.983376	0.980111
												1.18919e-05	0.983439	0.980154
												1.19039e-05	0.983502	0.980197
												1.19159e-05	0.983566	0.980239
												1.19279e-05	0.983629	0.980282
												1.19399e-05	0.983692	0.980325
												1.1952e-05	0.983755	0.980368
												1.1964e-05	0.983817	0.98041
												1.1976e-05	0.98388	0.980453
												1.1988e-05	0.983942	0.980495
												1.2e-05	0.984005	0.980537

## Sheet: Figure 3d
Figure 3
d	hElp123WT	no tRNA			TCT			TCT datapoints						Activity	SD
	Activity	60.6464	32.8227	9.31022	207.149	208.035	191.28	172.889	173.775	157.02			hElp123WT	167.895	27.373
	Average	34.2598			202.155								hElp12L98F3	108.664	27.645
	SD	25.6982			9.42816			Normalized datapoints					hElp12H206R3	113.111	12.017
	Final activity	167.895						1.02974	1.03503	0.935229			hElp12T405I3	110.846	27.296
	Final SD	27.3731											hElp12R462W3	110.915	12.233
													hElp12R462Q3	103.93	16.027
	hElp12L98F3	no tRNA			TCT			TCT datapoints
	Activity		75.7949	38.016	158.02	166.539	172.148	101.115	109.634	115.243
	Average	56.9055			165.569
	SD	26.7137			7.11391			Normalized datapoints
	Final activity	108.664						0.60225	0.652989	0.686399
	Final SD	27.6447
	hElp12H206R3	no tRNA			TCT			TCT datapoints
	Activity		98.291	94.4906		203.409	202.091		107.018	105.7
	Average	96.3908			202.75
	SD	2.68731			0.932065			Normalized datapoints
	Final activity	106.359						0	0.637411	0.62956
	Final SD	2.84436
	hElp12T405I3	no tRNA			TCT			TCT datapoints
	Activity	17.5248	19.2726	63.8296	146.689	150.474	136.001	113.146	116.932	102.459
	Average	33.5423			144.388
	SD	26.2441			7.50578			Normalized datapoints
	Final activity	110.846						0.673913	0.69646	0.610257
	Final SD	27.2963
	hElp12R462W3	no tRNA			TCT			TCT datapoints
	Activity	88.6189	102.336	112.609	211.429	214.545	210.335	110.242	113.357	109.147
	Average	101.188			212.103
	SD	12.0362			2.18439			Normalized datapoints
	Final activity	110.915						0.656612	0.675169	0.650093
	Final SD	12.2328
	hElp12R462Q3	no tRNA			TCT			TCT datapoints
	Activity	59.6235	72.4201	58.8391	151.727	178.752	172.194	88.099	115.124	108.566
	Average	63.6276			167.557
	SD	7.62468			14.0966			Normalized datapoints
	Final activity	103.93						0.524728	0.685693	0.646633
	Final SD	16.0265

## Sheet: Figure 4
Figure 4
b			wild-type	Elp2H206R	Elp2H206R/R464W
	Body length (mm)	Animal 1	135	123	98
		Animal 2	131	104	115
		Animal 3	129	96	118
		Animal 4	132	112	112
		Animal 5	135	119	95
		Animal 6	139	128	116
		Animal 7	131	122	107
		Animal 8	141	133	92
c			wild-type	Elp2H206R	Elp2H206R/R464W
	Body weight (g)	Animal 1	36.9	19.2	17.6
		Animal 2	31.5	20.4	25.9
		Animal 3	34.2	18.4	21
		Animal 4	32	21.1	16.4
		Animal 5	30.6	19	18.3
		Animal 6	38.1	24.3	18.5
		Animal 7	33.4	22.3	23.6
		Animal 8	32.9	17.9	25.7
d			wild-type	Elp2H206R	Elp2H206R/R464W
	Brain/body weight	Animal 1	0.023	0.016	0.024
		Animal 2	0.028	0.021	0.019
		Animal 3	0.029	0.017	0.021
		Animal 4	0.031	0.022	0.019
		Animal 5	0.024	0.019	0.016
		Animal 6	0.036	0.024	0.022
		Animal 7	0.018	0.019	0.027
		Animal 8	0.03	0.023	0.016
e			wild-type								Elp2H206R								Elp2H206R/R464W											Score
			Animal 1	Animal 2	Animal 3	Animal 4	Animal 5	Animal 6	Animal 7	Animal 8	Animal 1	Animal 2	Animal 3	Animal 4	Animal 5	Animal 6	Animal 7	Animal 8	Animal 1	Animal 2	Animal 3	Animal 4	Animal 5	Animal 6	Animal 7	Animal 8			Test	0	1	2	3	4	5	6
	SHIRPA test score	Tremor	2	2	2	1	2	2	1	2	0	0	1	0	0	0	2	2	0	0	1	1	1	2	0	0			Tremor	Important	Mild	None
		Gait	3	3	2	3	3	3	3	3	1	1	1	2	1	1	3	2	1	1	1	1	1	3	1	1			Gait	Incapacity	Limited movement only	Fluid but abnormal	Normal
		Transfer arousal	4	4	4	3	3	4	3	3	2	1	1	4	1	2	2	2	2	1	1	2	2	4	1	2			Transfer arousal	Coma	Prolonged freeze, slight movement	Extended freeze, moderate movement	Brief freeze (<2 seconds), active movement	Momentary freeze, swift movement	No freeze, immediate movement	Extremely excited ("manic")
		Limb tone	2	3	3	3	3	3	3	3	1	2	1	3	1	2	2	2	1	1	1	2	2	3	1	2			Limb tone	No resistance	Slight resistance	Moderate resistance	Marked resistance	Extreme resistance
		Grip strength	3	3	3	3	3	2	3	3	1	3	1	2	0	1	2	3	1	3	1	1	1	3	1	2			Grip strength	None	Slight grip, semi-effective	Moderate grip, effective	Active grip, effective	Unusually effective
		Wire manoeuvre	3	3	3	4	4	3	4	4	0	1	1	2	1	1	3	1	1	1	1	3	2	3	1	2			Wire manoeuvre	Falls immediately	Unable to lift hindlegs, falls within seconds	Unable to grasp with hindlegs	Difficulty to grasp with hindlegs	Active grip with hindlegs
f			wild-type	Elp2H206R	Elp2H206R/R464W			Score
	Limb clasping score	Animal 1	0	3	0			0	1	2	3
		Animal 2	0	2	3			The hindlimbs are consistently splayed outward, away from the abdomen	One hindlimb is retracted toward the abdomen for more than 50% of the time suspended	Both hindlimbs are partially retracted toward the abdomen for more than 50% of the time suspended	Hindlimbs are entirely retracted and touching the abdomen for more than 50% of the time suspended
		Animal 3	0	0	3
		Animal 4	0	3	3
		Animal 5	0	1	2
		Animal 6	1	2	3
g			wild-type	Elp2H206R	Elp2H206R/R464W
	Self-grooming time (s/30 min)	Animal 1	52	127	281
		Animal 2	34	256	223
		Animal 3	78	121	191
		Animal 4	102	292	318
		Animal 5	71	88	95
		Animal 6	81	212	202
			wild-type	Elp2H206R	Elp2H206R/R464W
	Number of bouts/30 min	Animal 1	4	7	10
		Animal 2	2	13	7
		Animal 3	5	8	6
		Animal 4	6	11	16
		Animal 5	6	5	6
		Animal 6	4	11	13
h		Days after birth	wild-type		Elp2H206R		Elp2H206R/R464W
	Survival proportions		Percentage	SEM	Percentage	SEM	Percentage	SEM
		0	100		100		100
		43					91.6667	7.97856
		45					75	12.5
		49					66.6667	13.6083
		54			91.6667	7.97856
		55					58.3333	14.2319
		57					50	14.4338
		58			83.3333	10.7583
		60					33.3333	13.6083
		61			66.6667	13.6083	25	12.5
		63					16.6667	10.7583
		64			58.3333	14.2319	8.33333	7.97856
		67					0	0
		78			50	14.4338
		79			41.6667	14.2319
		82			33.3333	13.6083
		84			25	12.5
		99			16.6667	10.7583
		102			8.33333	7.97856
		111	100		0	0
j			wild-type	Elp2H206R	Elp2H206R/R464W
	Number of USV calls in 5 min	Animal 1	148	5	7
		Animal 2	390	11	2
		Animal 3	117	3	18
		Animal 4	202	68	6
		Animal 5	219	43	12
			wild-type	Elp2H206R	Elp2H206R/R464W
	USV call duration (ms)	Animal 1	58.1256	47.5572	36.3211
		Animal 2	74.3118	39.9051	29.7733
		Animal 3	56.7825	55.5772	9.5738
		Animal 4	56.2488	22.5656	12.6544
		Animal 5	60.4333	39.9051	21.9539

## Sheet: Figure 5c
Figure 5
c			wild-type						Elp2H206R
	Fractional anisotropy mean	Brain structure	Animal 1	Animal 2	Animal 3	Animal 4	Animal 5	Animal 6	Animal 1	Animal 2	Animal 3	Animal 4	Animal 5	Animal 6
		Hippocampal commissure	0.395585	0.377184	0.375131	0.355196	0.397145	0.405332	0.255019	0.268598	0.335471	0.315139	0.381003	0.356518
		Anterior commissure	0.313979	0.350659	0.327174	0.375092	0.349376	0.312257	0.243529	0.223852	0.262915	0.303571	0.352064	0.317857
		Corpus callosum	0.296825	0.260883	0.252575	0.270314	0.294934	0.257905	0.190874	0.168667	0.249773	0.241192	0.270613	0.262104
		Internal capsule	0.337233	0.341721	0.306301	0.332816	0.319904	0.301874	0.215793	0.197342	0.263853	0.239425	0.289562	0.288307
		Whole cerebellum	0.212658	0.204832	0.200138	0.202832	0.200935	0.213165	0.173832	0.166527	0.191637	0.192112	0.230351	0.216032
			Hippocampal commissure - thresholded tracts @ 10%
			Mean	SD
		Control animal 1	0.395585	0.053919
		Control animal 2	0.377184	0.048026
		Control animal 3	0.375131	0.042664
		Control animal 4	0.355196	0.042276
		Control animal 5	0.397145	0.042199
		Control animal 6	0.405332	0.044549
		Mutant animal 1	0.255019	0.028918
		Mutant animal 2	0.268598	0.028286
		Mutant animal 3	0.335471	0.02904
		Mutant animal 4	0.315139	0.02209
		Mutant animal 5	0.381003	0.027865
		Mutant animal 6	0.356518	0.02202
			Anterior commissure - thresholded tracts @ 10%
			Mean	SD
		Control animal 1	0.313979	0.038654
		Control animal 2	0.350659	0.056309
		Control animal 3	0.327174	0.048424
		Control animal 4	0.375092	0.058842
		Control animal 5	0.349376	0.049135
		Control animal 6	0.312257	0.055606
		Mutant animal 1	0.243529	0.031623
		Mutant animal 2	0.223852	0.035172
		Mutant animal 3	0.262915	0.037027
		Mutant animal 4	0.303571	0.037141
		Mutant animal 5	0.352064	0.037489
		Mutant animal 6	0.317857	0.035085
			Corpus callosum - thresholded tracts @ 10%
			Mean	SD
		Control animal 1	0.296825	0.040751
		Control animal 2	0.260883	0.040132
		Control animal 3	0.252575	0.03705
		Control animal 4	0.270314	0.042907
		Control animal 5	0.294934	0.033877
		Control animal 6	0.257905	0.031262
		Mutant animal 1	0.190874	0.037494
		Mutant animal 2	0.168667	0.037181
		Mutant animal 3	0.249773	0.041427
		Mutant animal 4	0.241192	0.030077
		Mutant animal 5	0.298375	0.052876
		Mutant animal 6	0.290192	0.046512
			Cerebellum output - thresholded tracts @ 4%
			Mean	SD
		Control animal 1	0.279285	0.057084
		Control animal 2	0.260708	0.054759
		Control animal 3	0.268926	0.05513
		Control animal 4	0.26708	0.059189
		Control animal 5	0.280021	0.050139
		Control animal 6	0.269006	0.046766
		Mutant animal 1	0.236588	0.033359
		Mutant animal 2	0.252101	0.03897
		Mutant animal 3	0.313206	0.048232
		Mutant animal 4	0.272947	0.042308
		Mutant animal 5	0.322704	0.051816
		Mutant animal 6	0.316232	0.043157
			Internal capsule - thresholded tracts @ 10%
			Mean	SD
		Control animal 1	0.337233	0.035383
		Control animal 2	0.341721	0.039615
		Control animal 3	0.306301	0.039151
		Control animal 4	0.332816	0.048421
		Control animal 5	0.319904	0.041333
		Control animal 6	0.301874	0.039747
		Mutant animal 1	0.215793	0.030844
		Mutant animal 2	0.197342	0.034724
		Mutant animal 3	0.263853	0.037723
		Mutant animal 4	0.239425	0.0341
		Mutant animal 5	0.289562	0.032238
		Mutant animal 6	0.288307	0.032948
			Whole cerebellum - 10% thresholded
			Mean	SD
		Control animal 1	0.212658	0.05492
		Control animal 2	0.204832	0.053211
		Control animal 3	0.200138	0.077979
		Control animal 4	0.202832	0.054053
		Control animal 5	0.200935	0.054124
		Control animal 6	0.213165	0.050416
		Mutant animal 1	0.173832	0.041032
		Mutant animal 2	0.166527	0.042168
		Mutant animal 3	0.191637	0.052194
		Mutant animal 4	0.192112	0.046398
		Mutant animal 5	0.230351	0.056224
		Mutant animal 6	0.216032	0.057393

## Sheet: Figure 5d
Figure 5
d			wild-type						Elp2H206R
	Axial diffusivity mean (mm2/s)	Brain structure	Animal 1	Animal 2	Animal 3	Animal 4	Animal 5	Animal 6	Animal 1	Animal 2	Animal 3	Animal 4	Animal 5	Animal 6
		Hippocampal commissure	0.000322	0.00029	0.000228	0.000278	0.000285	0.000259	0.000285	0.000274	0.000334	0.000324	0.000371	0.000328
		Anterior commissure	0.000278	0.000328	0.000245	0.000339	0.000314	0.000271	0.000267	0.000294	0.000261	0.000393	0.00039	0.000326
		Corpus callosum	0.000289	0.000286	0.00021	0.000284	0.000267	0.00024	0.000284	0.000246	0.000285	0.000351	0.000362	0.000319
		Internal capsule	0.000274	0.000299	0.000218	0.000294	0.000273	0.000237	0.000237	0.000245	0.000265	0.000312	0.000337	0.000307
		Whole cerebellum	0.000298	0.000298	0.00026	0.000301	0.000296	0.000288	0.000266	0.000254	0.000288	0.000326	0.000358	0.000313
			Hippocampal commissure - thresholded tracts @ 10%
			Mean	SD
		Control animal 1	0.000322	2.8e-05
		Control animal 2	0.00029	2.5e-05
		Control animal 3	0.000228	1.8e-05
		Control animal 4	0.000278	2.3e-05
		Control animal 5	0.000285	2.9e-05
		Control animal 6	0.000259	1.8e-05
		Mutant animal 1	0.000285	1.8e-05
		Mutant animal 2	0.000274	3.6e-05
		Mutant animal 3	0.000334	2.6e-05
		Mutant animal 4	0.000324	1.7e-05
		Mutant animal 5	0.000371	2.1e-05
		Mutant animal 6	0.000328	1.7e-05
			Anterior commissure - thresholded tracts @ 10%
			Mean	SD
		Control animal 1	0.000278	1.2e-05
		Control animal 2	0.000328	2.3e-05
		Control animal 3	0.000245	1.3e-05
		Control animal 4	0.000339	3e-05
		Control animal 5	0.000314	2.2e-05
		Control animal 6	0.000271	2.5e-05
		Mutant animal 1	0.000267	1.6e-05
		Mutant animal 2	0.000294	3e-05
		Mutant animal 3	0.000261	1.6e-05
		Mutant animal 4	0.000393	3e-05
		Mutant animal 5	0.00039	2.3e-05
		Mutant animal 6	0.000326	2.4e-05
			Corpus callosum - thresholded tracts @ 10%
			Mean	SD
		Control animal 1	0.000289	1.2e-05
		Control animal 2	0.000286	1.8e-05
		Control animal 3	0.00021	1.8e-05
		Control animal 4	0.000284	2.1e-05
		Control animal 5	0.000267	1.4e-05
		Control animal 6	0.00024	1.1e-05
		Mutant animal 1	0.000284	1.4e-05
		Mutant animal 2	0.000246	2e-05
		Mutant animal 3	0.000285	2.2e-05
		Mutant animal 4	0.000351	2.1e-05
		Mutant animal 5	0.000362	3.1e-05
		Mutant animal 6	0.000319	2.2e-05
			Cerebellum output - thresholded tracts @ 4%
			Mean	SD
		Control animal 1	0.000238	1.9e-05
		Control animal 2	0.000232	1.5e-05
		Control animal 3	0.000212	1.8e-05
		Control animal 4	0.000241	2.1e-05
		Control animal 5	0.00023	1.9e-05
		Control animal 6	0.000221	1.5e-05
		Mutant animal 1	0.000216	1e-05
		Mutant animal 2	0.000219	1.3e-05
		Mutant animal 3	0.000262	1e-05
		Mutant animal 4	0.000237	1.7e-05
		Mutant animal 5	0.000298	1.3e-05
		Mutant animal 6	0.000299	1.3e-05
			Internal capsule - thresholded tracts @ 10%
			Mean	SD
		Control animal 1	0.000274	1.2e-05
		Control animal 2	0.000299	1.7e-05
		Control animal 3	0.000218	1.3e-05
		Control animal 4	0.000294	1.9e-05
		Control animal 5	0.000273	1.6e-05
		Control animal 6	0.000237	1.1e-05
		Mutant animal 1	0.000237	1e-05
		Mutant animal 2	0.000245	4.9e-05
		Mutant animal 3	0.000265	1.6e-05
		Mutant animal 4	0.000312	1.6e-05
		Mutant animal 5	0.000337	1.8e-05
		Mutant animal 6	0.000307	2.3e-05
			Whole cerebellum - 10% thresholded
			Mean	SD
		Control animal 1	0.000298	3.8e-05
		Control animal 2	0.000298	3.8e-05
		Control animal 3	0.00026	4.6e-05
		Control animal 4	0.000301	3.5e-05
		Control animal 5	0.000296	3.9e-05
		Control animal 6	0.000288	4.9e-05
		Mutant animal 1	0.000266	3.4e-05
		Mutant animal 2	0.000254	2.7e-05
		Mutant animal 3	0.000288	2.6e-05
		Mutant animal 4	0.000326	4.4e-05
		Mutant animal 5	0.000358	3.9e-05
		Mutant animal 6	0.000313	2.5e-05

## Sheet: Figure 5e
Figure 5
e			wild-type						Elp2H206R
	Radial diffusivity mean (mm2/s)	Brain structure	Animal 1	Animal 2	Animal 3	Animal 4	Animal 5	Animal 6	Animal 1	Animal 2	Animal 3	Animal 4	Animal 5	Animal 6
		Hippocampal commissure	0.000168	0.00016	0.000127	0.00016	0.000151	0.000137	0.000197	0.000181	0.000197	0.000199	0.0002	0.000187
		Anterior commissure	0.000169	0.000185	0.000145	0.000181	0.000177	0.000162	0.000181	0.000204	0.000172	0.000239	0.000217	0.000194
		Corpus callosum	0.000181	0.000191	0.000145	0.000188	0.000169	0.000164	0.000213	0.000191	0.000193	0.000242	0.000227	0.000204
		Internal capsule	0.000159	0.000172	0.000135	0.00017	0.000163	0.000147	0.000169	0.00018	0.000174	0.000213	0.000209	0.000191
		Whole cerebellum	0.000219	0.00022	0.000193	0.000225	0.000222	0.000211	0.000207	0.0002	0.000217	0.000246	0.000254	0.000226
			Hippocampal commissure - thresholded tracts @ 10%
			Mean	SD
		Control animal 1	0.000168	1.5e-05
		Control animal 2	0.00016	1.3e-05
		Control animal 3	0.000127	1.2e-05
		Control animal 4	0.00016	1.2e-05
		Control animal 5	0.000151	1.3e-05
		Control animal 6	0.000137	1.3e-05
		Mutant animal 1	0.000197	1.8e-05
		Mutant animal 2	0.000181	2e-05
		Mutant animal 3	0.000197	2.1e-05
		Mutant animal 4	0.000199	1.1e-05
		Mutant animal 5	0.0002	1.4e-05
		Mutant animal 6	0.000187	1.3e-05
			Anterior commissure - thresholded tracts @ 10%
			Mean	SD
		Control animal 1	0.000169	7e-06
		Control animal 2	0.000185	9e-06
		Control animal 3	0.000145	8e-06
		Control animal 4	0.000181	7e-06
		Control animal 5	0.000177	8e-06
		Control animal 6	0.000162	6e-06
		Mutant animal 1	0.000181	6e-06
		Mutant animal 2	0.000204	1.2e-05
		Mutant animal 3	0.000172	6e-06
		Mutant animal 4	0.000239	8e-06
		Mutant animal 5	0.000217	7e-06
		Mutant animal 6	0.000194	1e-05
			Corpus callosum - thresholded tracts @ 10%
			Mean	SD
		Control animal 1	0.000181	1.3e-05
		Control animal 2	0.000191	1.4e-05
		Control animal 3	0.000145	1.8e-05
		Control animal 4	0.000188	1.5e-05
		Control animal 5	0.000169	1.1e-05
		Control animal 6	0.000164	1.3e-05
		Mutant animal 1	0.000213	1.1e-05
		Mutant animal 2	0.000191	2.1e-05
		Mutant animal 3	0.000193	1e-05
		Mutant animal 4	0.000242	1.5e-05
		Mutant animal 5	0.000227	1.1e-05
		Mutant animal 6	0.000204	1.3e-05
			Cerebellum output - thresholded tracts @ 4%
			Mean	SD
		Control animal 1	0.000154	1.4e-05
		Control animal 2	0.000156	1.5e-05
		Control animal 3	0.000141	1.6e-05
		Control animal 4	0.000159	1.5e-05
		Control animal 5	0.000149	1.3e-05
		Control animal 6	0.000148	1.6e-05
		Mutant animal 1	0.000152	1.1e-05
		Mutant animal 2	0.000151	1.4e-05
		Mutant animal 3	0.000161	1.3e-05
		Mutant animal 4	0.000158	1.4e-05
		Mutant animal 5	0.00018	1.6e-05
		Mutant animal 6	0.000182	1.3e-05
			Internal capsule - thresholded tracts @ 10%
			Mean	SD
		Control animal 1	0.000159	7e-06
		Control animal 2	0.000172	1.3e-05
		Control animal 3	0.000135	8e-06
		Control animal 4	0.00017	1e-05
		Control animal 5	0.000163	9e-06
		Control animal 6	0.000147	8e-06
		Mutant animal 1	0.000169	8e-06
		Mutant animal 2	0.00018	3.2e-05
		Mutant animal 3	0.000174	6e-06
		Mutant animal 4	0.000213	1e-05
		Mutant animal 5	0.000209	9e-06
		Mutant animal 6	0.000191	1e-05
			Whole cerebellum - 10% thresholded
			Mean	SD
		Control animal 1	0.000219	3.7e-05
		Control animal 2	0.00022	3.5e-05
		Control animal 3	0.000193	3e-05
		Control animal 4	0.000225	3.4e-05
		Control animal 5	0.000222	3.7e-05
		Control animal 6	0.000211	3.9e-05
		Mutant animal 1	0.000207	3e-05
		Mutant animal 2	0.0002	2.7e-05
		Mutant animal 3	0.000217	2.7e-05
		Mutant animal 4	0.000246	3.9e-05
		Mutant animal 5	0.000254	3.1e-05
		Mutant animal 6	0.000226	2.2e-05

## Sheet: Figure 6
Figure 6
c			wild-type						Elp2H206R/R464W
			Neuron 1	Neuron 2	Neuron 3	Neuron 4	Neuron 5	Mean	Neuron 1	Neuron 2	Neuron 3	Neuron 4	Neuron 5	Mean
	Total dendritic length (µm)	Animal 1	1284.76	1854.09	1300.51	920.977	1938.57	1459.78	554.267	497.659	508.361	532.688	748.126	568.22
		Animal 2	1214.69	1268.94	1120.48	861.546	738.3	1040.79	690.34	874.202	792.513	729.669	554.433	728.231
		Animal 3	591.08	547.178	1537.65	1162.38	1704.28	1108.51	508.64	819.003	505.71	889.566	463.529	637.289
d			wild-type			Elp2H206R/R464W
		Distance (µm)	Animal 1	Animal 2	Animal 3	Animal 1	Animal 2	Animal 3
	Number of intersections (mean value for 10 neurons)	0	6.8	5.4	8	8.4	6.3	7.1
		10	7.4	6.1	8.2	8.7	6.9	7.7
		20	10.7	8.5	11.4	11.3	9.1	10.2
		30	13	10.4	12.6	11.1	10.1	12.3
		40	12.8	10.9	13.6	7.4	8.3	11.4
		50	10.8	10.8	12.2	6	7.2	9.5
		60	8.9	9.8	10.8	5.4	6.2	8.6
		70	7	8.9	9.5	4.2	4.6	6.6
		80	5.4	8.2	7.8	3.1	4	5.2
		90	4.3	6.3	6.6	2.5	3.5	4.5
		100	3.7	4.8	5.1	2	2.7	3.3
		110	2.7	3.6	3.9	1.7	2.3	2.5
		120	2.3	2.6	2.8	1.6	1.1	2.1
		130	1.7	1.9	3.5	1	0.5	1.4
		140	1	1.4	1.8	0.9	0.3	0.7
		150	0.9	1.1	1.3	0.5	0.2	0.7
		160	0.8	1.1	1.1	0.3	0.2	0.5
		170	0.6	0.8	1	0.3	0.2	0.3
		180	0.6	0.7	0.9	0.3	0.2	0.3
		190	0.5	0.7	0.9	0.3	0.1	0.3
		200	0.4	0.5	0.8	0.2	0.1	0.3
f			wild-type			Elp2H206R/R464W
[truncated: 12 more rows]

[truncated: 18 more sheets: Figure 7a-e, Figure 7f-h, Figure 8, Supplementary Figure 1b, Supplementary Figure 1c, Supplementary Figure 1d, Supplementary Figure 1e, Supplementary Figure 2a, Supplementary Figure 2b, Supplementary Figure 4, Supplementary Figure 6, Supplementary Figure 8, Supplementary Figure 9, Supplementary Figure 10, Supplementary Figure 11, Supplementary Figure 12, Supplementary Figure 13, Supplementary Figure 14]
